# Supplementary material for: Genome-wide identification of fitness-genes in aminoglycoside-resistant Escherichia coli during antibiotic stress
Source: Sci Rep. 2024 Feb 20;14:4163. doi: 10.1038/s41598-024-54169-8 (PMC10879529; doi:10.1038/s41598-024-54169-8)
Supplement: Supplementary file 2 — Supplementary Table S3. [file 41598_2024_54169_MOESM2_ESM.xlsx]

## Sheet: Table S3
Table S3	List of genes classified as essential for growth on LB agar plate supplemented with trimethoprim (TRI)
A.	Essential-genes for growth on LB agar (with TRI) predicted in MG1655 (371 genes)

## Sheet: A.Essential genes MG1655
locus_tag	gene_name	ncrna	start	end	strand	read_count	ins_index	gene_length	ins_count	fcn
b0023	rpsT	0	20815	21078	-1	16	0.012605	264	3	30S ribosomal subunit protein S20
b0025	ribF	0	21407	22348	1	13	0.00353774	942	3	bifunctional riboflavin kinase/FMN adenylyltransferase
b0026	ileS	0	22391	25207	1	79	0.00630915	2817	16	isoleucine--tRNA ligase
b0027	lspA	0	25207	25701	1	12	0.0044843	495	2	lipoprotein signal peptidase
b0029	ispH	0	26277	27227	1	105	0.0140187	951	12	4-hydroxy-3-methylbut-2-enyl diphosphate reductase
b0031	dapB	0	28374	29195	1	18	0.00540541	822	4	4-hydroxy-tetrahydrodipicolinate reductase
b0054	lptD	0	54755	57109	-1	96	0.00424528	2355	9	lipopolysaccharide assembly protein LptD
b0084	ftsI	0	91413	93179	1	243	0.00691389	1767	11	peptidoglycan DD-transpeptidase FtsI
b0085	murE	0	93166	94653	1	7	0.00223881	1488	3	UDP-N-acetylmuramoyl-L-alanyl-D-glutamate--2
b0086	murF	0	94650	96008	1	31	0.00490196	1359	6	D-alanyl-D-alanine-adding enzyme
b0087	mraY	0	96002	97084	1	16	0.00512821	1083	5	phospho-N-acetylmuramoyl-pentapeptide-transferase
b0088	murD	0	97087	98403	1	17	0.00421585	1317	5	UDP-N-acetylmuramoyl-L-alanine--D-glutamate ligase
b0089	ftsW	0	98403	99647	1	59	0.00802855	1245	9	peptidoglycan glycosyltransferase FtsW
b0090	murG	0	99644	100711	1	25	0.004158	1068	4	N-acetylglucosaminyl transferase
b0091	murC	0	100765	102240	1	14	0.00376223	1476	5	UDP-N-acetylmuramate--L-alanine ligase
b0093	ftsQ	0	103155	103985	1	39	0.0120321	831	9	cell division protein FtsQ
b0094	ftsA	0	103982	105244	1	75	0.00879507	1263	10	cell division protein FtsA
b0095	ftsZ	0	105305	106456	1	3	0.00096432	1152	1	cell division protein FtsZ
b0096	lpxC	0	106557	107474	1	2	0.00120919	918	1	UDP-3-O-acyl-N-acetylglucosamine deacetylase
b0098	secA	0	108279	110984	1	61	0.00574713	2706	14	protein translocation ATPase
b0103	coaE	0	112599	113219	-1	18	0.00894454	621	5	dephospho-CoA kinase
b0116	lpd	0	127912	129336	1	60	0.0116913	1425	15	lipoamide dehydrogenase
b0126	can	0	142008	142670	-1	24	0.0117253	663	7	carbonic anhydrase 2
b0154	hemL	0	173602	174882	-1	124	0.0173461	1281	20	glutamate-1-semialdehyde 2
b0166	dapD	0	185123	185947	-1	22	0.00403769	825	3	tetrahydrodipicolinate succinylase
b0168	map	0	188712	189506	-1	204	0.0111732	795	8	methionine aminopeptidase
b4414	tff	0	189712	189847	1	41	0.00813008	136	1
b0169	rpsB	0	189874	190599	1	21	0.00764526	726	5	30S ribosomal subunit protein S2
b0170	tsf	0	190857	191708	1	38	0.00521512	852	4	protein chain elongation factor EF-Ts
b0171	pyrH	0	191855	192580	1	21	0.00764526	726	5	UMP kinase
b0172	frr	0	192872	193429	1	25	0.00994036	558	5	ribosome-recycling factor
b0173	dxr	0	193521	194717	1	68	0.00927644	1197	10	1-deoxy-D-xylulose 5-phosphate reductoisomerase
b0174	ispU	0	194903	195664	1	24	0.0102041	762	7	ditrans
b0175	cdsA	0	195677	196534	1	10	0.00517464	858	4	CDP-diglyceride synthetase
b0176	rseP	0	196546	197898	1	47	0.00656814	1353	8	intramembrane zinc metalloprotease RseP
b0177	bamA	0	197928	200360	1	34	0.00547945	2433	12	outer membrane protein assembly factor BamA
b0179	lpxD	0	200971	201996	1	24	0.00649351	1026	6	UDP-3-O-(3-hydroxymyristoyl)glucosamine N-acyltransferase
b0180	fabZ	0	202101	202556	1	5	0.00729927	456	3	3-hydroxy-acyl-[acyl-carrier-protein] dehydratase
b0181	lpxA	0	202560	203348	1	7	0.00421941	789	3	acyl-[acyl-carrier-protein]--UDP-N-acetylglucosamine O-acyltransferase
b0182	lpxB	0	203348	204496	1	185	0.00966184	1149	10	lipid A disaccharide synthase
b0184	dnaE	0	205126	208608	1	64	0.00669856	3483	21	DNA polymerase III subunit alpha
b0185	accA	0	208621	209580	1	33	0.00578704	960	5	acetyl-CoA carboxyltransferase subunit alpha
b0188	tilS	0	212331	213629	1	227	0.0136752	1299	16	tRNA(Ile)-lysidine synthetase
b0194	proS	0	217057	218775	-1	37	0.00645995	1719	10	proline--tRNA ligase
b4766	argL	0	290275	290370	-1	0	0	96	0	putative translational regulatory protein ArgL
b0369	hemB	0	388753	389727	-1	498	0.0193622	975	17	porphobilinogen synthase
b0414	ribD	0	433455	434558	1	32	0.00603622	1104	6	fused diaminohydroxyphosphoribosylaminopyrimidine deaminase/5-amino-6-(5-phosphoribosylamino)uracil reductase
b0415	ribE	0	434647	435117	1	12	0.00707547	471	3	6
b0420	dxs	0	438315	440177	-1	51	0.00178891	1863	3	1-deoxy-D-xylulose-5-phosphate synthase
b0455	ffs	0	476448	476561	1	0	0	114	0
b0470	dnaX	0	492092	494023	1	46	0.00517539	1932	9	DNA polymerase III subunit tau
b0470	dnaX	0	492092	493386	1	46	0.0077187	1295	9	DNA polymerase III subunit gamma
b0474	adk	0	497175	497819	1	11	0.00516351	645	3	adenylate kinase
b0475	hemH	0	498055	499017	1	41	0.00461361	963	4	ferrochelatase
b0524	lpxH	0	553218	553940	-1	32	0.00614439	723	4	UDP-2
b0526	cysS	0	554611	555996	1	44	0.0120192	1386	15	cysteine--tRNA ligase
b0529	folD	0	556875	557741	-1	21	0.00768246	867	6	bifunctional methylenetetrahydrofolate dehydrogenase/methenyltetrahydrofolate cyclohydrolase
b4733	ylcJ	0	568695	568844	1	1	0.00740741	150	1	protein YlcJ
b0634	mrdB	0	665201	666313	-1	26	0.00898204	1113	9	peptidoglycan glycosyltransferase MrdB
b0635	mrdA	0	666316	668217	-1	64	0.00759346	1902	13	peptidoglycan DD-transpeptidase MrdA
b0639	nadD	0	669931	670572	-1	4	0.0017301	642	1	nicotinate-nucleotide adenylyltransferase
b0640	holA	0	670574	671605	-1	29	0.00861141	1032	8	DNA polymerase III subunit delta
b0641	lptE	0	671605	672186	-1	18	0.00763359	582	4	lipopolysaccharide assembly protein LptE
b0642	leuS	0	672201	674783	-1	86	0.00688172	2583	16	leucine--tRNA ligase
b0657	lnt	0	689343	690881	-1	21	0.00577201	1539	8	apolipoprotein N-acyltransferase
b0659	ybeY	0	691874	692341	-1	48	0.0165877	468	7	endoribonuclease YbeY
b0672	leuW	0	696963	697047	-1	2	0.012987	85	1
b0680	glnS	0	706093	707757	1	60	0.00533689	1665	8	glutamine--tRNA ligase
b0684	fldA	0	710935	711465	-1	3	0.00209205	531	1	flavodoxin 1
b4803	speFL	0	720718	720822	-1	10	0.0105263	105	1	leader peptide SpeFL
b0702	ybfB	0	733776	734102	1	37	0.0101695	327	3	uncharacterized protein YbfB
b0884	infA	0	926225	926443	-1	0	0	219	0	translation initiation factor IF-1
b0891	lolA	0	937372	937983	1	10	0.00725953	612	4	outer membrane lipoprotein carrier protein
b0893	serS	0	939428	940720	1	74	0.00687285	1293	8	serine--tRNA ligase
b0911	rpsA	0	961995	963668	1	443	0.0152621	1674	23	30S ribosomal subunit protein S1
b0914	msbA	0	966621	968369	1	50	0.00761905	1749	12	ATP-binding lipopolysaccharide transport protein
b0915	lpxK	0	968366	969352	1	32	0.00674916	987	6	tetraacyldisaccharide 4'-kinase
b0918	kdsB	0	970852	971598	1	37	0.00445765	747	3	3-deoxy-manno-octulosonate cytidylyltransferase
b0922	mukF	0	974319	975641	1	19	0.00503778	1323	6	chromosome partitioning protein MukF
b0923	mukE	0	975622	976326	1	14	0.00787402	705	5	chromosome partitioning protein MukE
b0924	mukB	0	976326	980786	1	108	0.00797011	4461	32	chromosome partitioning protein MukB
b0930	asnS	0	987585	988985	-1	25	0.00396511	1401	5	asparagine--tRNA ligase
b0954	fabA	0	1015952	1016470	-1	0	0	519	0	beta-hydroxyacyl-acyl carrier protein dehydratase/isomerase
b0971	serT	0	1031625	1031712	-1	0	0	88	0
b1069	murJ	0	1127839	1129374	1	15	0.00578453	1536	8	lipid II flippase MurJ
b1091	fabH	0	1148759	1149712	1	23	0.00814901	954	7	3-oxoacyl-[acyl carrier protein] synthase 3
b1092	fabD	0	1149728	1150657	1	26	0.00716846	930	6	[acyl-carrier-protein] S-malonyltransferase
b1093	fabG	0	1150670	1151404	1	16	0.010574	735	7	3-oxoacyl-[acyl-carrier-protein] reductase FabG
b1094	acpP	0	1151615	1151851	1	11	0.00934579	237	2	acyl carrier protein
b1098	tmk	0	1155124	1155765	1	10	0.00519031	642	3	Tmk
b1099	holB	0	1155762	1156766	1	49	0.00331492	1005	3	DNA polymerase III subunit delta'
b1116	lolC	0	1175427	1176626	1	1	0.000925926	1200	1	lipoprotein release complex - inner membrane subunit
b1117	lolD	0	1176619	1177320	1	30	0.00474684	702	3	lipoprotein release complex - ATP binding subunit
b1118	lolE	0	1177320	1178564	1	13	0.0044603	1245	5	lipoprotein release complex - inner membrane subunit
b1131	purB	0	1190616	1191986	-1	107	0.0145867	1371	18	adenylosuccinate lyase
b1145	ymfK	0	1202259	1202933	-1	17	0.00822368	675	5	putative repressor protein YmfK
b1146	ymfT	0	1203024	1203224	1	21	0.0165746	201	3	putative DNA-binding transcriptional regulator YmfT
b4593	ymgI	0	1222990	1223163	-1	3	0.0127389	174	2	uncharacterized protein YmgI
b1182	hlyE	0	1229483	1230394	-1	18	0.0109622	912	9	hemolysin E
b1196	ycgY	0	1245160	1245600	1	81	0.0125945	441	5	uncharacterized protein YcgY
b1204	pth	0	1257929	1258513	-1	835	0.0189753	585	10	peptidyl-tRNA hydrolase
b1207	prs	0	1260928	1261875	-1	2	0.00117096	948	1	ribose-phosphate diphosphokinase
b1208	ispE	0	1262026	1262877	-1	20	0.00782269	852	6	4-(cytidine 5'-diphospho)-2-C-methyl-D-erythritol kinase
b1209	lolB	0	1262877	1263500	-1	18	0.00355872	624	2	outer membrane lipoprotein LolB
b1210	hemA	0	1263714	1264970	1	22	0.00530035	1257	6	glutamyl-tRNA reductase
b1211	prfA	0	1265012	1266094	1	97	0.00615385	1083	6	peptide chain release factor RF1
b1212	prmC	0	1266094	1266927	1	85	0.00665779	834	5	protein-(glutamine-N(5)) methyltransferase
b1215	kdsA	0	1268165	1269019	1	22	0.00909091	855	7	3-deoxy-D-manno-octulosonate 8-phosphate synthase
b1226	narJ	0	1285139	1285849	1	52	0.0171875	711	11	nitrate reductase 1 molybdenum cofactor assembly chaperone
b1257	yciE	0	1314718	1315224	-1	8	0.00875274	507	4	DUF892 domain-containing protein YciE
b1258	yciF	0	1315270	1315770	-1	59	0.0155211	501	7	DUF892 domain-containing protein YciF
b1259	yciG	0	1315856	1316035	-1	2	0.0123457	180	2	stress-induced bacterial acidophilic repeat motifs-containing protein YciG
b1274	topA	0	1331048	1333645	1	765	0.0132535	2598	31	DNA topoisomerase 1
b1277	ribA	0	1338570	1339160	-1	1	0.0018797	591	1	GTP cyclohydrolase 2
b1280	lapB	0	1340558	1341727	1	105	0.0104463	1170	11	lipopolysaccharide assembly protein B
b4672	ymiB	0	1346796	1346900	1	0	0	105	0	putative protein YmiB
b1288	fabI	0	1350251	1351039	-1	18	0.00843882	789	6	enoyl-[acyl-carrier-protein] reductase
b4699	fnrS	0	1409129	1409250	1	157	0.0181818	122	2
b1347	rcbA	0	1413531	1413740	-1	15	0.015873	210	3	double-strand break reduction protein
b1348	ralR	0	1413733	1413927	-1	5	0.0170455	195	3	endodeoxyribonuclease toxin RalR
b1351	racC	0	1417488	1417763	-1	8	0.00803213	276	2	protein RacC
b4526	ydaE	0	1417838	1418008	-1	7	0.0194805	171	3	zinc-binding protein
b1352	kilR	0	1418008	1418229	-1	10	0.015	222	3	inhibitor of FtsZ
b4833	kilS	0	1418405	1418502	-1	5	0.011236	98	1
b1356	racR	0	1419765	1420241	-1	30	0.0186047	477	8	DNA-binding transcriptional repressor RacR
b1389	paaB	0	1454868	1455155	1	31	0.0153846	288	4	phenylacetyl-CoA 1
b4674	ynbG	0	1465165	1465230	-1	0	0	66	0	uncharacterized protein YnbG
b1408	ynbA	0	1477621	1478226	1	24	0.00915751	606	5	CDP-alcohol phosphatidyltransferase domain-containing protein YnbA
b1409	ynbB	0	1478226	1479122	1	26	0.00990099	897	8	putative CDP-diglyceride synthase
b1436	yncJ	0	1508834	1509064	-1	1	0.00480769	231	1	DUF2554 domain-containing protein YncJ
b1471	yddK	0	1544758	1545714	-1	51	0.00580046	957	5	leucine-rich repeat domain-containing protein YddK
b1472	yddL	0	1545738	1546028	-1	37	0.00763359	291	2	putative uncharacterized protein YddL
b1487	ddpA	0	1560931	1562481	-1	113	0.017192	1551	24	putative D
b4746	yddY	0	1567178	1567219	-1	0	0	42	0	protein YddY
b4747	yneP	0	1579545	1579667	1	1	0.00900901	123	1	protein YneP
b1497	ydeM	0	1579633	1580790	-1	72	0.0105465	1158	11	putative anaerobic sulfatase maturation enzyme YdeM
b1498	ydeN	0	1580842	1582524	-1	98	0.0184818	1683	28	putative sulfatase YdeN
b1499	ydeO	0	1582926	1583687	-1	12	0.00728863	762	5	DNA-binding transcriptional dual regulator YdeO
b1500	safA	0	1583762	1583959	-1	0	0	198	0	two-component system connector SafA
b1502	ydeQ	0	1586820	1587734	-1	96	0.0121359	915	10	putative fimbrial adhesin protein YdeQ
b1505	ydeT	0	1588853	1590001	-1	80	0.0135266	1149	14	fimbrial usher domain-containing protein YdeT
b1508	hipB	0	1592176	1592442	-1	2	0.00414938	267	1	antitoxin/DNA-binding transcriptional repressor HipB
b1513	lsrA	0	1601490	1603025	1	216	0.0180766	1536	25	Autoinducer-2 ABC transporter ATP binding subunit
b1536	ydeI	0	1624105	1624497	-1	6	0.00564972	393	2	BOF family protein YdeI
b1542	ydfI	0	1629453	1630913	-1	58	0.0136882	1461	18	putative oxidoreductase YdfI
b1543	ydfJ	0	1631002	1632285	-1	71	0.0138408	1284	16	putative transporter YdfJ
b1547	stfQ	0	1634885	1635847	-1	97	0.017301	963	15	putative prophage side tail fiber protein StfQ
b1551	ynfN	0	1637954	1638109	-1	1	0.0070922	156	1	protein YnfN
b4749	ynfR	0	1638188	1638253	-1	8	0.0166667	66	1	protein YnfR
b4724	ynfQ	0	1638256	1638444	-1	0	0	189	0	protein YnfQ
b1554	rrrQ	0	1639524	1640057	-1	19	0.014553	534	7	putative lysozyme
b1555	ydfR	0	1640054	1640365	-1	22	0.0177936	312	5	protein YdfR
b1560	ydfU	0	1643255	1644304	-1	105	0.0169312	1050	16	protein YdfU
b1564	relB	0	1645633	1645872	-1	0	0	240	0	antitoxin/DNA-binding transcriptional repressor RelB
b1566	flxA	0	1646405	1646737	1	48	0.0166667	333	5	PF14282 family protein FlxA
b1567	ydfW	0	1647174	1647323	-1	3	0.0148148	150	2	protein YdfW
b1568	ydfX	0	1647346	1647636	-1	5	0.00763359	291	2	protein YdfX
b1569	dicC	0	1647620	1647850	-1	11	0.0144231	231	3	putative DNA-binding transcriptional regulator DicC
b1570	dicA	0	1647934	1648341	1	0	0	408	0	DNA-binding transcriptional dual regulator DicA
b1572	ydfB	0	1648665	1648793	1	0	0	129	0	uncharacterized protein YdfB
b1575	dicB	0	1649609	1649797	1	4	0.00584795	189	1	cell division inhibition protein DicB
b1576	ydfD	0	1649794	1649985	1	11	0.0115607	192	2	lysis protein
b4534	ynfP	0	1652728	1652838	-1	7	0.01	111	1	protein YnfP
b4601	ydgU	0	1671777	1671860	1	0	0	84	0	uncharacterized protein YdgU
b1615	uidC	0	1691586	1692851	-1	101	0.0140351	1266	16	outer membrane porin family protein UidC
b1637	tyrS	0	1715948	1717222	-1	11	0.00261324	1275	3	tyrosine--tRNA ligase
b1638	pdxH	0	1717351	1718007	-1	17	0.0118243	657	7	pyridoxine/pyridoxamine 5'-phosphate oxidase
b1648	ydhL	0	1725681	1725920	-1	30	0.00925926	240	2	DUF1289 domain-containing protein YdhL
b1662	ribC	0	1742601	1743242	-1	37	0.0017301	642	1	riboflavin synthase
b1671	ydhX	0	1750345	1751013	-1	117	0.0165837	669	10	putative 4Fe-4S ferredoxin-like protein YdhX
b1674	ydhY	0	1753851	1754477	-1	80	0.0141593	627	8	putative 4Fe-4S ferredoxin-like protein YdhY
b4430	rydB	0	1764713	1764780	-1	1	0.016129	68	1
b1690	ydiM	0	1771071	1772285	1	60	0.0164534	1215	18	putative exporter YdiM
b1691	ydiN	0	1772512	1773777	1	56	0.00877193	1266	10	putative transporter YdiN
b1694	ydiF	0	1775587	1777182	1	818	0.013222	1596	19	putative acetate-CoA transferase YdiF
b1695	ydiO	0	1777196	1778347	1	64	0.0106075	1152	11	putative acyl-CoA dehydrogenase YdiO
b1698	ydiR	0	1780401	1781339	1	72	0.0165485	939	14	putative electron transfer flavoprotein subunit YdiR
b1699	ydiS	0	1781395	1782684	1	95	0.0172265	1290	20	putative electron transfer flavoprotein-quinone oxidoreductase YdiS
b1713	pheT	0	1795557	1797944	-1	62	0.0055814	2388	12	phenylalanine--tRNA ligase subunit beta
b1714	pheS	0	1797959	1798942	-1	11	0.003386	984	3	phenylalanine--tRNA ligase subunit alpha
b1716	rplT	0	1799393	1799749	-1	3	0.00621118	357	2	50S ribosomal subunit protein L20
b1717	rpmI	0	1799802	1799999	-1	8	0.00558659	198	1	50S ribosomal subunit protein L35
b1718	infC	0	1800096	1800638	-1	4	0.00204499	543	1	translation initiation factor IF-3
b1719	thrS	0	1800642	1802570	-1	26	0.00460564	1929	8	threonine--tRNA ligase
b1740	nadE	0	1822458	1823285	1	25	0.00670241	828	5	NH3-dependent NAD(+) synthetase
b1771	ydjG	0	1854991	1855971	-1	50	0.015855	981	14	NADH-dependent methylglyoxal reductase
b1773	ydjI	0	1856933	1857769	-1	15	0.00795756	837	6	L-glycero-L-galacto-octuluronate-1-phosphate aldolase
b1779	gapA	0	1862771	1863766	1	12	0.00445931	996	4	glyceraldehyde-3-phosphate dehydrogenase A
b1800	dmlA	0	1881912	1882997	1	105	0.0194274	1086	19	D-malate/3-isopropylmalate dehydrogenase (decarboxylating)
b1807	tsaB	0	1890572	1891267	-1	8	0.00318979	696	2	N(6)-L-threonylcarbamoyladenine synthase
b4677	yobI	0	1946115	1946180	-1	0	0	66	0	uncharacterized protein YobI
b1866	aspS	0	1948750	1950522	-1	17	0.00438596	1773	7	aspartate--tRNA ligase
b1876	argS	0	1960062	1961795	1	13	0.00320307	1734	5	arginine--tRNA ligase
b4759	3ETSleuZ	0	1991748	1991814	-1	14	0.0163934	67	1
b1909	leuZ	0	1991815	1991901	-1	26	0.0126582	87	1
b1910	cysT	0	1991914	1991987	-1	0	0	74	0
b1912	pgsA	0	1992269	1992817	-1	0	0	549	0	CDP-diacylglycerol--glycerol-3-phosphate 3-phosphatidyltransferase
b2071	yegJ	0	2151185	2151646	1	0	0	462	0	DUF2314 domain-containing protein YegJ
b2110	yehC	0	2190926	2191645	-1	12	0.00925926	720	6	putative fimbrial chaperone YehC
b2111	yehD	0	2191680	2192222	-1	10	0.0102249	543	5	putative fimbrial protein YehD
b2114	metG	0	2194300	2196333	1	935	0.014746	2034	27	methionine--tRNA ligase
b2153	folE	0	2242984	2243652	-1	1	0.00165837	669	1	GTP cyclohydrolase 1
b2185	rplY	0	2282517	2282801	1	11	0.0194553	285	5	50S ribosomal subunit protein L25
b2231	gyrA	0	2336793	2339420	-1	32	0.00507185	2628	12	DNA gyrase subunit A
b2234	nrdA	0	2344865	2347150	1	31	0.00485909	2286	10	ribonucleoside-diphosphate reductase 1 subunit alpha
b2235	nrdB	0	2347384	2348514	1	1	0.000982318	1131	1	ribonucleoside-diphosphate reductase 1 subunit beta
b2269	elaD	0	2382713	2383924	1	113	0.015582	1212	17	protease ElaD
b2315	folC	0	2431674	2432942	-1	11	0.00349956	1269	4	bifunctional folylpolyglutamate synthetase/dihydrofolate synthetase
b2316	accD	0	2433012	2433926	-1	13	0.00485437	915	4	acetyl-CoA carboxyltransferase subunit beta
b2323	fabB	0	2440385	2441605	-1	47	0.00727934	1221	8	3-oxoacyl-[acyl carrier protein] synthase 1
b2400	gltX	0	2519257	2520672	-1	42	0.00235294	1416	3	glutamate--tRNA ligase
b2411	ligA	0	2528161	2530176	-1	117	0.00385675	2016	7	DNA ligase
b2412	zipA	0	2530247	2531233	-1	38	0.00449944	987	4	cell division protein ZipA
b2472	dapE	0	2591607	2592734	1	15	0.00590551	1128	6	succinyl-diaminopimelate desuccinylase
b2478	dapA	0	2598882	2599760	-1	21	0.00631313	879	5	4-hydroxy-tetrahydrodipicolinate synthase
b2511	der	0	2635884	2637356	-1	15	0.00301659	1473	4	50S ribosomal subunit stability factor
b2514	hisS	0	2639301	2640575	-1	35	0.0087108	1275	10	histidine--tRNA ligase
b2515	ispG	0	2640686	2641804	-1	11	0.00396825	1119	4	(E)-4-hydroxy-3-methylbut-2-enyl-diphosphate synthase (flavodoxin)
b2533	suhB	0	2663442	2664245	1	34	0.0124309	804	9	Nus factor SuhB
b2551	glyA	0	2684254	2685507	-1	37	0.00797166	1254	9	serine hydroxymethyltransferase
b2563	acpS	0	2700618	2700998	-1	20	0.0116618	381	4	holo-[acyl-carrier-protein] synthase
b2566	era	0	2702481	2703386	-1	10	0.00122549	906	1	30S ribosomal subunit maturation GTPase Era
b2568	lepB	0	2704335	2705309	-1	7	0.00341686	975	3	signal peptidase I
b2573	rpoE	0	2709437	2710012	-1	19	0.00578035	576	3	RNA polymerase sigma factor RpoE
b2585	pssA	0	2722727	2724082	1	7	0.002457	1356	3	phosphatidylserine synthase
b2594	rluD	0	2735031	2736011	-1	242	0.0124575	981	11	23S rRNA pseudouridine(1911/1915/1917) synthase
b2595	bamD	0	2736146	2736883	1	29	0.0075188	738	5	outer membrane protein assembly factor BamD
b2606	rplS	0	2744183	2744530	-1	0	0	348	0	50S ribosomal subunit protein L19
b2607	trmD	0	2744572	2745339	-1	323	0.0130058	768	9	tRNA m(1)G37 methyltransferase
b2608	rimM	0	2745370	2745918	-1	31	0.00808081	549	4	ribosome maturation factor RimM
b2609	rpsP	0	2745937	2746185	-1	9	0.0133333	249	3	30S ribosomal subunit protein S16
b2610	ffh	0	2746434	2747795	-1	37	0.00652529	1362	8	signal recognition particle protein component
b2615	nadK	0	2750831	2751709	1	22	0.010101	879	8	NAD kinase
b4645	psaA	0	2777972	2777985	1	0	0	14	0	pseudogene
b2650	ypjC	0	2784529	2785011	-1	57	0.0183908	483	8	DUF5507 domain-containing protein YpjC
b2695	serV	0	2818553	2818645	-1	0	0	93	0
b2696	csrA	0	2818961	2819146	-1	7	0.0178571	186	3	carbon storage regulator
b2697	alaS	0	2819381	2822011	-1	42	0.00633446	2631	15	alanine--tRNA ligase/DNA-binding transcriptional repressor
b2746	ispF	0	2871301	2871780	-1	16	0.00925926	480	4	2-C-methyl-D-erythritol 2
b2747	ispD	0	2871780	2872490	-1	27	0.003125	711	2	2-C-methyl-D-erythritol 4-phosphate cytidylyltransferase
b2779	eno	0	2906643	2907941	-1	29	0.00512821	1299	6	enolase
b2780	pyrG	0	2908029	2909666	-1	95	0.0128814	1638	19	CTP synthetase
b2827	thyA	0	2964361	2965155	-1	320	0.00698324	795	5	thymidylate synthase
b2828	lgt	0	2965162	2966037	-1	35	0.00633714	876	5	phosphatidylglycerol--prolipoprotein diacylglyceryl transferase
b2854	pbl	0	2993939	2994441	1	4	0.00441501	503	2	pseudogene
b2856	ygeL	0	2994937	2995092	-1	5	0.0070922	156	1	pseudogene
b2891	prfB	0	3035184	3036282	-1	29	0.0040404	1099	4	peptide chain release factor RF2
b4754	yqfI	0	3050958	3051041	1	1	0.0131579	84	1	protein YqfI
b2925	fbaA	0	3070165	3071244	-1	73	0.0144033	1080	14	fructose-bisphosphate aldolase class II
b2926	pgk	0	3071459	3072622	-1	53	0.00572519	1164	6	phosphoglycerate kinase
b2942	metK	0	3086706	3087860	1	72	0.00961538	1155	10	methionine adenosyltransferase
b2949	yqgF	0	3093500	3093916	1	132	0.018617	417	7	ribonuclease H-like domain-containing nuclease
b3018	plsC	0	3162744	3163481	-1	29	0.0075188	738	5	1-acylglycerol-3-phosphate O-acyltransferase PlsC
b3019	parC	0	3163715	3165973	-1	317	0.00983284	2259	20	DNA topoisomerase IV subunit A
b3030	parE	0	3173504	3175396	-1	40	0.0064554	1893	11	DNA topoisomerase IV subunit B
b3041	ribB	0	3183813	3184466	-1	18	0.00509338	654	3	3
b3056	cca	0	3201891	3203129	1	90	0.015233	1239	17	fused CCA tRNA nucleotidyltransferase/phosphohydrolase
b3064	tsaD	0	3209530	3210543	-1	23	0.00438116	1014	4	N(6)-L-threonylcarbamoyladenine synthase
b3065	rpsU	0	3210781	3210996	1	0	0	216	0	30S ribosomal subunit protein S21
b3066	dnaG	0	3211107	3212852	1	98	0.00636132	1746	10	DNA primase
b3067	rpoD	0	3213047	3214888	1	41	0.00482509	1842	8	RNA polymerase sigma factor RpoD
b3123	rnpB	0	3270216	3270592	-1	27	0.0147059	377	5
b3165	rpsO	0	3311415	3311684	-1	4	0.0123457	270	3	30S ribosomal subunit protein S15
b3168	infB	0	3313342	3316014	-1	341	0.0174564	2673	42	translation initiation factor IF-2beta'
b3168	infB	0	3313342	3315543	-1	109	0.0105954	2202	21	translation initiation factor IF-2beta'
b3168	infB	0	3313342	3315522	-1	109	0.0106979	2181	21	translation initiation factor IF-2beta'
b3176	glmM	0	3322733	3324070	-1	32	0.00912863	1338	11	phosphoglucosamine mutase
b3178	ftsH	0	3325001	3326935	-1	25	0.00401837	1935	7	ATP-dependent zinc metalloprotease FtsH
b3185	rpmA	0	3332862	3333119	-1	1	0.00429185	258	1	50S ribosomal subunit protein L27
b3186	rplU	0	3333140	3333451	-1	4	0.00711744	312	2	50S ribosomal subunit protein L21
b3187	ispB	0	3333710	3334681	1	19	0.00457143	972	4	all-trans-octaprenyl-diphosphate synthase
b3189	murA	0	3335235	3336494	-1	27	0.00617284	1260	7	UDP-N-acetylglucosamine 1-carboxyvinyltransferase
b3200	lptA	0	3343380	3343937	1	30	0.00795229	558	4	lipopolysaccharide transport system protein LptA
b3201	lptB	0	3343944	3344669	1	37	0.0030581	726	2	lipopolysaccharide transport system ATP binding protein LptB
b3230	rpsI	0	3377815	3378207	-1	42	0.0141243	393	5	30S ribosomal subunit protein S9
b3231	rplM	0	3378223	3378651	-1	19	0.00775194	429	3	50S ribosomal subunit protein L13
b3249	mreD	0	3398387	3398875	-1	16	0.0113379	489	5	cell shape determining protein MreD
b3255	accB	0	3405436	3405906	1	3	0.00235849	471	1	biotin carboxyl carrier protein
b3256	accC	0	3405917	3407266	1	30	0.00658436	1350	8	biotin carboxylase
b3282	tsaC	0	3430843	3431415	-1	125	0.0135659	573	7	L-threonylcarbamoyladenylate synthase
b3288	fmt	0	3434214	3435161	1	73	0.00702576	948	6	10-formyltetrahydrofolate:L-methionyl-tRNA(fMet) N-formyltransferase
b3294	rplQ	0	3439616	3439999	-1	2	0.00578035	384	2	50S ribosomal subunit protein L17
b3295	rpoA	0	3440040	3441029	-1	5	0.003367	990	3	RNA polymerase subunit alpha
b3296	rpsD	0	3441055	3441675	-1	70	0.00715564	621	4	30S ribosomal subunit protein S4
b3297	rpsK	0	3441709	3442098	-1	6	0.00569801	390	2	30S ribosomal subunit protein S11
b3298	rpsM	0	3442115	3442471	-1	1	0.00310559	357	1	30S ribosomal subunit protein S13
b3300	secY	0	3442766	3444097	-1	16	0.0058382	1332	7	Sec translocon subunit SecY
b3301	rplO	0	3444105	3444539	-1	6	0.0102041	435	4	50S ribosomal subunit protein L15
b3302	rpmD	0	3444543	3444722	-1	20	0.0123457	180	2	50S ribosomal subunit protein L30
b3303	rpsE	0	3444726	3445229	-1	5	0.00440529	504	2	30S ribosomal subunit protein S5
b3304	rplR	0	3445244	3445597	-1	54	0.0125392	354	4	50S ribosomal subunit protein L18
b3305	rplF	0	3445607	3446140	-1	3	0.00623701	534	3	50S ribosomal subunit protein L6
b3306	rpsH	0	3446153	3446545	-1	0	0	393	0	30S ribosomal subunit protein S8
b3307	rpsN	0	3446579	3446884	-1	5	0.00362319	306	1	30S ribosomal subunit protein S14
b3308	rplE	0	3446899	3447438	-1	13	0.00823045	540	4	50S ribosomal subunit protein L5
b3309	rplX	0	3447453	3447767	-1	13	0.0105634	315	3	50S ribosomal subunit protein L24
b3310	rplN	0	3447778	3448149	-1	8	0.00298507	372	1	50S ribosomal subunit protein L14
b3311	rpsQ	0	3448314	3448568	-1	5	0.00434783	255	1	30S ribosomal subunit protein S17
b3312	rpmC	0	3448568	3448759	-1	0	0	192	0	50S ribosomal subunit protein L29
b3313	rplP	0	3448759	3449169	-1	48	0.00810811	411	3	50S ribosomal subunit protein L16
b3314	rpsC	0	3449182	3449883	-1	2	0.00158228	702	1	30S ribosomal subunit protein S3
b3315	rplV	0	3449901	3450233	-1	1	0.00333333	333	1	50S ribosomal subunit protein L22
b3316	rpsS	0	3450248	3450526	-1	25	0.00396825	279	1	30S ribosomal subunit protein S19
b3317	rplB	0	3450543	3451364	-1	6	0.00405405	822	3	50S ribosomal subunit protein L2
b3318	rplW	0	3451382	3451684	-1	10	0.00732601	303	2	50S ribosomal subunit protein L23
b3319	rplD	0	3451681	3452286	-1	0	0	606	0	50S ribosomal subunit protein L4
b3320	rplC	0	3452297	3452926	-1	3	0.00176367	630	1	50S ribosomal subunit protein L3
b3321	rpsJ	0	3452959	3453270	-1	12	0.0142349	312	4	30S ribosomal subunit protein S10
b3340	fusA	0	3471400	3473514	-1	99	0.00682773	2115	13	elongation factor G
b3341	rpsG	0	3473542	3474081	-1	48	0.0123457	540	6	30S ribosomal subunit protein S7
b3342	rpsL	0	3474178	3474552	-1	3	0.00295858	375	1	30S ribosomal subunit protein S12
b3384	trpS	0	3512634	3513638	-1	49	0.00773481	1005	7	tryptophan--tRNA ligase
b3398	igaA	0	3526469	3528604	1	472	0.0192408	2136	37	inner membrane protein IgaA
b3433	asd	0	3573775	3574878	-1	34	0.00503018	1104	5	aspartate-semialdehyde dehydrogenase
b3461	rpoH	0	3599929	3600783	-1	8	0.00519481	855	4	RNA polymerase sigma factor RpoH
b3464	ftsY	0	3602750	3604243	-1	29	0.00446097	1494	6	signal recognition particle receptor
b3559	glyS	0	3722328	3724397	-1	56	0.00590446	2070	11	glycine--tRNA ligase subunit beta
b3560	glyQ	0	3724407	3725318	-1	11	0.00243605	912	2	glycine--tRNA ligase subunit alpha
b3633	waaA	0	3808540	3809817	1	123	0.0130321	1278	15	KDO transferase
b3634	coaD	0	3809825	3810304	1	8	0.00462963	480	2	pantetheine-phosphate adenylyltransferase
b3637	rpmB	0	3811438	3811674	-1	18	0.00934579	237	2	50S ribosomal subunit protein L28
b3639	dfp	0	3812731	3813951	1	55	0.00818926	1221	9	fused 4'-phosphopantothenoylcysteine decarboxylase and phosphopantothenoylcysteine synthetase
b3640	dut	0	3813929	3814387	1	1	0.00241546	459	1	dUTP diphosphatase
b3648	gmk	0	3821428	3822051	1	2	0.00177936	624	1	guanylate kinase
b3699	gyrB	0	3877705	3880119	-1	99	0.00781969	2415	17	DNA gyrase subunit B
b3701	dnaN	0	3881221	3882321	-1	16	0.00605449	1101	6	beta sliding clamp
b3702	dnaA	0	3882326	3883729	-1	68	0.00712025	1404	9	chromosomal replication initiator protein DnaA
b3703	rpmH	0	3884336	3884476	1	0	0	141	0	50S ribosomal subunit protein L34
b3704	rnpA	0	3884493	3884852	1	4	0.00617284	360	2	RNase P protein component
b3705	yidC	0	3885076	3886722	1	10	0.00404585	1647	6	membrane protein insertase YidC
b3729	glmS	0	3911839	3913668	-1	66	0.00971463	1830	16	L-glutamine--D-fructose-6-phosphate aminotransferase
b3730	glmU	0	3913830	3915200	-1	233	0.0105348	1371	13	fused N-acetylglucosamine-1-phosphate uridyltransferase and glucosamine-1-phosphate acetyltransferase
b3783	rho	0	3966417	3967676	1	13	0.00352734	1260	4	transcription termination factor Rho
b3793	wzyE	0	3978601	3979953	1	57	0.0090312	1353	11	enterobacterial common antigen polymerase
b3796	argX	0	3982375	3982451	1	0	0	77	0
b3797	hisR	0	3982509	3982585	1	0	0	77	0
b3799	proM	0	3982735	3982811	1	0	0	77	0
b3804	hemD	0	3989088	3989828	-1	108	0.00449775	741	3	uroporphyrinogen-III synthase
b3805	hemC	0	3989825	3990766	-1	127	0.0141509	942	12	hydroxymethylbilane synthase
b3835	ubiB	0	4020226	4021866	1	72	0.00744753	1641	11	ubiquinone biosynthesis protein UbiB
b3850	hemG	0	4034608	4035153	1	7	0.00203252	546	1	protoporphyrinogen oxidase
b3865	yihA	0	4050133	4050765	-1	39	0.00526316	633	3	GTP-binding protein YihA
b3972	murB	0	4172057	4173085	1	636	0.0151025	1029	14	UDP-N-acetylenolpyruvoylglucosamine reductase
b3976	thrU	0	4175388	4175463	1	4	0.0144928	76	1
b3978	glyT	0	4175673	4175747	1	0	0	75	0
b3982	nusG	0	4177743	4178288	1	4	0.00406504	546	2	transcription termination/antitermination factor NusG
b3983	rplK	0	4178447	4178875	1	11	0.0103359	429	4	50S ribosomal subunit protein L11
b3984	rplA	0	4178879	4179583	1	32	0.0141732	705	9	50S ribosomal subunit protein L1
b3985	rplJ	0	4179996	4180493	1	15	0.0111359	498	5	50S ribosomal subunit protein L10
b3986	rplL	0	4180560	4180925	1	41	0.00606061	366	2	50S ribosomal subunit protein L12
b3987	rpoB	0	4181245	4185273	1	165	0.00689275	4029	25	RNA polymerase subunit beta
b3988	rpoC	0	4185350	4189573	1	79	0.00526039	4224	20	RNA polymerase subunit beta'
b3997	hemE	0	4197716	4198780	1	127	0.00521376	1065	5	uroporphyrinogen decarboxylase
b4041	plsB	0	4254043	4256466	-1	839	0.0119157	2424	26	glycerol-3-phosphate 1-O-acyltransferase
b4043	lexA	0	4257115	4257723	1	14	0.00728597	609	4	DNA-binding transcriptional repressor LexA
b4052	dnaB	0	4264314	4265729	1	42	0.00784314	1416	10	replicative DNA helicase
b4059	ssb	0	4274125	4274661	1	9	0.00619835	537	3	ssDNA-binding protein
b4821	ytcB	0	4287611	4287667	1	28	0.0192308	57	1	protein YtcB
b4142	groS	0	4370688	4370981	1	11	0.00754717	294	2	cochaperonin GroES
b4143	groL	0	4371025	4372671	1	9	0.00202293	1647	3	chaperonin GroEL
b4160	psd	0	4389392	4390360	-1	653	0.0114548	969	10	phosphatidylserine decarboxylase proenzyme
b4162	orn	0	4391604	4392149	1	19	0.0101626	546	5	oligoribonuclease
b4168	tsaE	0	4395585	4396046	1	33	0.0144231	462	6	N(6)-L-threonylcarbamoyladenine synthase
b4200	rpsF	0	4425118	4425513	1	2	0.00560224	396	2	30S ribosomal subunit protein S6
b4201	priB	0	4425520	4425834	1	41	0.0176056	315	5	primosomal replication protein N
b4202	rpsR	0	4425839	4426066	1	191	0.0145631	228	3	30S ribosomal subunit protein S18
b4226	ppa	0	4449122	4449652	-1	11	0.00627615	531	3	inorganic pyrophosphatase
b4258	valS	0	4480982	4483837	-1	123	0.0050564	2856	13	valine--tRNA ligase
b4261	lptF	0	4486218	4487318	1	13	0.00302725	1101	3	lipopolysaccharide transport system protein LptF
b4262	lptG	0	4487318	4488400	1	10	0.00205128	1083	2	lipopolysaccharide transport system protein LptG
b4361	dnaC	0	4600238	4600975	-1	7	0.00300752	738	2	DNA replication protein DnaC
