# Supplementary material for: Genome-wide identification of fitness-genes in aminoglycoside-resistant Escherichia coli during antibiotic stress
Source: Sci Rep. 2024 Feb 20;14:4163. doi: 10.1038/s41598-024-54169-8 (PMC10879529; doi:10.1038/s41598-024-54169-8)
Supplement: Supplementary file 3 — Supplementary Table S4. [file 41598_2024_54169_MOESM3_ESM.xlsx]

## Sheet: Metadata
Table S4: Functional classification of aminoglycoside fitness-genes according to GO terms and KEGG pathways
GO terms and KEGG pathways were taken from STRING analysis of the fitness genes (https://string-db.org/ accessed last on 28.9.23)

## Sheet: Table S4
Function	Count	Genes				GO terms	KEGG pathways
Stress/abiotic stimulus response	15	tig,cmk,phoQ,pspA,ruvA,ruvC,dam,rpoH,envC,phoU,tatC,hslU,hslV,hflK,hflC				GO:0009628
Cell cycle/division	13	ftsL,tig,pal,minE,minD,minC,yciB,dedD,dam,ftsX,envC,zapB,ftsN				GO:0007049
ATP metabolic process	9	ppk,atpC,atpD,atpG,atpA,atpH,atpF,atpE,atpB				GO:0046034	eco00190
Establishment of protein localization	9	yajC,secF,tig,oppF,bamE,secG,secB,tatC,yidD				GO:0045184
Enterobacterial common antigen biosynthesis	8	wecA,wecB,wecC,wecD,wecE,wzxE,wecG,wecF				GO:0009246
Aminoacyl-tRNA biosynthesis	7	aspT/aspU/aspV/glyW/glyV/glyX/tyrU					eco00970
Protein export/Bacterial secretion systems	5	tatC/secB/yajC/secG/secF				GO:0006886	eco03060/03070
Homologous recombination	3	polA/ruvC/ruvA					eco03440
Cellular response to magnesium	3	phoP, phoQ, mgtA				GO:0071286
RNA degradation	2	pcnB/ppK					eco03018
unknown function	14	ychT, pssL, ybcV, yggT, yhhL, yeeS, yejG, yciC, yidD, yoeDF, ydjJ, yebW, yegR, ymgK
