# Supplementary material for: Genome-wide identification of fitness-genes in aminoglycoside-resistant Escherichia coli during antibiotic stress
Source: Sci Rep. 2024 Feb 20;14:4163. doi: 10.1038/s41598-024-54169-8 (PMC10879529; doi:10.1038/s41598-024-54169-8)
Supplement: Supplementary file 4 — Supplementary Tables. [file 41598_2024_54169_MOESM4_ESM.xlsx]

## Sheet: Metadata
Supplementary Table S5: List of enriched GO terms and KEGG pathways for fitness-genes in STREP library
Supplementary Table S6: List of enriched GO terms and KEGG pathways for fitness-genes in GEN library
Supplementary Table S7: List of enriched GO terms and KEGG pathways for fitness-genes in NEO library
GO terms and KEGG pathways were taken from STRING analysis of the fitness genes (https://string-db.org/ accessed last on 28.9.23)

## Sheet: S5
Enrichment of KEGG pathways in E. coli MG1655 pACYC184_ΔTetR (CHLR)_sul2_strAB (StrepR) grown with 1/2 MIC STREP
term ID	term description	observed gene count	background gene count	strength	false discovery rate	matching proteins in your network (IDs)	matching proteins in your network (labels)
eco00190	Oxidative phosphorylation	7	43	1.11	0.00023	511145.b3731,511145.b3732,511145.b3734,511145.b3735,511145.b3736,511145.b3737,511145.b3738	atpC,atpD,atpA,atpH,atpF,atpE,atpB
Enrichment of GO terms for Biological Processes in E. coli MG1655 pACYC184_ΔTetR (CHLR)_sul2_strAB (StrepR) grown with 1/2 MIC STREP
#term ID	term description	observed gene count	background gene count	strength	false discovery rate	matching proteins in your network (IDs)	matching proteins in your network (labels)
GO:0042777	Proton motive force-driven plasma membrane ATP synthesis	7	8	1.84	5.58e-07	511145.b3731,511145.b3732,511145.b3734,511145.b3735,511145.b3736,511145.b3737,511145.b3738	atpC,atpD,atpA,atpH,atpF,atpE,atpB
GO:0032506	Cytokinetic process	8	24	1.42	1.41e-06	511145.b0083,511145.b1174,511145.b1175,511145.b1176,511145.b2314,511145.b3462,511145.b3928,511145.b3933	ftsL,minE,minD,minC,dedD,ftsX,zapB,ftsN
GO:0000917	Division septum assembly	7	22	1.4	1.19e-05	511145.b0083,511145.b1174,511145.b1175,511145.b1176,511145.b3462,511145.b3928,511145.b3933	ftsL,minE,minD,minC,ftsX,zapB,ftsN
GO:0007049	Cell cycle	9	79	0.96	0.00017	511145.b0083,511145.b1174,511145.b1175,511145.b1176,511145.b2314,511145.b3462,511145.b3613,511145.b3928,511145.b3933	ftsL,minE,minD,minC,dedD,ftsX,envC,zapB,ftsN
GO:0051301	Cell division	9	81	0.95	0.00019	511145.b0083,511145.b1174,511145.b1175,511145.b1176,511145.b2314,511145.b3462,511145.b3613,511145.b3928,511145.b3933	ftsL,minE,minD,minC,dedD,ftsX,envC,zapB,ftsN
GO:0009165	Nucleotide biosynthetic process	8	98	0.81	0.0048	511145.b0910,511145.b3731,511145.b3732,511145.b3734,511145.b3735,511145.b3736,511145.b3737,511145.b3738	cmk,atpC,atpD,atpA,atpH,atpF,atpE,atpB
GO:0016043	Cellular component organization	15	398	0.48	0.0098	511145.b0083,511145.b0407,511145.b1174,511145.b1175,511145.b1176,511145.b1677,511145.b1861,511145.b2110,511145.b2959,511145.b3175,511145.b3462,511145.b3792,511145.b3928,511145.b3933,511145.b4557	ftsL,yajC,minE,minD,minC,lpp,ruvA,yehC,yggL,secG,ftsX,wzxE,zapB,ftsN,yidD
GO:0071840	Cellular component organization or biogenesis	16	459	0.44	0.0127	511145.b0083,511145.b0407,511145.b1174,511145.b1175,511145.b1176,511145.b1677,511145.b1861,511145.b2110,511145.b2959,511145.b3175,511145.b3462,511145.b3613,511145.b3792,511145.b3928,511145.b3933,511145.b4557	ftsL,yajC,minE,minD,minC,lpp,ruvA,yehC,yggL,secG,ftsX,envC,wzxE,zapB,ftsN,yidD
GO:0090407	Organophosphate biosynthetic process	10	194	0.61	0.0154	511145.b0910,511145.b1249,511145.b3731,511145.b3732,511145.b3734,511145.b3735,511145.b3736,511145.b3737,511145.b3738,511145.b4160	cmk,clsA,atpC,atpD,atpA,atpH,atpF,atpE,atpB,psd
GO:0030162	Regulation of proteolysis	3	11	1.34	0.0451	511145.b0970,511145.b4174,511145.b4175	yccA,hflK,hflC
GO:0043093	FtsZ-dependent cytokinesis	4	27	1.07	0.0451	511145.b0083,511145.b3462,511145.b3928,511145.b3933	ftsL,ftsX,zapB,ftsN
Enrichment of GO terms for Molecular functions in E. coli MG1655 pACYC184_ΔTetR (CHLR)_sul2_strAB (StrepR) grown with 1/2 MIC STREP
#term ID	term description	observed gene count	background gene count	strength	false discovery rate	matching proteins in your network (IDs)	matching proteins in your network (labels)
GO:0046933	Proton-transporting ATP synthase activity, rotational mechanism	7	9	1.79	7.83e-07	511145.b3731,511145.b3732,511145.b3734,511145.b3735,511145.b3736,511145.b3737,511145.b3738	atpC,atpD,atpA,atpH,atpF,atpE,atpB
GO:0046961	Proton-transporting ATPase activity, rotational mechanism	5	7	1.75	0.00011	511145.b3732,511145.b3734,511145.b3735,511145.b3736,511145.b3737	atpD,atpA,atpH,atpF,atpE
GO:0015267	Channel activity	8	67	0.98	0.00080	511145.b1377,511145.b3731,511145.b3732,511145.b3734,511145.b3735,511145.b3736,511145.b3737,511145.b3738	ompN,atpC,atpD,atpA,atpH,atpF,atpE,atpB
GO:0016874	Ligase activity	8	112	0.75	0.0180	511145.b2411,511145.b3731,511145.b3732,511145.b3734,511145.b3735,511145.b3736,511145.b3737,511145.b3738	ligA,atpC,atpD,atpA,atpH,atpF,atpE,atpB
GO:0042834	Peptidoglycan binding	3	6	1.6	0.0256	511145.b1677,511145.b2314,511145.b3933	lpp,dedD,ftsN
Enrichment of GO terms for Cellular components in E. coli MG1655 pACYC184_ΔTetR (CHLR)_sul2_strAB (StrepR) grown with 1/2 MIC STREP
#term ID	term description	observed gene count	background gene count	strength	false discovery rate	matching proteins in your network (IDs)	matching proteins in your network (labels)
GO:0045259	Proton-transporting ATP synthase complex	7	10	1.75	1.89e-07	511145.b3731,511145.b3732,511145.b3734,511145.b3735,511145.b3736,511145.b3737,511145.b3738	atpC,atpD,atpA,atpH,atpF,atpE,atpB
GO:0045261	Proton-transporting ATP synthase complex, catalytic core F(1)	4	6	1.72	0.00050	511145.b3731,511145.b3732,511145.b3734,511145.b3735	atpC,atpD,atpA,atpH
GO:0071944	Cell periphery	33	1339	0.29	0.00050	511145.b0083,511145.b0143,511145.b0407,511145.b0970,511145.b1174,511145.b1175,511145.b1249,511145.b1254,511145.b1255,511145.b1311,511145.b1377,511145.b1445,511145.b1677,511145.b2314,511145.b2952,511145.b3175,511145.b3462,511145.b3613,511145.b3724,511145.b3731,511145.b3732,511145.b3734,511145.b3735,511145.b3736,511145.b3737,511145.b3738,511145.b3792,511145.b3839,511145.b3933,511145.b4160,511145.b4…	ftsL,pcnB,yajC,yccA,minE,minD,clsA,yciB,yciC,ycjO,ompN,ydcX,lpp,dedD,yggT,secG,ftsX,envC,phoU,atpC,atpD,atpA,atpH,atpF,atpE,atpB,wzxE,tatC,ftsN,psd,hflK,hflC,yidD
GO:0005886	Plasma membrane	31	1231	0.3	0.00052	511145.b0083,511145.b0143,511145.b0407,511145.b0970,511145.b1174,511145.b1175,511145.b1249,511145.b1254,511145.b1255,511145.b1311,511145.b1445,511145.b2314,511145.b2952,511145.b3175,511145.b3462,511145.b3613,511145.b3724,511145.b3731,511145.b3732,511145.b3734,511145.b3735,511145.b3736,511145.b3737,511145.b3738,511145.b3792,511145.b3839,511145.b3933,511145.b4160,511145.b4174,511145.b4175,511145.b4…	ftsL,pcnB,yajC,yccA,minE,minD,clsA,yciB,yciC,ycjO,ydcX,dedD,yggT,secG,ftsX,envC,phoU,atpC,atpD,atpA,atpH,atpF,atpE,atpB,wzxE,tatC,ftsN,psd,hflK,hflC,yidD
GO:0032153	Cell division site	6	37	1.11	0.00060	511145.b0083,511145.b2314,511145.b3462,511145.b3613,511145.b3928,511145.b3933	ftsL,dedD,ftsX,envC,zapB,ftsN
GO:0016020	Membrane	33	1470	0.25	0.0019	511145.b0083,511145.b0143,511145.b0407,511145.b0970,511145.b1174,511145.b1175,511145.b1249,511145.b1254,511145.b1255,511145.b1311,511145.b1377,511145.b1445,511145.b1677,511145.b2314,511145.b2952,511145.b3175,511145.b3462,511145.b3613,511145.b3724,511145.b3731,511145.b3732,511145.b3734,511145.b3735,511145.b3736,511145.b3737,511145.b3738,511145.b3792,511145.b3839,511145.b3933,511145.b4160,511145.b4…	ftsL,pcnB,yajC,yccA,minE,minD,clsA,yciB,yciC,ycjO,ompN,ydcX,lpp,dedD,yggT,secG,ftsX,envC,phoU,atpC,atpD,atpA,atpH,atpF,atpE,atpB,wzxE,tatC,ftsN,psd,hflK,hflC,yidD
GO:0045263	Proton-transporting ATP synthase complex, coupling factor F(o)	3	4	1.78	0.0024	511145.b3736,511145.b3737,511145.b3738	atpF,atpE,atpB
GO:0030428	Cell septum	4	18	1.25	0.0043	511145.b0083,511145.b2314,511145.b3462,511145.b3933	ftsL,dedD,ftsX,ftsN
GO:0098796	Membrane protein complex	13	332	0.49	0.0062	511145.b1311,511145.b1377,511145.b3462,511145.b3731,511145.b3732,511145.b3734,511145.b3735,511145.b3736,511145.b3737,511145.b3738,511145.b3839,511145.b4174,511145.b4175	ycjO,ompN,ftsX,atpC,atpD,atpA,atpH,atpF,atpE,atpB,tatC,hflK,hflC
GO:1990586	Divisome complex	3	12	1.3	0.0203	511145.b0083,511145.b3462,511145.b3933	ftsL,ftsX,ftsN
GO:0110165	Cellular anatomical entity	46	2904	0.1	0.0446	511145.b0083,511145.b0143,511145.b0168,511145.b0407,511145.b0910,511145.b0928,511145.b0970,511145.b1174,511145.b1175,511145.b1176,511145.b1249,511145.b1254,511145.b1255,511145.b1311,511145.b1377,511145.b1445,511145.b1677,511145.b1861,511145.b1863,511145.b2110,511145.b2314,511145.b2340,511145.b2411,511145.b2952,511145.b2959,511145.b3175,511145.b3462,511145.b3613,511145.b3724,511145.b3731,511145.b3…	ftsL,pcnB,map,yajC,cmk,aspC,yccA,minE,minD,minC,clsA,yciB,yciC,ycjO,ompN,ydcX,lpp,ruvA,ruvC,yehC,dedD,sixA,ligA,yggT,yggL,secG,ftsX,envC,phoU,atpC,atpD,atpA,atpH,atpF,atpE,atpB,wzxE,tatC,polA,cpxR,zapB,ftsN,psd,hflK,hflC,yidD
Enrichment of annotated keywords in Uniprot in E. coli MG1655 pACYC184_ΔTetR (CHLR)_sul2_strAB (StrepR) grown with 1/2 MIC STREP
#term ID	term description	observed gene count	background gene count	strength	false discovery rate	matching proteins in your network (IDs)	matching proteins in your network (labels)
KW-0066	ATP synthesis	7	9	1.79	1.02e-07	511145.b3731,511145.b3732,511145.b3734,511145.b3735,511145.b3736,511145.b3737,511145.b3738	atpC,atpD,atpA,atpH,atpF,atpE,atpB
KW-0375	Hydrogen ion transport	7	13	1.63	3.34e-07	511145.b3731,511145.b3732,511145.b3734,511145.b3735,511145.b3736,511145.b3737,511145.b3738	atpC,atpD,atpA,atpH,atpF,atpE,atpB
KW-0131	Cell cycle	10	67	1.07	2.23e-06	511145.b0083,511145.b1174,511145.b1175,511145.b1176,511145.b1254,511145.b2314,511145.b3462,511145.b3613,511145.b3928,511145.b3933	ftsL,minE,minD,minC,yciB,dedD,ftsX,envC,zapB,ftsN
KW-0132	Cell division	10	67	1.07	2.23e-06	511145.b0083,511145.b1174,511145.b1175,511145.b1176,511145.b1254,511145.b2314,511145.b3462,511145.b3613,511145.b3928,511145.b3933	ftsL,minE,minD,minC,yciB,dedD,ftsX,envC,zapB,ftsN
KW-0717	Septation	5	12	1.52	8.73e-05	511145.b1175,511145.b1176,511145.b1254,511145.b3928,511145.b3933	minD,minC,yciB,zapB,ftsN
KW-0139	CF(1)	4	5	1.8	0.00014	511145.b3731,511145.b3732,511145.b3734,511145.b3735	atpC,atpD,atpA,atpH
KW-0472	Membrane	30	1195	0.3	0.00072	511145.b0083,511145.b0143,511145.b0407,511145.b0970,511145.b1175,511145.b1249,511145.b1254,511145.b1255,511145.b1311,511145.b1377,511145.b1445,511145.b1677,511145.b2314,511145.b2952,511145.b3175,511145.b3462,511145.b3731,511145.b3732,511145.b3734,511145.b3735,511145.b3736,511145.b3737,511145.b3738,511145.b3792,511145.b3839,511145.b3933,511145.b4160,511145.b4174,511145.b4175,511145.b4557	ftsL,pcnB,yajC,yccA,minD,clsA,yciB,yciC,ycjO,ompN,ydcX,lpp,dedD,yggT,secG,ftsX,atpC,atpD,atpA,atpH,atpF,atpE,atpB,wzxE,tatC,ftsN,psd,hflK,hflC,yidD
KW-0997	Cell inner membrane	26	933	0.35	0.00072	511145.b0083,511145.b0143,511145.b0407,511145.b0970,511145.b1175,511145.b1249,511145.b1254,511145.b1255,511145.b1311,511145.b1445,511145.b2314,511145.b3175,511145.b3462,511145.b3731,511145.b3732,511145.b3734,511145.b3735,511145.b3736,511145.b3737,511145.b3738,511145.b3792,511145.b3839,511145.b3933,511145.b4174,511145.b4175,511145.b4557	ftsL,pcnB,yajC,yccA,minD,clsA,yciB,yciC,ycjO,ydcX,dedD,secG,ftsX,atpC,atpD,atpA,atpH,atpF,atpE,atpB,wzxE,tatC,ftsN,hflK,hflC,yidD
KW-1003	Cell membrane	28	1079	0.32	0.00079	511145.b0083,511145.b0143,511145.b0407,511145.b0970,511145.b1175,511145.b1249,511145.b1254,511145.b1255,511145.b1311,511145.b1445,511145.b2314,511145.b2952,511145.b3175,511145.b3462,511145.b3731,511145.b3732,511145.b3734,511145.b3735,511145.b3736,511145.b3737,511145.b3738,511145.b3792,511145.b3839,511145.b3933,511145.b4160,511145.b4174,511145.b4175,511145.b4557	ftsL,pcnB,yajC,yccA,minD,clsA,yciB,yciC,ycjO,ydcX,dedD,yggT,secG,ftsX,atpC,atpD,atpA,atpH,atpF,atpE,atpB,wzxE,tatC,ftsN,psd,hflK,hflC,yidD
KW-0138	CF(0)	3	4	1.78	0.0020	511145.b3736,511145.b3737,511145.b3738	atpF,atpE,atpB
KW-0406	Ion transport	8	113	0.75	0.0029	511145.b1377,511145.b3731,511145.b3732,511145.b3734,511145.b3735,511145.b3736,511145.b3737,511145.b3738	ompN,atpC,atpD,atpA,atpH,atpF,atpE,atpB
KW-0291	Formylation	3	13	1.26	0.0245	511145.b1677,511145.b3737,511145.b4160	lpp,atpE,psd
KW-0811	Translocation	3	14	1.23	0.0272	511145.b0407,511145.b3175,511145.b3839	yajC,secG,tatC
KW-0175	Coiled coil	4	39	0.91	0.0425	511145.b0083,511145.b1677,511145.b3613,511145.b3928	ftsL,lpp,envC,zapB

## Sheet: S6
Enrichment of KEGG pathways in E. coli MG1655 pACYC184_ΔTetR (CHLR)_aac(3)-IV(GenR) grown with 1/2 MIC GEN
none
Enrichment of GO terms for Biological Processes in E. coli MG1655 pACYC184_ΔTetR (CHLR)_aac(3)-IV(GenR) grown with 1/2 MIC GEN
#term ID	term description	observed gene count	background gene count	strength	false discovery rate	matching proteins in your network (IDs)	matching proteins in your network (labels)
GO:0009408	Response to heat	7	65	1.11	0.0049	511145.b0436,511145.b1304,511145.b3461,511145.b3931,511145.b3932,511145.b4174,511145.b4175	tig,pspA,rpoH,hslU,hslV,hflK,hflC
GO:0030162	Regulation of proteolysis	4	11	1.63	0.0083	511145.b0970,511145.b3931,511145.b4174,511145.b4175	yccA,hslU,hflK,hflC
Enrichment of GO terms for Molecular functions in E. coli MG1655 pACYC184_ΔTetR (CHLR)_aac(3)-IV(GenR) grown with 1/2 MIC GEN
none
Enrichment of GO terms for Cellular components in E. coli MG1655 pACYC184_ΔTetR (CHLR)_aac(3)-IV(GenR) grown with 1/2 MIC GEN
#term ID	term description	observed gene count	background gene count	strength	false discovery rate	matching proteins in your network (IDs)	matching proteins in your network (labels)
GO:0016020	Membrane	25	1470	0.3	0.0064	511145.b0143,511145.b0407,511145.b0409,511145.b0418,511145.b0436,511145.b0441,511145.b0970,511145.b1174,511145.b1175,511145.b1237,511145.b1249,511145.b1254,511145.b1255,511145.b1304,511145.b2501,511145.b2952,511145.b3461,511145.b3725,511145.b3731,511145.b3737,511145.b3738,511145.b3931,511145.b4174,511145.b4175,511145.b4557	pcnB,yajC,secF,pgpA,tig,ppiD,yccA,minE,minD,hns,clsA,yciB,yciC,pspA,ppk,yggT,rpoH,pstB,atpC,atpE,atpB,hslU,hflK,hflC,yidD
GO:0005886	Plasma membrane	22	1231	0.33	0.0076	511145.b0143,511145.b0407,511145.b0409,511145.b0418,511145.b0441,511145.b0970,511145.b1174,511145.b1175,511145.b1249,511145.b1254,511145.b1255,511145.b1304,511145.b2501,511145.b2952,511145.b3461,511145.b3725,511145.b3731,511145.b3737,511145.b3738,511145.b4174,511145.b4175,511145.b4557	pcnB,yajC,secF,pgpA,ppiD,yccA,minE,minD,clsA,yciB,yciC,pspA,ppk,yggT,rpoH,pstB,atpC,atpE,atpB,hflK,hflC,yidD
GO:0098552	Side of membrane	6	74	0.98	0.0076	511145.b0441,511145.b1175,511145.b1304,511145.b2501,511145.b4174,511145.b4175	ppiD,minD,pspA,ppk,hflK,hflC
GO:0045259	Proton-transporting ATP synthase complex	3	10	1.55	0.0130	511145.b3731,511145.b3737,511145.b3738	atpC,atpE,atpB
GO:0071575	Integral component of external side of plasma membrane	3	10	1.55	0.0130	511145.b0441,511145.b4174,511145.b4175	ppiD,hflK,hflC
GO:0045263	Proton-transporting ATP synthase complex, coupling factor F(o)	2	4	1.77	0.0399	511145.b3737,511145.b3738	atpE,atpB
GO:0009376	HslUV protease complex	2	5	1.67	0.0455	511145.b3931,511145.b3932	hslU,hslV
Enrichment of annotated keywords in Uniprot in E. coli MG1655 pACYC184_ΔTetR (CHLR)_aac(3)-IV(GenR) grown with 1/2 MIC GEN
#term ID	term description	observed gene count	background gene count	strength	false discovery rate	matching proteins in your network (IDs)	matching proteins in your network (labels)
KW-0346	Stress response	8	151	0.8	0.0119	511145.b0441,511145.b1237,511145.b1304,511145.b3229,511145.b3461,511145.b3912,511145.b3931,511145.b3932	ppiD,hns,pspA,sspA,rpoH,cpxR,hslU,hslV
KW-0066	ATP synthesis	3	9	1.6	0.0172	511145.b3731,511145.b3737,511145.b3738	atpC,atpE,atpB
KW-0997	Cell inner membrane	18	933	0.36	0.0172	511145.b0143,511145.b0407,511145.b0409,511145.b0418,511145.b0441,511145.b0970,511145.b1175,511145.b1249,511145.b1254,511145.b1255,511145.b1304,511145.b3725,511145.b3731,511145.b3737,511145.b3738,511145.b4174,511145.b4175,511145.b4557	pcnB,yajC,secF,pgpA,ppiD,yccA,minD,clsA,yciB,yciC,pspA,pstB,atpC,atpE,atpB,hflK,hflC,yidD
KW-1003	Cell membrane	20	1079	0.34	0.0172	511145.b0143,511145.b0407,511145.b0409,511145.b0418,511145.b0441,511145.b0970,511145.b1175,511145.b1249,511145.b1254,511145.b1255,511145.b1304,511145.b2501,511145.b2952,511145.b3725,511145.b3731,511145.b3737,511145.b3738,511145.b4174,511145.b4175,511145.b4557	pcnB,yajC,secF,pgpA,ppiD,yccA,minD,clsA,yciB,yciC,pspA,ppk,yggT,pstB,atpC,atpE,atpB,hflK,hflC,yidD
KW-0375	Hydrogen ion transport	3	13	1.44	0.0183	511145.b3731,511145.b3737,511145.b3738	atpC,atpE,atpB
KW-0138	CF(0)	2	4	1.77	0.0468	511145.b3737,511145.b3738	atpE,atpB

## Sheet: S7
Enrichment of KEGG pathways in E. coli MG1655 pACYC184_ΔTetR (CHLR)_aph(3’)-Ia(NeoR) grown with 1/2 MIC NEO
#term ID	term description	observed gene count	background gene count	strength	false discovery rate	matching proteins in your network (IDs)	matching proteins in your network (labels)
eco00541	O-Antigen nucleotide sugar biosynthesis	4	21	1.47	0.0018	511145.b3786,511145.b3787,511145.b3790,511145.b3791	wecB,wecC,wecD,wecE
#term ID	term description	observed gene count	background gene count	strength	false discovery rate	matching proteins in your network (IDs)	matching proteins in your network (labels)
GO:0009246	Enterobacterial common antigen biosynthetic process	7	13	1.92	4.75e-08	511145.b3784,511145.b3786,511145.b3787,511145.b3790,511145.b3791,511145.b3794,511145.b4481	wecA,wecB,wecC,wecD,wecE,wecG,wecF
GO:1901137	Carbohydrate derivative biosynthetic process	9	257	0.73	0.0102	511145.b3733,511145.b3737,511145.b3784,511145.b3786,511145.b3787,511145.b3790,511145.b3791,511145.b3794,511145.b4481	atpG,atpE,wecA,wecB,wecC,wecD,wecE,wecG,wecF
Enrichment of GO terms for Molecular functions in E. coli MG1655 pACYC184_ΔTetR (CHLR)_aph(3’)-Ia(NeoR) grown with 1/2 MIC NEO
none
Enrichment of GO terms for Cellular components in E. coli MG1655 pACYC184_ΔTetR (CHLR)_aph(3’)-Ia(NeoR) grown with 1/2 MIC NEO
none
Enrichment of annotated keywords in Uniprot in E. coli MG1655 pACYC184_ΔTetR (CHLR)_aph(3’)-Ia(NeoR) grown with 1/2 MIC NEO
none
