# Supplementary material for: Genome-wide identification of fitness-genes in aminoglycoside-resistant Escherichia coli during antibiotic stress
Source: Sci Rep. 2024 Feb 20;14:4163. doi: 10.1038/s41598-024-54169-8 (PMC10879529; doi:10.1038/s41598-024-54169-8)
Supplement: Supplementary file 5 — Supplementary Table S8. [file 41598_2024_54169_MOESM5_ESM.xlsx]

## Sheet: Table S8
Table S8: MIC testing of selected KO-mutants towards streptomycin, gentamicin and neomycin
Streptomycin resistant strains: MIC to streptomycin
Strain	MIC (in mg/L)	Fold change
MG1655/pACYC184_ΔTetR (CHLR)_sul2_strAB(StrepR)	2048
MG1655 ΔminCDE/pACYC184_ΔTetR (CHLR)_sul2_strAB(StrepR)	1024	2-fold
MG1655 ΔhflCK/pACYC184_ΔTetR (CHLR)_sul2_strAB(StrepR)	1024	2-fold
MG1655 ΔclsA/pACYC184_ΔTetR (CHLR)_sul2_strAB(StrepR)	2048	-
MG1655 ΔcpxR/pACYC184_ΔTetR (CHLR)_sul2_strAB(StrepR)	1024	2-fold
Gentamicin resistant strains: MIC to gentamicin
Strain	MIC (in mg/L)	Fold change
MG1655/pACYC184_ΔTetR (CHLR)_aac(3)-IV(GenR)	128
MG1655 ΔminCDE/pACYC184_ΔTetR (CHLR)_aac(3)-IV(GenR)	64	2-fold
MG1655 ΔhflCK/pACYC184_ΔTetR (CHLR)_aac(3)-IV(GenR)	64	2-fold
MG1655 ΔclsA/pACYC184_ΔTetR (CHLR)_aac(3)-IV(GenR)	64	2-fold
MG1655 ΔcpxR/pACYC184_ΔTetR (CHLR)_aac(3)-IV(GenR)	32	4-fold
Neomycin resistant strains: MIC to neomycin
Strain	MIC (in mg/L)	Fold change
MG1655/pACYC184_ΔTetR (CHLR)_aph(3’)-Ia(NEOR)	2048
MG1655 ΔphoPQ /pACYC184_ΔTetR (CHLR)_aph(3’)-Ia(NEOR)	2048	-
MG1655 ΔwecA/pACYC184_ΔTetR (CHLR)_aph(3’)-Ia(NEOR)	1024	2-fold
MG1655 Δlpp/pACYC184_ΔTetR (CHLR)_aph(3’)-Ia(NEOR)	512	4-fold
MG1655 Δpal/pACYC184_ΔTetR (CHLR)_aph(3’)-Ia(NEOR)	1024	2-fold
