# Supplementary material for: Genome-wide identification of fitness-genes in aminoglycoside-resistant Escherichia coli during antibiotic stress
Source: Sci Rep. 2024 Feb 20;14:4163. doi: 10.1038/s41598-024-54169-8 (PMC10879529; doi:10.1038/s41598-024-54169-8)
Supplement: Supplementary file 6 — Supplementary Table S9. [file 41598_2024_54169_MOESM6_ESM.xlsx]

## Sheet: Metadata
Table S9
Homology to human and other bacterial proteins
Criteria for homology: E-value cutoff of 10 x 10-10
pBlast: https://blast.ncbi.nlm.nih.gov/Blast.cgi?PAGE=Proteins (last accessed 9.8.2023)

## Sheet: Table S9
Protein from E. coli MG1655	Homology to human proteome	Examples of homology in other bacteria (family or genus)				1e-10
MinC	no	Enterobacteriaceae, Shigella, Vibrio, Pseudomonas, Bacillus, Campylobacter
MinD	no	Enterobacteriaceae, Shigella, Pantoea, Vibrio, Erwinia, Citobacter
MinE	no	Enterobacteriaceae, Salmonella, Citerobacter, Trabulsiella, Kluyvera, Klebsiella, Shigella
HflK	no	Enterobacteriaceae, Shigella, Streptococcus
HflC	no	Enterobacteriaceae, Shigella, Pseudomonas, Staphyloccocus, Vibrio, Yersinia
ClsA	no	Enterobacteriaceae, Shigella, Proteus, Staphyloccocus
CpxR	no	Enterobacteriaceae, Shigella, Salmonella, Citerobacter, Kosakonia, Cronobacter, Pseudomonas, Staphylococcus
PhoP	no	Enterobacteriaceae, Shigella, Citrobacter, Vibrio, Streptococcus
PhoQ	no	Enterobacteriaceae, Shigella, Streptococcus, Pseudomonas
WecA	no	Enterobacteriaceae, Shigella, Salmonella, Pseudomonas
Lpp	no	Enterobacteriaceae, Shigella, Salmonella, Klebsiella, Citrobacter, Kluyvera
Pal	no	Enterobacteriaceae, Shigella, Salmonella, Klebsiella, Citrobacter, Enterobacter, Kluyvera, Vibrio
