# Supplementary material for: Genome-wide identification of fitness-genes in aminoglycoside-resistant Escherichia coli during antibiotic stress
Source: Sci Rep. 2024 Feb 20;14:4163. doi: 10.1038/s41598-024-54169-8 (PMC10879529; doi:10.1038/s41598-024-54169-8)
Supplement: Supplementary file 7 — Supplementary Table S10. [file 41598_2024_54169_MOESM7_ESM.xlsx]

## Sheet: Metadata
Supplementary Table S10: Comparison of aminoglycoside fitness-genes to other antibiotic resistant libraries
Fitness-genes	Source
Aminoglycoside-fitness-genes	this study
Cefotaxime (CTX)-fitness-genes	Alobaidallah et al., 2023
Colistin-fitness-genes	Jana et al., 2017
shared fitness genes are marked in yellow

## Sheet: Table S10
Aminoglycoside-fitness genes	CTX-fitness-genes	Colistin fitness-genes	aminoglycoside and CTX fitness-genes	aminoglycoside and colistin fitness-genes	shared between all
polA	lpoB	dedA	minE	lpp	lpp
aspT	gatB	RH201207_02818	pal	fabR	pal
aspU	minE	wabN	tatC	pal	cpxR
pcnB	tolQ	galE	lpp	dedD	envC
wecB	pal	wzabc	cpxR	cpxR	--> 4 shared fitness-genes
aspV	tolA	arnB	envC	envC
rfe	tolB	lpp	--> 6 shared genes	--> 6 shared fitness-genes
wecE	mrcB	surA
dam	dicC	RH201207_00408
wecC	tolR	RH201207_00413
tatC	rlmH	rnhA
wecF	sdhC	galU
sokC	ldcA	fabR
pqiA	sucD	RH201207_00757
oppF	plsX	Pgi
rffC	dapB	bamB
artM	dacA	tolQ
bamE	rfaD/hldD	Pal
rffM	rsmH	dedD
mgtA	sltY	sdhD
mrp	sucC	hupA
lptC	sucA	yhcB
phoP	lpxM	RH201207_03912
secB	tatA	gspA
lpp	sdhB	fkpA
phoQ	tatC	degP
sdsR	cysB	RH201207_05041
ryeA	mgtS/yneM	tagA
pal	holC	cysC
atpE	degP	ydgA
flxA	tpiA	RH201207_01572
atpG	yebF	cpxR
hflC	lpp	fre
hflK	hldE	mrcB
minC	rfaC/waaC	miaA
ftsN	sthA	envC
ychT	nlpI
cpxR	parC
envC	ftsP
yccA	tisB
wzxE	ampD
zapB	yceG
atpA	cysE
yggT	IEU92_RS05805
minD	exbD
dedD	cpxR
sixA	sdhA
yajC	hslJ
yciC	rsfS
aspC	envC
yhhL	dsbC
secG	ydfZ
glyW	hfq
yidD	ftsK
atpD	fur
glyV	ahpC
yciB	IEU92_RS00080
glyX
ompN
atpH
clsA
ftsL
atpB
rspR
yggL
psd
yfdE
minE
pssL
ortT
ruvC
map
ftsX
slyA
ruvA
ligA
phoU
cmk
ycjO
atpF
atpC
ybcV
yehC
yeeS
tig
fabR
pgpA
pspA
hslV
yejG
hslU
ppiD
ppk
tyrU
hns
ispZ
yoeF
ydjJ
yebW
pstB
yoeD
secF
yegR
sspA
rpoH
ymgK
