# Supplementary material for: Genome-wide identification of fitness-genes in aminoglycoside-resistant Escherichia coli during antibiotic stress
Source: Sci Rep. 2024 Feb 20;14:4163. doi: 10.1038/s41598-024-54169-8 (PMC10879529; doi:10.1038/s41598-024-54169-8)
Supplement: Supplementary file 8 — Supplementary Table S14. [file 41598_2024_54169_MOESM8_ESM.xlsx]

## Sheet: Table S14
Table S14	Complete output lists from tradis_comparisons.R showing the significant (bold) and non-significant genes
A	Streptomycin: input vs control
B	Streptomycin: control vs treatment
C	Gentamicin: input vs control
D	Gentamicin: control vs treatment
E	Neomycin: input vs control
F	Neomycin: control vs treatment

## Sheet: A_Strep_input_vs_control
locus_tag	gene_name	function	logFC	logCPM	PValue	q,value
b1652	rnt	ribonuclease T	-9.56266	3.07077	3.94232e-17	1.86809e-15
b2507	guaA	GMP synthetase	-8.22373	1.8005	3.61151e-06	4.35776e-05
b0154	hemL	glutamate-1-semialdehyde 2;1-aminomutase	-7.87001	1.48721	1.79489e-06	2.29999e-05
b0029	ispH	4-hydroxy-3-methylbut-2-enyl diphosphate reductase	-7.38268	1.06145	4.26351e-05	0.000393402
b1280	lapB	lipopolysaccharide assembly protein B	-7.34534	1.03013	4.65089e-05	0.000424838
b4172	hfq	RNA-binding protein Hfq	-7.20198	5.26836	2.97531e-57	1.35347e-54
b0769	ybhH	putative isomerase YbhH	-7.18552	0.897655	6.00421e-05	0.000534504
b0185	accA	acetyl-CoA carboxyltransferase subunit alpha	-7.09448	0.826074	3.15686e-05	0.000302327
b3179	rlmE	23S rRNA 2'-O-ribose U2552 methyltransferase	-7.09373	0.825971	5.22182e-05	0.000469448
b3056	cca	fused CCA tRNA nucleotidyltransferase/phosphohydrolase	-7.04879	0.789229	4.50408e-05	0.000413086
b3833	ubiE	bifunctional 2-octaprenyl-6-methoxy-1;4-benzoquinol methylase and demethylmenaquinone methyltransferase	-7.00236	2.78479	1.14146e-12	3.4849e-11
b3981	secE	Sec translocon subunit SecE	-7.00199	0.751484	5.1819e-05	0.000466782
b1560	ydfU	protein YdfU	-6.95362	0.712738	6.42824e-05	0.000570021
b2741	rpoS	RNA polymerase sigma factor RpoS	-6.59205	7.72954	1.23878e-172	5.6352e-169
b0222	gmhA	D-sedoheptulose 7-phosphate isomerase	-6.44374	5.23009	6.52329e-55	2.47287e-52
b3621	waaC	ADP-heptose:LPS heptosyltransferase 1	-6.09228	8.40388	2.42511e-168	3.67728e-165
b3620	waaF	ADP-heptose--LPS heptosyltransferase 2	-5.8822	7.98797	3.06061e-82	2.32046e-79
b3052	hldE	fused heptose 7-phosphate kinase/heptose 1-phosphate adenyltransferase	-5.85024	6.62325	2.12951e-71	1.21089e-68
b3619	rfaD	ADP-L-glycero-D-mannoheptose 6-epimerase	-5.84208	6.53592	3.52975e-115	4.01421e-112
b0145	dksA	RNA polymerase-binding transcription factor DksA	-5.62454	5.40674	1.78823e-51	5.81048e-49
b3168	infB	translation initiation factor IF-2beta'	-5.57041	2.24525	1.37307e-05	0.000145596
b3168	infB	translation initiation factor IF-2beta'	-5.57041	2.24525	1.38307e-05	0.000146316
b2508	guaB	inosine 5'-monophosphate dehydrogenase	-5.47912	3.78306	1.7954e-19	1.07464e-17
b3936	rpmE	50S ribosomal subunit protein L31	-5.09687	1.81616	9.34376e-06	0.000102917
b3463	ftsE	cell division protein FtsE	-5.07978	1.06011	7.63475e-05	0.000663148
b0019	nhaA	Na(+):H(+) antiporter NhaA	-4.88882	7.63691	1.82973e-171	4.16173e-168
b4615	yibV	PF15596 family protein YibV	-4.87343	2.10106	4.72428e-08	7.7865e-07
b1733	chbG	chitooligosaccharide monodeacetylase ChbG	-4.87251	1.61994	9.61154e-06	0.000105356
b0416	nusB	transcription antitermination protein NusB	-4.85919	4.15562	3.41433e-23	2.67789e-21
b3251	mreB	dynamic cytoskeletal protein MreB	-4.84768	1.59852	6.49013e-06	7.3994e-05
b0200	gmhB	D-glycero-beta-D-manno-heptose-1;7-bisphosphate 7-phosphatase	-4.69156	5.21677	2.08322e-31	3.15886e-29
b0911	rpsA	30S ribosomal subunit protein S1	-4.63484	3.83852	3.55049e-18	1.79457e-16
b4202	rpsR	30S ribosomal subunit protein S18	-4.57164	1.36581	7.53571e-05	0.000656704
b1133	mnmA	tRNA-specific 2-thiouridylase	-4.52734	2.89308	7.99157e-08	1.27557e-06
b3164	pnp	polynucleotide phosphorylase	-4.51366	6.33243	1.66752e-71	1.08365e-68
b3168	infB	translation initiation factor IF-2beta'	-4.47406	2.64012	9.33836e-05	0.000786671
b1131	purB	adenylosuccinate lyase	-4.39756	2.03891	7.43212e-07	1.02762e-05
b3919	tpiA	triose-phosphate isomerase	-4.34816	3.56759	4.81737e-13	1.51133e-11
b0917	ycaR	PF03966 family protein YcaR	-4.22352	1.88785	4.26596e-06	5.0668e-05
b3343	tusB	sulfurtransferase complex subunit TusB	-4.20756	4.23761	5.49238e-19	3.08455e-17
b3816	corA	Ni(2(+))/Co(2(+))/Mg(2(+)) transporter	-4.18242	8.18062	3.84311e-28	4.99495e-26
b3631	waaG	lipopolysaccharide glucosyltransferase I	-4.08462	11.9285	2.47012e-16	1.08044e-14
b2949	yqgF	ribonuclease H-like domain-containing nuclease	-4.0399	2.6192	7.93888e-09	1.4621e-07
b4161	rsgA	ribosome small subunit-dependent GTPase A	-3.99369	1.97318	2.96164e-05	0.00028726
b1830	prc	tail-specific protease	-3.90334	6.54842	2.80511e-31	4.11627e-29
b1236	galU	UTP--glucose-1-phosphate uridylyltransferase	-3.76266	6.66964	5.27113e-12	1.49865e-10
b2621	ssrA		-3.75931	3.40099	4.14241e-10	9.23717e-09
b3630	waaP	lipopolysaccharide core heptose (I) kinase	-3.70866	11.4397	9.56347e-20	5.80056e-18
b0409	secF	Sec translocon accessory complex subunit SecF	-3.63171	2.0845	1.07211e-05	0.000116675
b1274	topA	DNA topoisomerase 1	-3.62845	3.88552	1.42006e-07	2.20473e-06
b3290	trkA	NAD-binding component of Trk potassium transporters	-3.61192	8.09303	1.287e-102	1.17092e-99
b1187	fadR	DNA-binding transcriptional dual regulator FadR	-3.57169	6.68331	2.96212e-50	8.98313e-48
b1089	rpmF	50S ribosomal subunit protein L32	-3.5585	4.38493	1.55965e-17	7.62884e-16
b3764	maoP	macrodomain Ori protein	-3.54192	5.9662	2.97316e-22	2.14681e-20
b4155	epmA	EF-P-lysine lysyltransferase	-3.53524	6.29931	1.27483e-54	4.46092e-52
b3753	rbsR	DNA-binding transcriptional dual regulator RbsR	-3.50812	8.04225	1.88683e-24	1.75167e-22
b2607	trmD	tRNA m(1)G37 methyltransferase	-3.46084	3.97504	2.94e-11	7.8211e-10
b2065	dcd	dCTP deaminase	-3.3768	3.65785	3.57318e-06	4.32297e-05
b4375	prfC	peptide chain release factor RF3	-3.34445	6.24291	2.40068e-21	1.58271e-19
b0215	dnaQ	DNA polymerase III subunit epsilon	-3.33921	3.55183	1.41149e-08	2.50815e-07
b1223	narK	nitrate:nitrite antiporter NarK	-3.3362	1.83309	0.000116435	0.000956073
b1677	lpp	murein lipoprotein	-3.29245	4.60892	4.35007e-19	2.47356e-17
b3344	tusC	sulfurtransferase complex subunit TusC	-3.26484	4.42101	7.90704e-13	2.44688e-11
b2620	smpB	SsrA-binding protein	-3.25979	5.06638	4.32204e-24	3.78096e-22
b0053	surA	chaperone SurA	-3.21899	7.10783	1.33451e-65	6.74519e-63
b0375	iprA	putative DNA-binding transcriptional regulator IprA	-3.16044	4.71411	1.48659e-13	4.85611e-12
b2296	ackA	acetate kinase	-3.14588	6.62331	8.33598e-23	6.21646e-21
b3229	sspA	stringent starvation protein A	-3.10547	5.78082	1.23792e-28	1.65626e-26
b0159	mtn	5'-methylthioadenosine/S-adenosylhomocysteine nucleosidase	-3.10391	4.46707	2.51869e-15	1.00505e-13
b4401	arcA	DNA-binding transcriptional dual regulator ArcA	-3.09744	7.33171	1.60896e-33	2.71081e-31
b1470	yddJ	pseudogene	-3.00148	3.88632	4.12097e-11	1.06513e-09
b3082	higA	antitoxin/DNA-binding transcriptional repressor HigA	-2.95545	4.05842	1.10508e-07	1.74549e-06
b2526	hscA	iron-sulfur cluster biosynthesis chaperone HscA	-2.92852	6.35921	1.25395e-25	1.24005e-23
b3782	rhoL	rho operon leader peptide	-2.91919	3.71465	0.000115544	0.000952195
b0417	thiL	thiamine monophosphate kinase	-2.91126	5.44869	1.91351e-27	2.17614e-25
b1136	icd	isocitrate dehydrogenase	-2.88178	5.31518	4.65736e-24	3.99742e-22
b0408	secD	Sec translocon accessory complex subunit SecD	-2.86602	3.49191	1.62823e-06	2.12217e-05
b2396	alaX		-2.85063	5.09	1.37609e-14	4.96813e-13
b2907	ubiH	2-octaprenyl-6-methoxyphenol 4-hydroxylase	-2.84782	4.07632	4.42885e-12	1.27512e-10
b0887	cydD	glutathione/L-cysteine ABC exporter subunit CydD	-2.80533	5.43907	3.1798e-23	2.5377e-21
b3235	degS	serine endoprotease	-2.79502	4.5034	5.51077e-11	1.40047e-09
b0886	cydC	glutathione/L-cysteine ABC exporter subunit CydC	-2.78753	5.76765	7.69092e-24	6.36109e-22
b2906	ubiI	2-octaprenylphenol 6-hydroxylase	-2.7515	7.22457	7.44612e-22	5.13218e-20
b4171	miaA	tRNA dimethylallyltransferase	-2.73853	6.78353	4.35167e-37	8.60685e-35
b1082	flgK	flagellar hook-filament junction protein 1	-2.71498	2.40905	3.01075e-05	0.000291402
b1490	dosC	diguanylate cyclase DosC	-2.71029	2.84068	1.54513e-05	0.000161582
b3345	tusD	sulfurtransferase complex subunit TusD	-2.68977	4.22691	6.03337e-12	1.69419e-10
b1293	sapB	putrescine ABC exporter membrane subunit SapB	-2.67552	4.8725	6.11271e-17	2.82194e-15
b3649	rpoZ	RNA polymerase subunit omega	-2.67289	6.15518	5.85281e-37	1.10935e-34
b2528	iscA	iron-sulfur cluster insertion protein IscA	-2.6435	5.55206	2.08079e-21	1.39199e-19
b3170	rimP	ribosome maturation factor RimP	-2.62897	4.86547	1.42023e-15	5.87329e-14
b4725	rseD	rpoE leader peptide	-2.62712	6.51633	5.60736e-23	4.25132e-21
b3386	rpe	ribulose-phosphate 3-epimerase	-2.61594	6.05045	1.66522e-16	7.42654e-15
b3741	mnmG	5-carboxymethylaminomethyluridine-tRNA synthase subunit MnmG	-2.57535	8.29569	1.03775e-56	4.29156e-54
b3035	tolC	outer membrane channel TolC	-2.56096	8.52768	8.61588e-40	1.78153e-37
b3357	crp	DNA-binding transcriptional dual regulator CRP	-2.54869	3.57044	5.07028e-08	8.32661e-07
b0118	acnB	AcnB	-2.54315	6.49634	4.97671e-36	8.70733e-34
b2297	pta	phosphate acetyltransferase	-2.53212	7.1951	1.77503e-12	5.27752e-11
b3752	rbsK	ribokinase	-2.52714	8.40011	2.00165e-45	4.95474e-43
b4443	gcvB		-2.52676	6.03547	4.36522e-20	2.72019e-18
b1666	valW		-2.48562	2.88509	4.13882e-05	0.00038502
b1203	ychF	redox-responsive ATPase YchF	-2.48119	6.92593	7.52828e-16	3.20057e-14
b0688	pgm	phosphoglucomutase	-2.47178	6.88304	1.24181e-12	3.76599e-11
b3706	mnmE	5-carboxymethylaminomethyluridine-tRNA synthase GTPase subunit	-2.43669	7.53522	2.61129e-40	5.93938e-38
b3972	murB	UDP-N-acetylenolpyruvoylglucosamine reductase	-2.43346	4.9892	4.70784e-14	1.61022e-12
b4480	hdfR	DNA-binding transcriptional dual regulator HdfR	-2.41467	7.1844	1.32556e-49	3.76872e-47
b2518	ndk	nucleoside diphosphate kinase	-2.41436	5.70181	2.01809e-10	4.75662e-09
b2527	hscB	[Fe-S] cluster biosynthesis co-chaperone HscB	-2.41344	3.89829	9.59141e-09	1.74525e-07
b3202	rpoN	RNA polymerase sigma factor RpoN	-2.4029	5.43654	1.59591e-18	8.64263e-17
b0888	trxB	thioredoxin reductase	-2.40029	6.13837	5.44067e-15	2.04542e-13
b2572	rseA	anti-sigma-E factor RseA	-2.3641	5.77345	9.38324e-20	5.76816e-18
b3261	fis	DNA-binding transcriptional dual regulator Fis	-2.27671	6.97081	4.4088e-28	5.571e-26
b0734	cydB	cytochrome bd-I subunit 2	-2.27308	4.9796	1.4313e-10	3.42685e-09
b1844	exoX	exonuclease X	-2.27021	6.03344	1.28023e-17	6.33018e-16
b3725	pstB	phosphate ABC transporter ATP binding subunit	-2.26283	5.25118	5.2844e-13	1.64649e-11
b0232	yafN	antitoxin YafN	-2.24948	4.07782	5.71293e-08	9.24843e-07
b1291	sapD	putrescine ABC exporter ATP binding protein SapD	-2.23603	4.62255	9.41067e-11	2.30157e-09
b2567	rnc	RNase III	-2.22793	6.62813	2.35313e-17	1.13877e-15
b0733	cydA	cytochrome bd-I subunit 1	-2.22685	5.2658	3.80082e-14	1.30984e-12
b1292	sapC	putrescine ABC exporter membrane protein SapC	-2.20437	5.62218	8.88167e-15	3.28477e-13
b2397	alaW		-2.18993	5.33788	1.77817e-14	6.36921e-13
b2576	srmB	ATP-dependent RNA helicase SrmB	-2.17558	6.86704	8.36382e-28	1.00124e-25
b3163	nlpI	lipoprotein NlpI	-2.13875	6.37985	8.13966e-08	1.29466e-06
b4671	ykgR	putative membrane protein YkgR	-2.13209	3.36633	2.27152e-05	0.000227102
b3075	ebgR	DNA-binding transcriptional repressor EbgR	-2.10395	7.40094	3.06966e-11	8.11853e-10
b0115	aceF	pyruvate dehydrogenase; E2 subunit	-2.102	6.39139	1.87961e-23	1.52685e-21
b2168	fruK	1-phosphofructokinase	-2.09005	5.93734	1.37908e-09	2.78819e-08
b1628	rsxB	SoxR [2Fe-2S] reducing system protein RsxB	-2.05567	6.0184	2.31795e-10	5.43524e-09
b3205	rapZ	RNase adaptor protein RapZ	-2.05391	7.16953	8.8149e-32	1.38272e-29
b0114	aceE	pyruvate dehydrogenase E1 component	-2.05153	7.27801	2.30146e-22	1.6886e-20
b2189	proL		-2.0473	5.64045	2.77141e-10	6.36724e-09
b2330	prmB	ribosomal protein L3 N(5)-glutamine methyltransferase	-2.04608	4.16478	7.51448e-06	8.46123e-05
b1823	cspC	transcription antiterminator and regulator of mRNA stability CspC	-2.03177	6.72619	1.04102e-12	3.19973e-11
b2822	recC	exodeoxyribonuclease V subunit RecC	-2.03055	6.9249	1.15519e-20	7.40134e-19
b4203	rplI	50S ribosomal subunit protein L9	-2.01653	5.89545	1.74106e-12	5.21057e-11
b2501	ppk	polyphosphate kinase	-2.01348	8.05229	4.15675e-36	7.56363e-34
b3226	nanR	NanR	-2.00853	7.65549	8.61395e-26	8.70775e-24
b0931	pncB	nicotinate phosphoribosyltransferase	-2.00124	7.51797	1.2098e-05	0.000129491
b2925	fbaA	fructose-bisphosphate aldolase class II	-6.95149	0.712479	0.000277257	0.00205414
b2514	hisS	histidine--tRNA ligase	-6.84798	0.631601	0.00130079	0.00752835
b2271	yfbL	putative peptidase YfbL	-6.79918	0.590077	0.000125032	0.00101748
b0915	lpxK	tetraacyldisaccharide 4'-kinase	-6.68669	0.50221	0.000426317	0.00296985
b4259	holC	DNA polymerase III subunit chi	-6.681	0.501578	0.000780921	0.00496841
b3256	accC	biotin carboxylase	-6.62334	0.455806	0.000281536	0.00207907
b0530	sfmA	putative fimbrial protein SfmA	-6.62288	0.455753	0.000300499	0.00219417
b3699	gyrB	DNA gyrase subunit B	-6.6224	0.4557	0.000340673	0.00245209
b3433	asd	aspartate-semialdehyde dehydrogenase	-6.56379	0.408585	0.00153222	0.00861569
b1740	nadE	NH3-dependent NAD(+) synthetase	-6.55963	0.40816	0.000390876	0.00274821
b0126	can	carbonic anhydrase 2	-6.55914	0.408107	0.000429926	0.0029813
b2478	dapA	4-hydroxy-tetrahydrodipicolinate synthase	-6.49608	0.359227	0.000941326	0.00583391
b1701	fadK	short chain acyl-CoA synthetase	-6.49448	0.359068	0.000549696	0.00370454
b1719	thrS	threonine--tRNA ligase	-6.42818	0.308418	0.00294644	0.0152484
b4541	yehK	uncharacterized protein YehK	-6.41784	0.30751	0.0157083	0.0566671
b0172	frr	ribosome-recycling factor	-6.41784	0.30751	0.015755	0.0567905
b4362	dnaT	primosomal protein DnaT	-6.35129	0.255283	0.000930006	0.00577162
b3066	dnaG	DNA primase	-6.34476	0.254747	0.0172066	0.060818
b3231	rplM	50S ribosomal subunit protein L13	-6.2802	0.200969	0.0192964	0.0661511
b0914	msbA	ATP-binding lipopolysaccharide transport protein	-6.27457	0.200539	0.00128246	0.00748351
b1502	ydeQ	putative fimbrial adhesin protein YdeQ	-6.27399	0.200485	0.00124746	0.00734115
b2017	yefM	YefM antitoxin of the YoeB-YefM toxin-antitoxin pair and DNA binding transcriptional repressor	-6.27342	0.200431	0.00129397	0.0075176
b1209	lolB	outer membrane lipoprotein LolB	-6.27284	0.200377	0.00143212	0.00814339
b2234	nrdA	ribonucleoside-diphosphate reductase 1 subunit alpha	-6.27223	0.200324	0.00168385	0.00939857
b3637	rpmB	50S ribosomal subunit protein L28	-6.26778	0.200001	0.0191881	0.0659763
b0641	lptE	lipopolysaccharide assembly protein LptE	-6.26778	0.200001	0.019245	0.0661192
b0169	rpsB	30S ribosomal subunit protein S2	-6.26778	0.200001	0.0193014	0.0661511
b0054	lptD	lipopolysaccharide assembly protein LptD	-6.19879	0.144034	0.0216353	0.0723138
b3304	rplR	50S ribosomal subunit protein L18	-6.19879	0.144034	0.0215764	0.07217
b2595	bamD	outer membrane protein assembly factor BamD	-6.10836	0.0845161	0.00316359	0.016188
b2573	rpoE	RNA polymerase sigma factor RpoE	-6.10576	0.0842996	0.00241464	0.0129226
b1866	aspS	aspartate--tRNA ligase	-6.10372	0.0841373	0.00396401	0.0192447
b3018	plsC	1-acylglycerol-3-phosphate O-acyltransferase PlsC	-6.10215	0.0840291	0.00767262	0.0325585
b0023	rpsT	30S ribosomal subunit protein S20	-6.10028	0.0839209	0.023858	0.0776323
b2533	suhB	Nus factor SuhB	-6.02074	0.0230296	0.0273897	0.0867054
b1145	ymfK	putative repressor protein YmfK	-6.0164	0.0227581	0.00409911	0.0197112
b4586	ykfM	uncharacterized protein YkfM	-5.92067	-0.041569	0.0108347	0.0426728
b1476	fdnI	formate dehydrogenase N subunit gamma	-5.91674	-0.0418414	0.00442531	0.0209042
b1210	hemA	glutamyl-tRNA reductase	-5.91074	-0.0422227	0.030308	0.0931562
b4772	ymiD	protein YmiD	-5.81361	-0.109155	0.00770046	0.0326158
b0025	ribF	bifunctional riboflavin kinase/FMN adenylyltransferase	-5.80886	-0.109483	0.00951595	0.0385468
b1408	ynbA	CDP-alcohol phosphatidyltransferase domain-containing protein YnbA	-5.80573	-0.109647	0.0348923	0.103606
b3559	glyS	glycine--tRNA ligase subunit beta	-5.70417	-0.179691	0.0399255	0.114227
b1182	hlyE	hemolysin E	-5.69997	-0.17991	0.00976439	0.0394478
b1517	lsrF	3-hydroxy-2;4-pentadione 5-phosphate thiolase	-5.69373	-0.180294	0.0220219	0.0731758
b3783	rho	transcription termination factor Rho	-5.69247	-0.180349	0.0396679	0.113823
b3464	ftsY	signal recognition particle receptor	-5.69247	-0.180349	0.0397891	0.113909
b2231	gyrA	DNA gyrase subunit A	-5.574	-0.254444	0.0127959	0.0479586
b1215	kdsA	3-deoxy-D-manno-octulosonate 8-phosphate synthase	-5.5709	-0.25461	0.0264241	0.0841758
b1555	ydfR	protein YdfR	-5.56956	-0.254665	0.0460411	0.1267
b0171	pyrH	UMP kinase	-5.44649	-0.332432	0.0551067	0.145744
b4803	speFL	leader peptide SpeFL	-5.44649	-0.332432	0.054956	0.145541
b3123	rnpB		-5.44649	-0.332432	0.0547927	0.145421
b0524	lpxH	UDP-2;3-diacylglucosamine diphosphatase	-5.44277	-0.332598	0.0199998	0.0678443
b0087	mraY	phospho-N-acetylmuramoyl-pentapeptide-transferase	-5.43661	-0.33293	0.0406608	0.115531
b2849	yqeK	protein YqeK	-5.43517	-0.332985	0.0650935	0.16478
b1775	ydjK	putative transporter YdjK	-5.43517	-0.332985	0.0652458	0.165074
b3985	rplJ	50S ribosomal subunit protein L10	-5.29201	-0.415546	0.0321984	0.0974035
b3230	rpsI	30S ribosomal subunit protein S9	-5.28698	-0.415767	0.077371	0.187518
b0923	mukE	chromosome partitioning protein MukE	-5.28698	-0.415767	0.0775653	0.187583
b0420	dxs	1-deoxy-D-xylulose-5-phosphate synthase	-5.13256	-0.503108	0.0941809	0.217036
b2111	yehD	putative fimbrial protein YehD	-5.12181	-0.503553	0.093681	0.216322
b1789	yeaL	DUF441 domain-containing inner membrane protein YeaL	-5.12181	-0.503553	0.0939047	0.216619
b1160	iraM	anti-adaptor protein IraM	-5.1218	-0.503553	0.0941417	0.217036
b1637	tyrS	tyrosine--tRNA ligase	-4.9456	-0.596597	0.115619	0.253334
b3041	ribB	3;4-dihydroxy-2-butanone-4-phosphate synthase	-4.9456	-0.596597	0.115552	0.253334
b3850	hemG	protoporphyrinogen oxidase	-4.9456	-0.596597	0.115289	0.253235
b1356	racR	DNA-binding transcriptional repressor RacR	-4.93981	-0.59682	0.0664729	0.167249
b1743	spy	ATP-independent periplasmic chaperone	-4.93852	-0.596876	0.07142	0.176474
b3318	rplW	50S ribosomal subunit protein L23	-4.93524	-0.596988	0.11563	0.253334
b4786	yqhJ	protein YqhJ	-4.93524	-0.596988	0.115902	0.253377
b4534	ynfP	protein YnfP	-4.93524	-0.596988	0.116103	0.253675
b0526	cysS	cysteine--tRNA ligase	-4.87741	0.896439	0.000206932	0.00158474
b1457	ydcD	uncharacterized protein YdcD	-4.79255	0.826234	0.00112349	0.00671131
b0474	adk	adenylate kinase	-4.73077	-0.696516	0.145107	0.295619
b1347	rcbA	double-strand break reduction protein	-4.72092	-0.696852	0.144716	0.295219
b1058	yceO	DUF2770 domain-containing protein YceO	-4.72091	-0.696852	0.144976	0.295605
b4630	ykgP	pseudogene	-4.72091	-0.696852	0.14527	0.295807
b0175	cdsA	CDP-diglyceride synthetase	-4.72091	-0.696852	0.145571	0.296287
b2697	alaS	alanine--tRNA ligase/DNA-binding transcriptional repressor	-4.64698	0.711468	0.0241859	0.0784188
b2559	tadA	tRNA adenosine(34) deaminase	-4.59245	0.672578	0.000532346	0.00361439
b2412	zipA	cell division protein ZipA	-4.47444	-0.803929	0.144149	0.294447
b3560	glyQ	glycine--tRNA ligase subunit alpha	-4.46906	-0.804098	0.189291	0.356115
b2568	lepB	signal peptidase I	-4.46905	-0.804098	0.189624	0.356593
b2185	rplY	50S ribosomal subunit protein L25	-4.46905	-0.804098	0.189912	0.35684
b1970	hiuH	hydroxyisourate hydrolase/transthyretin-related protein	-4.46904	-0.804098	0.19014	0.357121
b1556	essQ	putative prophage lysis protein EssQ	-4.46904	-0.804098	0.190424	0.357507
b4833	kilS		-4.46904	-0.804098	0.19074	0.357656
b1118	lolE	lipoprotein release complex - inner membrane subunit	-4.46903	-0.804098	0.190941	0.357738
b0166	dapD	tetrahydrodipicolinate succinylase	-4.46903	-0.804098	0.191145	0.357827
b0922	mukF	chromosome partitioning protein MukF	-4.46903	-0.804098	0.191279	0.357929
b0659	ybeY	endoribonuclease YbeY	-4.41942	0.545737	0.00354484	0.0176621
b1092	fabD	[acyl-carrier-protein] S-malonyltransferase	-4.35442	0.500847	0.0178513	0.0625614
b1093	fabG	3-oxoacyl-[acyl-carrier-protein] reductase FabG	-4.17212	-0.919683	0.260156	0.443074
b1788	yoaI	protein YoaI	-4.17211	-0.919683	0.259801	0.442909
b3069	ileX		-4.17211	-0.919683	0.259441	0.44278
b3309	rplX	50S ribosomal subunit protein L24	-4.1721	-0.919683	0.259118	0.442632
b3384	trpS	tryptophan--tRNA ligase	-4.16772	0.358079	0.00418709	0.0199446
b1713	pheT	phenylalanine--tRNA ligase subunit beta	-4.16758	1.02865	0.000292071	0.0021395
b3976	thrU		-4.16365	-0.919909	0.259969	0.44292
b3634	coaD	pantetheine-phosphate adenylyltransferase	-4.16365	-0.919909	0.260318	0.443184
b3295	rpoA	RNA polymerase subunit alpha	-4.16364	-0.919909	0.260647	0.443564
b3186	rplU	50S ribosomal subunit protein L21	-4.16364	-0.919909	0.260976	0.443718
b2934	cmtB	mannitol-specific PTS enzyme IIA component CmtB	-4.16363	-0.919909	0.261339	0.443898
b2608	rimM	ribosome maturation factor RimM	-4.16363	-0.919909	0.261679	0.444005
b2462	eutS	putative ethanolamine catabolic microcompartment shell protein EutS	-4.16362	-0.919909	0.262037	0.444055
b1926	fliT	flagellar biosynthesis protein FliT	-4.16362	-0.919909	0.262197	0.444055
b1575	dicB	cell division inhibition protein DicB	-4.16362	-0.919909	0.262484	0.444212
b4526	ydaE	zinc-binding protein	-4.16361	-0.919909	0.262788	0.444356
b1142	ymfH	putative protein YmfH	-4.16361	-0.919909	0.263137	0.44449
b2926	pgk	phosphoglycerate kinase	-4.13875	1.46342	0.000219886	0.0016671
b0642	leuS	leucine--tRNA ligase	-4.12076	0.995726	0.00383153	0.0187617
b4201	priB	primosomal replication protein N	-4.10595	0.307798	0.0488904	0.132778
b0094	ftsA	cell division protein FtsA	-3.95672	0.861586	0.00723181	0.0309478
b2530	iscS	cysteine desulfurase IscS	-3.86729	1.57406	0.00354417	0.0176621
b1208	ispE	4-(cytidine 5'-diphospho)-2-C-methyl-D-erythritol kinase	-3.8487	0.142437	0.0379296	0.109759
b3984	rplA	50S ribosomal subunit protein L1	-3.8459	0.143068	0.0104169	0.0413857
b3067	rpoD	RNA polymerase sigma factor RpoD	-3.80001	0.750465	0.00191185	0.0105418
b3982	nusG	transcription termination/antitermination factor NusG	-3.77565	-1.04578	0.375054	0.565798
b3865	yihA	GTP-binding protein YihA	-3.77565	-1.04578	0.375335	0.565798
b2891	prfB	peptide chain release factor RF2	-3.77564	-1.04578	0.375626	0.565798
b4682	yqcG	cell envelope stress response protein YqcG	-3.77564	-1.04578	0.375885	0.565798
b1389	paaB	phenylacetyl-CoA 1;2-epoxidase subunit B	-3.77564	-1.04578	0.375931	0.565798
b1117	lolD	lipoprotein release complex - ATP binding subunit	-3.77563	-1.04578	0.376262	0.565823
b0670	glnU		-3.77563	-1.04578	0.376524	0.566002
b0415	ribE	6;7-dimethyl-8-ribityllumazine synthase	-3.77562	-1.04578	0.376725	0.566002
b0180	fabZ	3-hydroxy-acyl-[acyl-carrier-protein] dehydratase	-3.77562	-1.04578	0.377023	0.566056
b0095	ftsZ	cell division protein FtsZ	-3.77562	-1.04578	0.377299	0.566073
b0031	dapB	4-hydroxy-tetrahydrodipicolinate reductase	-3.77561	-1.04578	0.377521	0.566207
b1516	lsrB	Autoinducer-2 ABC transporter periplasmic binding protein	-3.7573	0.0832922	0.0308573	0.0945252
b2232	ubiG	bifunctional 3-demethylubiquinone-8 3-O-methyltransferase and 2-octaprenyl-6-hydroxyphenol methylase	-3.6877	0.671494	0.0156559	0.0565677
b1559	ydfT	putative antitermination protein Q	-3.66106	0.631335	0.0578159	0.150805
b1448	mnaT	L-amino acid N-acyltransferase	-3.66037	0.0216925	0.0232874	0.0762453
b0303	rclB	DUF1471 domain-containing protein RclB	-3.65925	0.0215297	0.0501761	0.135541
b1497	ydeM	putative anaerobic sulfatase maturation enzyme YdeM	-3.59705	1.02806	0.000780826	0.00496841
b2563	acpS	holo-[acyl-carrier-protein] synthase	-3.56624	-0.0422575	0.0924212	0.214065
b4043	lexA	DNA-binding transcriptional repressor LexA	-3.55438	-0.0429654	0.0915272	0.212319
b1537	ydeJ	PF02464 family protein YdeJ	-3.52136	0.545795	0.00791895	0.0333549
b0086	murF	D-alanyl-D-alanine-adding enzyme	-3.39011	0.45476	0.00835774	0.0347844
b4052	dnaB	replicative DNA helicase	-3.37801	0.454179	0.0817492	0.194904
b0536	argU		-3.3297	-0.180494	0.119956	0.259592
b1475	fdnH	formate dehydrogenase N subunit beta	-3.32783	0.824676	0.00263278	0.0139424
b0719	ybgD	putative fimbrial protein YbgD	-3.32518	-0.180604	0.0621575	0.159209
b0098	secA	protein translocation ATPase	-3.32313	1.14916	0.00245457	0.0131055
b3340	fusA	elongation factor G	-3.31963	0.407057	0.0107704	0.0426409
b1094	acpP	acyl carrier protein	-3.31488	-0.18051	0.0459418	0.1267
b2339	yfcV	putative fimbrial protein YfcV	-3.25938	0.357622	0.0155328	0.0563017
b1773	ydjI	L-glycero-L-galacto-octuluronate-1-phosphate aldolase	-3.24303	-1.18362	0.58193	0.744461
b1348	ralR	endodeoxyribonuclease toxin RalR	-3.24303	-1.18362	0.582144	0.744461
b1146	ymfT	putative DNA-binding transcriptional regulator YmfT	-3.24303	-1.18362	0.58224	0.744461
b0672	leuW		-3.24302	-1.18362	0.582455	0.744461
b4427	micC		-3.22455	0.749921	0.00376444	0.0184729
b1598	ydgD	putative serine protease YdgD	-3.20201	1.31246	0.00370506	0.0182604
b4040	ubiA	4-hydroxybenzoate octaprenyltransferase	-3.19475	1.53009	0.000285814	0.00210383
b2323	fabB	3-oxoacyl-[acyl carrier protein] synthase 1	-3.18764	-0.255086	0.059153	0.153501
b1481	bdm	biofilm-dependent modulation protein	-3.18382	-0.255416	0.16053	0.31833
b4142	groS	cochaperonin GroES	-3.18381	-0.255416	0.160235	0.318023
b2780	pyrG	CTP synthetase	-3.16128	1.02739	0.00447043	0.0209866
b3988	rpoC	RNA polymerase subunit beta'	-3.13241	1.67943	0.002675	0.0141003
b1489	dosP	oxygen-sensing c-di-GMP phosphodiesterase DosP	-3.09823	0.254291	0.0452334	0.125442
b1800	dmlA	D-malate/3-isopropylmalate dehydrogenase (decarboxylating)	-3.09796	0.253558	0.0286577	0.0897205
b1925	fliS	flagellar biosynthesis protein FliS	-3.0467	-0.333242	0.162939	0.321655
b2496	hda	inibitor of reinitiation of DNA replication	-3.03803	3.46601	0.000297899	0.00217869
b1901	araF	arabinose ABC transporter periplasmic binding protein	-3.00586	2.15689	0.000422502	0.00295232
b0179	lpxD	UDP-3-O-(3-hydroxymyristoyl)glucosamine N-acyltransferase	-3.00046	0.199258	0.0314814	0.0959844
b1319	ompG	outer membrane porin G	-2.98939	0.895204	0.00611148	0.0269391
b3730	glmU	fused N-acetylglucosamine-1-phosphate uridyltransferase and glucosamine-1-phosphate acetyltransferase	-2.95386	1.33859	0.00136882	0.00785215
b1492	gadC	L-glutamate:4-aminobutyrate antiporter	-2.95201	1.11873	0.00302766	0.0155625
b1349	recT	recombinase RecT	-2.94187	0.860373	0.0181822	0.0634367
b2360	yfdQ	DUF2303 domain-containing protein YfdQ	-2.94019	1.11937	0.0118887	0.0456773
b1836	yebV	DUF1480 domain-containing protein YebV	-2.92043	0.14165	0.139321	0.287294
b0657	lnt	apolipoprotein N-acyltransferase	-2.91992	0.141811	0.0570324	0.149361
b3178	ftsH	ATP-dependent zinc metalloprotease FtsH	-2.9198	0.141757	0.0711378	0.176023
b3287	def	peptide deformylase	-2.91021	1.65784	0.000427482	0.00297342
b0704	ybfC	uncharacterized protein YbfC	-2.88188	2.37259	0.000178261	0.00138617
b1547	stfQ	putative prophage side tail fiber protein StfQ	-2.86617	-0.416042	0.142861	0.292653
b0930	asnS	asparagine--tRNA ligase	-2.86544	0.500138	0.0146856	0.0537449
b1409	ynbB	putative CDP-diglyceride synthase	-2.84765	0.499752	0.133888	0.279859
b1494	pqqL	periplasmic metalloprotease	-2.80692	1.73755	0.00321559	0.0163621
b1366	ydaY	putative uncharacterized protein YdaY	-2.70823	0.0218427	0.173997	0.336242
b2166	psuK	putative pseudouridine kinase	-2.70131	0.0212459	0.0962979	0.220904
b4143	groL	chaperonin GroEL	-2.67399	-0.504051	0.221555	0.397889
b2416	ptsI	PTS enzyme I	-2.67206	2.60431	0.00018228	0.00141196
b3341	rpsG	30S ribosomal subunit protein S7	-2.65753	0.3569	0.0470018	0.128772
b3030	parE	DNA topoisomerase IV subunit B	-2.64449	0.893891	0.0101163	0.0404741
b0177	bamA	outer membrane protein assembly factor BamA	-2.62803	0.356849	0.168988	0.329204
b3729	glmS	L-glutamine--D-fructose-6-phosphate aminotransferase	-2.60145	1.08818	0.0263789	0.0840907
b3702	dnaA	chromosomal replication initiator protein DnaA	-2.60117	0.629853	0.0326576	0.0985144
b3308	rplE	50S ribosomal subunit protein L5	-2.58999	-0.0431414	0.0951666	0.218864
b0969	tusE	sulfur transfer protein TusE	-2.56824	2.0182	0.000384192	0.0027087
b0084	ftsI	peptidoglycan DD-transpeptidase FtsI	-2.56808	1.05796	0.0176499	0.0620955
b1372	stfR	putative prophage side tail fiber protein StfR	-2.50937	2.47894	0.0034207	0.0171998
b2650	ypjC	DUF5507 domain-containing protein YpjC	-2.47375	0.253118	0.0749592	0.182934
b1771	ydjG	NADH-dependent methylglyoxal reductase	-2.47059	-0.110405	0.101168	0.229191
b2551	glyA	serine hydroxymethyltransferase	-2.46985	0.252958	0.163196	0.321655
b2002	yeeS	RadC-like JAB domain-containing protein YeeS	-2.45994	2.56877	0.00106016	0.0064302
b0631	ybeD	DUF493 domain-containing protein YbeD	-2.4572	2.86805	0.00128956	0.00750595
b1459	yncI	pseudogene	-2.45393	1.14715	0.0276774	0.0874824
b2648	pinH	pseudogene	-2.45207	1.14642	0.00872713	0.0359925
b2855	ygeK	pseudogene	-2.44119	1.3114	0.0125669	0.0474021
b4325	yjiC	DUF2686 domain-containing protein YjiC	-2.4287	0.748474	0.0200619	0.068004
b1374	pinR	putative site-specific recombinase	-2.40229	0.499705	0.0530323	0.141243
b4727	yacM	protein YacM	-2.39243	-1.33591	1	1
b1259	yciG	stress-induced bacterial acidophilic repeat motifs-containing protein YciG	-2.39243	-1.33591	1	1
b4524	ymjB	pseudogene	-2.39243	-1.33591	1	1
b3294	rplQ	50S ribosomal subunit protein L17	-2.39242	-1.33591	1	1
b3317	rplB	50S ribosomal subunit protein L2	-2.39242	-1.33591	1	1
b1310	ycjN	putative ABC transporter periplasmic binding protein YcjN	-2.39005	1.77445	0.0027718	0.0144598
b3321	rpsJ	30S ribosomal subunit protein S10	-2.38868	-1.33596	1	1
b3315	rplV	50S ribosomal subunit protein L22	-2.38868	-1.33596	1	1
b3296	rpsD	30S ribosomal subunit protein S4	-2.38868	-1.33596	1	1
b3185	rpmA	50S ribosomal subunit protein L27	-2.38867	-1.33596	1	1
b4754	yqfI	protein YqfI	-2.38867	-1.33596	1	1
b2153	folE	GTP cyclohydrolase 1	-2.38867	-1.33596	1	1
b1689	ydiL	DUF1870 domain-containing protein YdiL	-2.38866	-1.33596	1	1
b4417	rybB		-2.38866	-1.33596	1	1
b3987	rpoB	RNA polymerase subunit beta	-2.38207	0.927626	0.0245755	0.0793991
b0645	ybeR	DUF1266 domain-containing protein YbeR	-2.36358	2.29396	0.00236883	0.012693
b3633	waaA	KDO transferase	-2.3606	1.95067	0.00287254	0.014889
b2525	fdx	reduced ferredoxin	-2.35358	1.63494	0.00236894	0.012693
b4612	yrhD	uncharacterized protein YrhD	-2.34875	-0.181572	0.129499	0.273567
b1498	ydeN	putative sulfatase YdeN	-2.33523	0.453467	0.0458154	0.126696
b1504	ydeS	putative fimbrial protein YdeS	-2.33138	-0.18133	0.1587	0.315528
b0938	elfA	putative laminin-binding fimbrial subunit	-2.31866	1.71509	0.00746314	0.0317882
b1776	ydjL	putative zinc-binding dehydrogenase YdjL	-2.28768	1.3363	0.00569059	0.0253789
b1542	ydfI	putative oxidoreductase YdfI	-2.2813	0.141836	0.0972066	0.222431
b1671	ydhX	putative 4Fe-4S ferredoxin-like protein YdhX	-2.25475	0.629043	0.0808265	0.193109
b1368	ynaA	putative prophage tail length tape measure domain-containing protein YnaA	-2.25388	0.40622	0.0971741	0.222431
b2362	yfdS	protein YfdS	-2.24883	0.405336	0.195529	0.364384
b1737	chbC	N;N'-diacetylchitobiose-specific PTS enzyme IIC component	-2.2199	2.09306	0.0067447	0.0293043
b2609	rpsP	30S ribosomal subunit protein S16	-2.20479	-0.69741	0.418566	0.606509
b1361	ydaW	putative uncharacterized protein YdaW	-2.20477	-0.69741	0.418965	0.606509
b4162	orn	oligoribonuclease	-2.18824	-0.255429	0.175885	0.338882
b0529	folD	bifunctional methylenetetrahydrofolate dehydrogenase/methenyltetrahydrofolate cyclohydrolase	-2.18748	-0.255484	0.211397	0.385429
b3288	fmt	10-formyltetrahydrofolate:L-methionyl-tRNA(fMet) N-formyltransferase	-2.18693	0.0828134	0.225337	0.402458
b1211	prfA	peptide chain release factor RF1	-2.18513	-0.255594	0.219145	0.394849
b1550	gnsB	protein GnsB	-2.18337	2.5352	0.000264296	0.00196451
b2083	yegZ	pseudogene	-2.18198	0.355842	0.128496	0.272001
b2472	dapE	succinyl-diaminopimelate desuccinylase	-2.17846	0.0828511	0.148461	0.300189
b2311	ubiX	flavin prenyltransferase	-2.1778	0.785928	0.041452	0.117064
b1148	ymfM	cell division inhibitor YmfM	-2.17072	2.3447	0.00491068	0.0226559
b2511	der	50S ribosomal subunit stability factor	-2.16599	0.0823106	0.265	0.445321
b1587	ynfE	putative selenate reductase YnfE	-2.13797	1.69586	0.00575081	0.0255474
b4147	efp	protein chain elongation factor EF-P	-2.12263	3.30176	0.00109507	0.00658924
b0456	ybaA	DUF1428 domain-containing protein YbaA	-2.1003	2.22387	0.00298554	0.0153808
b1549	ydfO	DUF1398 domain-containing protein YdfO	-2.0914	1.05518	0.0422097	0.118819
b1673	ydhV	putative oxidoreductase YdhV	-2.06116	0.0208157	0.160062	0.317819
b1197	treA	periplasmic trehalase	-2.03899	0.498202	0.0996528	0.22666
b1665	valV		-2.03708	2.6835	0.000606365	0.00403268
b2072	pphC	protein-serine/threonine phosphatase PphC	-2.03189	0.498132	0.223152	0.399361
b1486	ddpB	putative D;D-dipeptide ABC transporter membrane subunit DdpB	-2.03047	1.025	0.0368084	0.107949
b1496	yddA	ABC transporter family protein YddA	-2.02459	2.57752	0.00535143	0.0241745
b1742	ves	HutD family protein Ves	-2.02325	-0.333642	0.384237	0.572517
b1698	ydiR	putative electron transfer flavoprotein subunit YdiR	-2.02007	-0.333918	0.279881	0.46247
b1091	fabH	3-oxoacyl-[acyl carrier protein] synthase 3	-2.01834	-0.333973	0.294767	0.479057
b1263	trpD	anthranilate synthase subunit TrpD	-2.00941	0.857265	0.213782	0.388221
b1904	yecR	lipoprotein YecR	-2.0048	0.669667	0.23053	0.409321
b1153	ymfQ	DUF2313 domain-containing protein YmfQ	-1.99869	0.252855	0.107544	0.240048
b1617	uidA	beta-glucuronidase	-1.99568	2.34388	0.00917829	0.0373453
b0194	proS	proline--tRNA ligase	-1.99421	0.253213	0.160647	0.318424
b2529	iscU	scaffold protein for iron-sulfur cluster assembly	-1.98319	1.25683	0.0230903	0.0758396
b3724	phoU	negative regulator of the pho regulon	-1.97027	4.95012	1.27567e-09	2.59063e-08
b0986	gfcB	lipoprotein GfcB	-1.9661	0.821548	0.0365376	0.107371
b0015	dnaJ	chaperone protein DnaJ	-1.95558	7.67906	3.03998e-26	3.14292e-24
b2512	bamB	outer membrane protein assembly factor BamB	-1.94557	7.52139	1.75815e-07	2.71113e-06
b1079	flgH	flagellar L-ring protein	-1.94426	1.22923	0.0459909	0.1267
b1212	prmC	protein-(glutamine-N(5)) methyltransferase	-1.94054	-0.0435189	0.184787	0.350908
b1514	lsrC	Autoinducer-2 ABC transporter membrane subunit LsrC	-1.9333	0.62787	0.088464	0.206477
b2779	eno	enolase	-1.92914	0.628563	0.087593	0.205204
b1316	ycjT	kojibiose phosphorylase	-1.92753	2.45423	0.0131296	0.0489161
b1495	yddB	putative TonB-dependent receptor YddB	-1.92214	1.63285	0.0304629	0.0935689
b0090	murG	N-acetylglucosaminyl transferase	-1.92161	0.628997	0.121603	0.262042
b1485	ddpC	putative D;D-dipeptide ABC transporter membrane subunit DdpC	-1.90733	2.84518	0.0012199	0.00718827
b0635	mrdA	peptidoglycan DD-transpeptidase MrdA	-1.90308	-0.804602	0.507825	0.685081
b1756	ynjD	putative ABC transporter ATP-binding protein YnjD	-1.89888	0.197475	0.268497	0.449206
b2967	pheV		-1.86559	0.405483	0.15176	0.304525
b2610	ffh	signal recognition particle protein component	-1.86558	0.405483	0.15213	0.304595
b2258	arnF	undecaprenyl-phosphate-alpha-L-Ara4N flippase -ArnF subunit	-1.85884	3.5591	0.00014113	0.00113228
b1469	narU	nitrate/nitrite transporter NarU	-1.85502	1.17409	0.0300021	0.092364
b0301	rclC	DUF417 domain-containing inner membrane protein RclC	-1.84566	3.3439	0.000179569	0.00139396
b1506	yneL	pseudogene	-1.84267	1.82845	0.0669588	0.168192
b1545	pinQ	putative recombinase PinQ	-1.83777	0.74749	0.0803605	0.192299
b2900	yqfB	N(4)-acetylcytidine amidohydrolase	-1.83772	6.15273	3.35989e-12	9.86073e-11
b3398	igaA	inner membrane protein IgaA	-1.83742	1.65292	0.0440603	0.122738
b3300	secY	Sec translocon subunit SecY	-1.83638	-0.416482	0.450205	0.637904
b3426	glpD	aerobic glycerol 3-phosphate dehydrogenase	-1.82939	7.37718	4.22911e-32	6.8708e-30
b1573	ydfC	uncharacterized protein YdfC	-1.826	-0.41687	0.44947	0.637356
b2101	yegW	putative DNA-binding transcriptional regulator YegW	-1.81142	5.37696	6.48471e-09	1.20404e-07
b1365	ynaK	ParB-like nuclease domain-containing protein YnaK	-1.80729	-0.110784	0.300394	0.483886
b0737	tolQ	Tol-Pal system protein TolQ	-1.80157	5.11952	3.11262e-09	6.02524e-08
b2631	rnlB	antitoxin RnlB	-1.79681	5.27839	3.24862e-11	8.54218e-10
b1522	dgcF	putative diguanylate cyclase DgcF	-1.78361	2.58718	0.00465113	0.021695
b0893	serS	serine--tRNA ligase	-1.78066	0.356487	0.232748	0.412133
b2400	gltX	glutamate--tRNA ligase	-1.77858	0.140979	0.360132	0.54993
b1295	ymjA	DUF2543 domain-containing protein YmjA	-1.76513	3.48427	0.00165004	0.00923252
b3608	gpsA	glycerol-3-phosphate dehydrogenase	-1.7643	1.33532	0.0322252	0.0974035
b3736	atpF	ATP synthase Fo complex subunit b	-1.76203	4.64602	2.1658e-07	3.30612e-06
b0890	ftsK	cell division DNA translocase FtsK	-1.75959	7.43343	2.57067e-27	2.78428e-25
b3835	ubiB	ubiquinone biosynthesis protein UbiB	-1.75838	1.33557	0.0529487	0.141186
b2625	yfjI	DUF3987 domain-containing protein YfjI	-1.75457	3.92703	0.0011497	0.00681877
b1863	ruvC	crossover junction endodeoxyribonuclease RuvC	-1.74746	5.94172	3.01795e-15	1.18351e-13
b4606	ypfM	uncharacterized protein YpfM	-1.74517	2.60756	0.0837251	0.198192
b2808	gcvA	DNA-binding transcriptional dual regulator GcvA	-1.72886	6.47991	3.62825e-19	2.11601e-17
b3935	priA	primosomal protein N'	-1.7185	4.68567	8.18588e-07	1.12841e-05
b1140	intE	putative integrase	-1.715	1.59091	0.13517	0.281537
b4624	ryjB		-1.71488	5.23381	1.54619e-09	3.07145e-08
b3938	metJ	DNA-binding transcriptional repressor MetJ	-1.7086	4.80945	8.20587e-05	0.000702985
b3162	deaD	ATP-dependent RNA helicase DeaD	-1.70629	8.82925	2.43485e-30	3.3564e-28
b2093	gatB	galactitol-specific PTS enzyme IIB component	-1.70447	5.14426	1.39801e-07	2.17793e-06
b0738	tolR	Tol-Pal system protein TolR	-1.70319	3.52758	0.000270032	0.00200387
b0755	gpmA	2;3-bisphosphoglycerate-dependent phosphoglycerate mutase	-1.70042	6.25667	0.00127208	0.0074379
b4573	insZ	pseudogene	-1.69742	0.668687	0.23527	0.414342
b3871	bipA	50S ribosomal subunit assembly factor BipA	-1.68556	9.74322	2.06947e-45	4.95474e-43
b1615	uidC	outer membrane porin family protein UidC	-1.67217	0.0819362	0.268058	0.449037
b1631	rsxG	SoxR [2Fe-2S] reducing system protein RsxG	-1.67206	4.31907	0.000150866	0.0012019
b2001	yeeR	inner membrane protein YeeR	-1.66818	3.80475	0.000170609	0.00133216
b0022	insA1	IS1 family protein InsA	-1.6666	7.33825	3.83315e-24	3.41902e-22
b4491	ycgH	pseudogene	-1.66313	2.26169	0.0108232	0.0426642
b1894	insA5	IS1 family protein InsA	-1.66108	7.34385	5.05966e-24	4.2623e-22
b1315	ycjS	D-glucoside 3-dehydrogenase	-1.65939	0.783479	0.268039	0.449037
b0910	cmk	cytidylate kinase	-1.65804	2.40322	0.00830023	0.0346427
b0027	lspA	lipoprotein signal peptidase	-1.65674	-0.182187	0.426901	0.615246
b1668	ydhS	FAD/NAD(P) binding domain-containing protein YdhS	-1.65487	1.35887	0.07738	0.187518
b2820	recB	exodeoxyribonuclease V subunit RecB	-1.65339	6.29445	1.04601e-08	1.89574e-07
b4042	dgkA	diacylglycerol kinase	-1.65236	6.59468	9.87016e-19	5.47553e-17
b1839	yebY	DUF2511 domain-containing protein YebY	-1.6521	5.49291	1.63114e-06	2.12217e-05
b1487	ddpA	putative D;D-dipeptide ABC transporter periplasmic binding protein	-1.64666	2.02956	0.0165433	0.0587476
b1188	ycgB	PF04293 family protein YcgB	-1.64308	4.52715	8.22156e-06	9.14422e-05
b3870	glnA	glutamine synthetase	-1.64073	3.44822	0.00557115	0.0249686
b0085	murE	UDP-N-acetylmuramoyl-L-alanyl-D-glutamate--2; 6-diaminopimelate ligase	-1.62076	-0.504438	0.465495	0.65155
b3924	fpr	flavodoxin/ferredoxin-NADP(+) reductase	-1.61507	8.0432	3.20411e-15	1.24577e-13
b1471	yddK	leucine-rich repeat domain-containing protein YddK	-1.61465	1.67324	0.0282363	0.0886451
b1337	abgB	p-aminobenzoyl-glutamate hydrolase subunit B	-1.60044	0.746828	0.137741	0.285071
b3438	gntR	DNA-binding transcriptional repressor GntR	-1.59037	7.88175	3.9763e-08	6.57753e-07
b1269	rluB	23S rRNA pseudouridine(2605) synthase	-1.59021	7.30056	4.52063e-10	9.93447e-09
b1301	puuB	gamma-glutamylputrescine oxidase	-1.58604	2.04482	0.0240517	0.0782067
b1317	ycjU	beta-phosphoglucomutase	-1.58123	0.747015	0.184136	0.350475
b4168	tsaE	N(6)-L-threonylcarbamoyladenine synthase; TsaE subunit	-1.58003	0.747564	0.230303	0.409078
b0167	glnD	protein-PII uridylyltransferase/uridylyl-removing enzyme	-1.57953	6.38459	9.69295e-15	3.5559e-13
b0136	yadK	putative fimbrial protein YadK	-1.57441	3.24828	0.00130056	0.00752835
b1867	yecD	isochorismatase family protein YecD	-1.56213	5.45755	2.12031e-09	4.13961e-08
b3396	mrcA	peptidoglycan glycosyltransferase/peptidoglycan DD-transpeptidase MrcA	-1.55852	9.2756	4.15083e-27	4.39119e-25
b1527	yneK	protein YneK	-1.55536	2.2876	0.0238542	0.0776323
b1099	holB	DNA polymerase III subunit delta'	-1.55407	0.0206567	0.437266	0.625525
b0184	dnaE	DNA polymerase III subunit alpha	-1.55375	1.47979	0.0795459	0.191213
b0082	rsmH	16S rRNA m(4)C1402 methyltransferase	-1.55035	4.74082	1.74659e-05	0.000179367
b4757	ysdD	protein YsdD	-1.54746	4.26322	0.000191187	0.00147409
b1121	ycfZ	putative inner membrane protein YcfZ	-1.54586	1.89538	0.054577	0.145018
b1474	fdnG	formate dehydrogenase N subunit alpha	-1.5448	2.07488	0.0254825	0.0816912
b2415	ptsH	phosphocarrier protein HPr	-1.5285	4.40635	2.3581e-05	0.000234065
b0901	ycaK	putative oxidoreductase YcaK	-1.52545	-0.920625	0.706824	0.83537
b2699	recA	DNA recombination/repair protein RecA	-1.52412	6.68263	2.76145e-15	1.09233e-13
b1385	feaB	phenylacetaldehyde dehydrogenase	-1.51402	3.37221	0.00114278	0.00679541
b1797	yeaR	DUF1971 domain-containing protein YeaR	-1.51387	2.26249	0.0574785	0.15027
b3983	rplK	50S ribosomal subunit protein L11	-1.51149	-0.256643	0.434203	0.622887
b1290	sapF	putrescine ABC exporter ATP binding protein SapF	-1.50933	3.80846	0.00157711	0.00884623
b1944	fliL	flagellar protein FliL	-1.50596	-0.256384	0.41905	0.606509
b0429	cyoD	cytochrome bo3 subunit 4	-1.50515	6.45156	1.36087e-13	4.48595e-12
b4424	rdlC		-1.50274	2.89366	0.00509209	0.0234181
b0739	tolA	Tol-Pal system protein TolA	-1.50188	6.56415	1.48954e-15	6.10442e-14
b1288	fabI	enoyl-[acyl-carrier-protein] reductase	-1.49952	-0.256714	0.49583	0.675308
b1248	yciU	DUF440 domain-containing protein YciU	-1.49913	3.62553	0.00518749	0.0237294
b3444	insA6	IS1 family protein InsA	-1.49788	7.33498	4.12016e-19	2.37248e-17
b1593	bidA	dethiobiotin synthetase BidA	-1.49695	2.33988	0.0159817	0.0573404
b4745	yncO	protein YncO	-1.49461	3.06673	0.00664575	0.0289297
b1157	stfE	pseudogene	-1.4946	0.542519	0.214632	0.389298
b1690	ydiM	putative exporter YdiM	-1.48972	0.541594	0.362638	0.552643
b2053	gmd	GDP-mannose 4;6-dehydratase	-1.48744	3.55983	0.000911286	0.00566317
b1076	flgE	flagellar hook protein FlgE	-1.47834	3.05031	0.00412745	0.0197848
b3997	hemE	uroporphyrinogen decarboxylase	-1.47632	3.0284	0.019104	0.0658364
b1801	yeaV	putative transporter YeaV	-1.47223	1.25647	0.212489	0.38649
b1318	ycjV	pseudogene	-1.46303	1.33361	0.106235	0.237943
b3842	rfaH	transcription antiterminator RfaH	-1.46061	6.84152	8.80832e-14	2.94625e-12
b1954	dsrA		-1.46002	0.354416	0.298707	0.482376
b2003	yeeT	DUF987 domain-containing protein YeeT	-1.45946	1.84328	0.0387126	0.11167
b2272	yfbM	DUF1877 domain-containing protein YfbM	-1.45909	2.63798	0.0242303	0.0785069
b3940	metL	fused aspartate kinase/homoserine dehydrogenase 2	-1.45619	9.39068	1.49154e-27	1.73974e-25
b0116	lpd	lipoamide dehydrogenase	-1.45551	0.667812	0.136401	0.283327
b2059	wcaA	UDP-glucuronate:2-O-Ac-beta-D-Gal-(1->3)-alpha-L-Fuc-(1->4)-2/3-O-Ac-alpha-L-Fuc-(1->3)-beta-D-Glc-PP-Und beta-(1;3)-glucuronosyltransferase	-1.45479	3.30665	0.00320684	0.0163359
b1149	ymfN	chimeric replication protein/phage terminase YmfN	-1.44968	1.94591	0.0692277	0.172274
b1357	ydaS	toxin YdaS	-1.44596	2.16345	0.0206071	0.069593
b1747	astA	arginine N-succinyltransferase	-1.43928	3.82553	0.0021824	0.011847
b4179	rnr	RNase R	-1.43713	8.92468	9.33816e-05	0.000786671
b3189	murA	UDP-N-acetylglucosamine 1-carboxyvinyltransferase	-1.43456	-0.0446639	0.309292	0.493674
b0203	alaV		-1.43215	5.82842	1.1915e-10	2.86781e-09
b2333	yfcP	putative fimbrial protein YfcP	-1.43112	4.10318	0.00138527	0.00792656
b2318	truA	tRNA pseudouridine(38-40) synthase	-1.42903	7.03463	1.97784e-16	8.73515e-15
b2942	metK	methionine adenosyltransferase	-1.42257	1.11323	0.216205	0.391215
b0523	purE	N(5)-carboxyaminoimidazole ribonucleotide mutase	-1.41965	5.81748	9.75636e-10	2.02656e-08
b1751	ydjY	4Fe-4S ferredoxin-type domain-containing protein YdjY	-1.41796	1.1147	0.092534	0.214217
b3811	xerC	site-specific tyrosine recombinase	-1.41318	7.196	3.83285e-16	1.66054e-14
b0623	cspE	transcription antiterminator and regulator of RNA stability CspE	-1.40144	6.52478	5.17288e-11	1.32199e-09
b1132	hflD	lysogenization regulator	-1.39804	5.37456	1.09271e-05	0.000118633
b4270	leuX		-1.38944	2.50564	0.0403166	0.114984
b4709	insA9	IS1 family repressor TnpA	-1.38801	7.28817	7.23001e-16	3.10277e-14
b1359	ydaU	DUF1376 domain-containing protein YdaU	-1.38668	1.73072	0.059641	0.154356
b2824	ygdB	DUF2509 domain-containing protein YgdB	-1.38216	2.68927	0.0416522	0.117395
b1515	lsrD	Autoinducer-2 ABC transporter membrane subunit LsrD	-1.37931	-0.598028	0.626347	0.777422
b4679	yohP	putative membrane protein YohP	-1.37832	0.745206	0.253998	0.437665
b4453	ldrD	small toxic polypeptide LdrD	-1.37452	4.54408	0.000908396	0.00565293
b3237	argR	DNA-binding transcriptional dual regulator ArgR	-1.36424	7.20575	3.62298e-13	1.15251e-11
b0432	cyoA	cytochrome bo3 subunit 2	-1.36416	8.33042	4.15208e-15	1.60066e-13
b0326	yahL	uncharacterized protein YahL	-1.36003	0.140444	0.492673	0.673024
b3733	atpG	ATP synthase F1 complex subunit gamma	-1.35767	5.59512	1.52136e-06	2.00019e-05
b3181	greA	transcription elongation factor GreA	-1.35726	6.16827	3.83546e-12	1.11568e-10
b1204	pth	peptidyl-tRNA hydrolase	-1.35696	5.19231	0.000529176	0.00359824
b4516	insA4	IS1 family protein InsA	-1.35662	6.39699	7.53952e-12	2.0913e-10
b2894	xerD	site-specific recombinase	-1.35604	5.79277	1.05709e-09	2.18577e-08
b1042	csgA	curlin; major subunit	-1.35453	1.35928	0.221394	0.397756
b1852	zwf	NADP(+)-dependent glucose-6-phosphate dehydrogenase	-1.35183	5.3657	7.69689e-06	8.64522e-05
b3639	dfp	fused 4'-phosphopantothenoylcysteine decarboxylase and phosphopantothenoylcysteine synthetase	-1.34323	0.855842	0.137274	0.284428
b1599	mdtI	multidrug/spermidine efflux pump membrane subunit MdtI	-1.34266	3.70351	0.00136791	0.00785215
b1156	tfaE	putative tail fiber assembly protein TfaE	-1.34053	0.304409	0.298157	0.481961
b1803	yeaX	carnitine monooxygenase subunit YeaX	-1.34044	0.746488	0.389194	0.577994
b4239	treC	trehalose-6-phosphate hydrolase	-1.33792	4.86461	3.7937e-05	0.000355093
b1534	ydeE	dipeptide exporter	-1.33757	3.56942	0.00551383	0.0248095
b3731	atpC	ATP synthase F1 complex subunit epsilon	-1.33305	4.38214	9.35629e-05	0.000786724
b3738	atpB	ATP synthase Fo complex subunit a	-1.33207	6.32981	2.63864e-09	5.12957e-08
b1125	potB	spermidine preferential ABC transporter membrane subunit PotB	-1.32611	7.4145	3.37707e-11	8.82891e-10
b1873	torY	cytochrome c quinol dehydrogenase TorY	-1.326	2.04332	0.140351	0.288894
b0546	ybcM	putative DNA-binding transcriptional regulator	-1.32506	4.08615	0.000442859	0.00306165
b0740	tolB	Tol-Pal system periplasmic protein TolB	-1.32422	7.33892	2.49078e-18	1.30236e-16
b0173	dxr	1-deoxy-D-xylulose 5-phosphate reductoisomerase	-1.31981	0.58368	0.45148	0.638812
b4261	lptF	lipopolysaccharide transport system protein LptF	-1.31523	-0.334932	0.519297	0.695768
b0125	hpt	hypoxanthine phosphoribosyltransferase	-1.31035	6.92118	2.08718e-14	7.39483e-13
b2119	yehL	putative AAA(+) MoxR family ATPase YehL	-1.30537	1.75042	0.139574	0.287555
b2368	emrK	tripartite efflux pump membrane fusion protein EmrK	-1.30143	4.41013	0.000381308	0.00269762
b1314	ycjR	3-dehydro-D-guloside 4-epimerase	-1.29932	-0.334577	0.568633	0.734236
b1289	ycjD	DUF559 domain-containing protein YcjD	-1.29414	2.37747	0.111725	0.247653
b1421	trg	methyl-accepting chemotaxis protein Trg	-1.29052	2.81215	0.0194502	0.0663611
b1577	ydfE	pseudogene	-1.2852	1.67161	0.115771	0.253334
b0240	crl	pseudogene	-1.28509	8.73582	4.38355e-25	4.24272e-23
b1279	lapA	lipopolysaccharide assembly protein A	-1.28424	4.66575	0.000117685	0.000964597
b2569	lepA	30S ribosomal subunit biogenesis factor LepA	-1.27871	7.26709	2.74462e-13	8.79246e-12
b1353	sieB	phage superinfection exclusion protein	-1.27403	-0.111857	0.465451	0.65155
b3147	lpoA	outer membrane lipoprotein - activator of MrcA activity	-1.27049	8.59418	3.14149e-18	1.60569e-16
b3414	nfuA	iron-sulfur cluster carrier protein NfuA	-1.2692	5.50101	4.02907e-07	5.80008e-06
b2312	purF	amidophosphoribosyltransferase	-1.26377	7.46086	4.28389e-17	2.00901e-15
b1312	ycjP	putative ABC transporter membrane subunit YcjP	-1.25698	0.0811085	0.339461	0.527393
b2390	ypeC	DUF2502 domain-containing protein YpeC	-1.25693	4.00901	0.0120966	0.0463193
b1088	yceD	DUF177 domain-containing protein YceD	-1.25569	6.46174	1.4732e-09	2.9393e-08
b0174	ispU	ditrans;polycis-undecaprenyl-diphosphate synthase [(2E;6E)-farnesyl-diphosphate specific]	-1.2533	0.0813622	0.357672	0.54746
b1888	cheA	chemotaxis protein CheA	-1.25049	3.31977	0.0392838	0.11302
b2908	pepP	Xaa-Pro aminopeptidase	-1.24775	7.29407	4.74212e-15	1.79766e-13
b1661	cfa	cyclopropane fatty acyl phospholipid synthase	-1.24482	7.14196	4.77477e-12	1.36606e-10
b4146	epmB	lysine 2;3-aminomutase	-1.24333	6.66475	3.11528e-10	7.05044e-09
b3786	wecB	UDP-N-acetylglucosamine 2-epimerase	-1.242	8.91547	8.23175e-28	1.00124e-25
b1065	mdtH	multidrug efflux pump MdtH	-1.24198	1.35739	0.1224	0.263512
b0646	djlB	J domain-containing protein DjlB	-1.23745	4.81029	0.000676174	0.00441942
b1693	aroD	3-dehydroquinate dehydratase	-1.23632	3.32362	0.0107869	0.0426428
b1987	cbl	DNA-binding transcriptional activator Cbl	-1.23395	2.02718	0.0773517	0.187518
b3613	envC	murein hydrolase activator EnvC	-1.22999	8.44864	1.9946e-27	2.21303e-25
b1373	tfaR	putative tail fiber assembly protein TfaR	-1.22952	0.403992	0.301438	0.484708
b0101	yacG	DNA gyrase inhibitor YacG	-1.22546	2.95947	0.0200914	0.0680533
b2241	glpA	anaerobic glycerol-3-phosphate dehydrogenase subunit A	-1.22477	5.7031	1.30117e-06	1.74602e-05
b1513	lsrA	Autoinducer-2 ABC transporter ATP binding subunit	-1.22303	1.28205	0.32796	0.514268
b1192	ldcA	murein tetrapeptide carboxypeptidase	-1.22203	5.56581	3.4283e-07	5.03075e-06
b1799	dmlR	DNA-binding transcriptional regulator DmlR	-1.22174	3.32608	0.0586153	0.152214
b1878	flhE	flagellar protein FlhE	-1.21845	0.782688	0.202326	0.373682
b0628	lipA	lipoyl synthase	-1.2156	4.88928	3.90674e-05	0.000364175
b1465	narV	nitrate reductase Z subunit gamma	-1.2131	1.69186	0.139165	0.287103
b1546	tfaQ	putative tail fiber assembly protein TfaQ	-1.2127	0.667887	0.281094	0.463297
b0640	holA	DNA polymerase III subunit delta	-1.21174	0.542368	0.385042	0.573528
b1783	yeaG	protein kinase YeaG	-1.21143	3.39454	0.0298966	0.0921405
b1888	cheA	chemotaxis protein CheA	-1.21098	3.27324	0.0493542	0.133798
b1948	fliP	flagellar biosynthesis protein FliP	-1.20481	2.90149	0.082486	0.19611
b1355	ydaG	uncharacterized protein YdaG	-1.20355	2.96741	0.0328875	0.0990763
b1040	csgD	DNA-binding transcriptional dual regulator CsgD	-1.20211	2.01154	0.124787	0.267383
b3834	ubiJ	ubiquinone biosynthesis accessory factor UbiJ	-1.20194	6.73232	2.54688e-10	5.94141e-09
b0677	nagA	N-acetylglucosamine-6-phosphate deacetylase	-1.19886	6.72074	4.30587e-09	8.23e-08
b0275	insA3	IS1 family protein InsA	-1.19597	6.63447	3.60449e-10	8.11724e-09
b2253	arnB	UDP-4-amino-4-deoxy-L-arabinose aminotransferase	-1.19477	3.54528	0.0563314	0.148037
b3849	trkH	K(+) transporter TrkH	-1.19368	8.99635	4.16351e-22	2.95934e-20
b2198	ccmD	cytochrome c maturation protein D	-1.19295	5.38821	4.85243e-05	0.000441474
b4640	yoeG	pseudogene	-1.19265	4.45528	0.000413638	0.00289483
b1906	yecH	DUF2492 domain-containing protein YecH	-1.19227	3.38129	0.0393047	0.11302
b4025	pgi	glucose-6-phosphate isomerase	-1.1864	8.82482	2.87668e-14	9.98932e-13
b1815	pdeD	putative c-di-GMP phosphodiesterase PdeD	-1.18449	2.17496	0.0705801	0.175256
b0741	pal	peptidoglycan-associated outer membrane lipoprotein Pal	-1.18389	5.68722	1.79353e-07	2.75634e-06
b0673	metT		-1.1823	4.6198	0.000582368	0.00389587
b2614	grpE	nucleotide exchange factor GrpE	-1.18215	2.65679	0.104992	0.235856
b0924	mukB	chromosome partitioning protein MukB	-1.17653	1.67166	0.205631	0.377793
b3390	aroK	shikimate kinase 1	-1.17569	4.72552	0.000332349	0.00240359
b1022	pgaC	poly-N-acetyl-D-glucosamine synthase subunit PgaC	-1.17201	3.77526	0.0117878	0.0454431
b3183	obgE	GTPase ObgE	-1.17038	5.14742	5.05506e-05	0.000457166
b0428	cyoE	heme O synthase	-1.16687	7.94584	1.42328e-08	2.51926e-07
b0369	hemB	porphobilinogen synthase	-1.16334	3.69281	0.0222261	0.0736065
b4499	yehH	pseudogene	-1.16238	3.42902	0.00909286	0.0372234
b1877	yecT	protein YecT	-1.16111	1.52207	0.154491	0.308237
b1350	recE	exonuclease VIII; ds DNA exonuclease; 5' --> 3' specific	-1.15656	2.47041	0.0677164	0.16972
b1921	fliZ	DNA-binding transcriptional regulator FliZ	-1.15511	3.0072	0.0472286	0.129242
b2374	frc	formyl-CoA transferase	-1.15455	3.05457	0.0375182	0.109093
b1588	ynfF	putative selenate reductase YnfF	-1.15292	2.16171	0.0855402	0.201618
b2355	yfdL	pseudogene	-1.14524	3.91936	0.0113037	0.0440998
b0941	elfG	putative fimbrial-like adhesin protein	-1.14297	3.6668	0.0121574	0.0464882
b3977	tyrU		-1.13779	3.99746	0.00409124	0.0196942
b0746	valZ		-1.13559	6.06175	7.11256e-08	1.14329e-06
b0956	matP	macrodomain Ter protein	-1.13084	5.80529	9.00581e-05	0.000762895
b0648	ybeU	DUF1266 domain-containing protein YbeU	-1.12674	3.13076	0.0301798	0.0928248
b2325	yfcL	PF08891 family protein YfcL	-1.12579	6.55071	1.45532e-06	1.91891e-05
b3728	pstS	phosphate ABC transporter periplasmic binding protein	-1.12227	7.62908	7.59687e-11	1.88842e-09
b3636	rpmG	50S ribosomal subunit protein L33	-1.12134	1.62954	0.131801	0.276935
b0637	rsfS	ribosomal silencing factor RsfS	-1.12113	6.22441	3.78935e-07	5.50727e-06
b2615	nadK	NAD kinase	-1.11737	0.354903	0.474981	0.659363
b1391	paaD	phenylacetate degradation protein	-1.1125	3.99798	0.0205365	0.0694061
b3176	glmM	phosphoglucosamine mutase	-1.11114	0.0197387	0.474639	0.659363
b1386	tynA	copper-containing amine oxidase	-1.10953	3.09984	0.0819849	0.195236
b3781	trxA	thioredoxin 1	-1.10916	7.43224	7.35899e-12	2.05374e-10
b2254	arnC	undecaprenyl-phosphate 4-deoxy-4-formamido-L-arabinose transferase	-1.10643	2.08698	0.123286	0.265292
b0091	murC	UDP-N-acetylmuramate--L-alanine ligase	-1.10565	-0.18209	0.674819	0.812318
b3732	atpD	ATP synthase F1 complex subunit beta	-1.10356	6.57908	7.52813e-10	1.60777e-08
b3787	wecC	UDP-N-acetyl-D-mannosamine dehydrogenase	-1.09979	8.65618	9.80514e-21	6.37194e-19
b3310	rplN	50S ribosomal subunit protein L14	-1.09472	-0.182529	0.674359	0.812194
b0265	insA2	IS1 family protein InsA	-1.09449	6.62667	3.98889e-07	5.76047e-06
b1407	ydbD	DUF2773 domain-containing protein YdbD	-1.09434	2.36297	0.128075	0.271651
b1535	dgcZ	diguanylate cyclase DgcZ	-1.09388	1.02195	0.225823	0.403008
b3274	rrfD		-1.09247	4.79188	0.000382888	0.0027046
b0767	pgl	6-phosphogluconolactonase	-1.08961	6.42971	8.01169e-09	1.46956e-07
b1678	ldtE	L;D-transpeptidase LdtE	-1.08465	4.05698	0.0115199	0.0447133
b1023	pgaB	poly-beta-1;6-N-acetyl-D-glucosamine N-deacetylase and beta-1;6 glycoside hydrolase	-1.08217	3.1876	0.0377594	0.109406
b1757	ynjE	molybdopterin synthase sulfurtransferase	-1.08194	3.63074	0.0497408	0.134605
b3916	pfkA	6-phosphofructokinase 1	-1.08047	7.45783	1.50519e-13	4.85611e-12
b3737	atpE	ATP synthase Fo complex subunit c	-1.0781	4.97663	0.000371027	0.00264132
b3784	rfe	UDP-N-acetylglucosamine--undecaprenyl-phosphate N-acetylglucosaminephosphotransferase	-1.07656	8.91628	1.912e-19	1.12957e-17
b2407	xapA	xanthosine phosphorylase	-1.07438	2.99185	0.134387	0.28044
b1432	insQ	putative RNA-guided DNA endonuclease InsQ	-1.06815	2.75524	0.151877	0.304532
b0662	ubiF	3-demethoxyubiquinol 3-hydroxylase	-1.06729	4.12489	0.0197377	0.0671052
b4781	evgL	protein EvgL	-1.06293	5.71233	6.68415e-05	0.000590412
b0666	metU		-1.06154	4.41478	0.00273916	0.0143223
b0744	valT		-1.05934	4.12271	0.00395603	0.0192447
b1802	yeaW	carnitine monooxygenase subunit YeaW	-1.05884	2.10243	0.108819	0.242418
b4422	rdlB		-1.05858	3.03742	0.0498703	0.134875
b0466	ybaM	DUF2496 domain-containing protein YbaM	-1.05811	3.22827	0.028772	0.0899544
b2531	iscR	DNA-binding transcriptional dual regulator IscR	-1.05657	6.38124	3.03374e-07	4.50996e-06
b0181	lpxA	acyl-[acyl-carrier-protein]--UDP-N-acetylglucosamine O-acyltransferase	-1.05488	-0.697968	0.795377	0.897142
b0051	rsmA	16S rRNA m(6)2A1518;m(6)2A1519 dimethyltransferase	-1.05382	6.57941	4.33537e-09	8.25172e-08
b0516	allC	allantoate amidohydrolase	-1.05297	4.96952	0.00124926	0.0073422
b4006	purH	bifunctional AICAR transformylase/IMP cyclohydrolase	-1.05119	8.06934	1.32319e-15	5.5222e-14
b1227	narI	nitrate reductase A subunit gamma	-1.05089	0.585025	0.409331	0.598921
b4685	yrbN	uncharacterized protein YrbN	-1.04945	3.14346	0.0386044	0.111429
b3138	agaB	galactosamine-specific PTS enzyme IIB component	-1.04941	3.5532	0.0186146	0.0644428
b3512	gadE	DNA-binding transcriptional activator GadE	-1.04885	6.29458	1.97326e-08	3.40014e-07
b3803	hemX	PF04375 family protein HemX	-1.04872	8.55696	6.21813e-18	3.10838e-16
b1442	ydcU	putative ABC transporter membrane subunit YdcU	-1.04654	0.450533	0.378828	0.566685
b2624	alpA	DNA-binding transcriptional activator AlpA	-1.04364	4.60811	0.00364224	0.0180289
b0141	yadN	putative fimbrial protein YadN	-1.04341	4.08113	0.00567468	0.0253328
b4481	wecF	TDP-N-acetylfucosamine:lipid II N-acetylfucosaminyltransferase	-1.04129	8.03789	1.64217e-16	7.39625e-15
b3790	rffC	RffC	-1.03904	7.06865	3.84072e-11	9.98368e-10
b1195	ymgE	PF04226 family protein YmgE	-1.03898	0.450868	0.416577	0.604855
b1304	pspA	phage shock protein A	-1.03707	7.91436	4.14889e-13	1.31065e-11
b3735	atpH	ATP synthase F1 complex subunit delta	-1.03152	5.40655	0.000378413	0.00268969
b2024	hisA	1-(5-phosphoribosyl)-5-[(5-phosphoribosylamino)methylideneamino]imidazole-4-carboxamide isomerase	-1.03005	5.38671	0.000194177	0.0014946
b3171	metY		-1.02847	3.89934	0.0180475	0.0630553
b1580	rspB	putative zinc-binding dehydrogenase RspB	-1.02444	2.78128	0.118904	0.257813
b1511	lsrK	autoinducer-2 kinase	-1.02295	1.52362	0.429476	0.617864
b3855	rrfA		-1.02266	5.74801	7.23302e-06	8.16451e-05
b1589	ynfG	putative oxidoreductase YnfG	-1.02131	1.80529	0.305051	0.488791
b4214	cysQ	3'(2');5'-bisphosphate nucleotidase	-1.02047	8.64318	4.19485e-15	1.60356e-13
b1639	mliC	inhibitor of c-type lysozyme; putative lipoprotein	-1.02019	2.82793	0.0741998	0.181373
b1641	slyB	outer membrane lipoprotein SlyB	-1.01189	6.68619	3.0889e-07	4.577e-06
b3423	glpR	pseudogene	-1.01025	7.08053	1.10115e-10	2.66443e-09
b3884	csqR	DNA-binding transcriptional dual regulator CsqR	-1.00896	7.93061	7.35398e-14	2.47802e-12
b2047	wcaJ	UDP-glucose:undecaprenyl-phosphate glucose-1-phosphate transferase	-1.00608	3.02934	0.0467881	0.128337
b2109	yehB	putative fimbrial usher protein YehB	-1.00499	3.00493	0.0567992	0.149008
b4177	purA	adenylosuccinate synthetase	-1.00488	4.45137	0.0101793	0.0406545
b1955	yedP	putative mannosyl-3-phosphoglycerate phosphatase	-1.00473	2.94105	0.0700502	0.174035
b0699	ybfA	DUF2517 domain-containing protein YbfA	-1.0013	6.98787	9.35469e-10	1.96104e-08
b1831	proQ	RNA chaperone ProQ	-0.997496	5.62795	8.08076e-05	0.000693574
b4543	ypaA	pseudogene	-0.994822	1.82204	0.310584	0.494867
b2115	yehF	PF05406 family protein YehF	-0.994754	3.71002	0.0528952	0.141126
b1043	csgC	curlin chaperone	-0.994371	0.139765	0.541279	0.712878
b4770	yljB	protein YljB	-0.994253	3.12966	0.099167	0.225995
b4416	rybA		-0.993225	7.09384	1.23848e-08	2.20935e-07
b4726	yabR	protein YabR	-0.993076	-0.0455525	0.573067	0.737032
b2273	yfbN	uncharacterized protein YfbN	-0.988294	-0.0452968	0.559599	0.726658
b3863	polA	DNA polymerase I	-0.98544	6.74204	3.49028e-06	4.23394e-05
b4497	yeeL	pseudogene	-0.984936	3.58007	0.0900301	0.20938
b4808	chiZ		-0.984536	1.3562	0.253399	0.436965
b2055	wcaE	GDP-Fuc:2/3-O-Ac-alpha-L-Fuc-(1->3)-alpha-D-Glc-PP-Und alpha-(1;4)-fucosyltransferase	-0.978995	-1.04634	1	1
b0891	lolA	outer membrane lipoprotein carrier protein	-0.978981	-1.04634	1	1
b1726	yniB	uncharacterized protein YniB	-0.976824	5.94037	0.0002832	0.00208797
b4496	yedS	pseudogene	-0.971776	2.21709	0.256337	0.439791
b4809	ispZ		-0.969014	3.19422	0.0877166	0.205364
b3493	pitA	metal phosphate:H(+) symporter PitA	-0.967489	9.22956	3.76028e-17	1.80058e-15
b3734	atpA	ATP synthase F1 complex subunit alpha	-0.965815	7.34534	5.77745e-11	1.45202e-09
b1254	yciB	inner membrane protein	-0.963652	6.02422	2.81915e-06	3.49436e-05
b3866	yihI	Der GTPase-activating protein YihI	-0.960942	6.33421	5.48315e-05	0.000491001
b0963	mgsA	methylglyoxal synthase	-0.96064	6.73143	1.32883e-06	1.77268e-05
b0088	murD	UDP-N-acetylmuramoyl-L-alanine--D-glutamate ligase	-0.954606	-0.0449263	0.717644	0.843746
b0431	cyoB	cytochrome bo3 subunit 1	-0.952927	8.6354	7.75113e-10	1.64766e-08
b0957	ompA	outer membrane protein A	-0.952077	7.55054	5.42767e-12	1.53357e-10
b0687	seqA	negative modulator of initiation of replication	-0.944508	3.70954	0.0371242	0.108603
b0897	ycaC	putative hydrolase YcaC	-0.943482	3.28916	0.0961559	0.220782
b0294	matA	DNA-binding transcriptional dual regulator MatA	-0.940112	4.14711	0.0198689	0.0674503
b2683	ygaH	L-valine exporter; YgaH component	-0.939812	7.64009	8.57106e-09	1.56585e-07
b0407	yajC	Sec translocon accessory complex subunit YajC	-0.939138	7.48472	2.11185e-08	3.61158e-07
b1037	csgG	curli secretion channel	-0.93709	2.33635	0.186953	0.353177
b3204	ptsN	phosphotransferase system enzyme IIA(Ntr)	-0.934879	6.65027	1.84667e-07	2.82845e-06
b1871	cmoB	tRNA U34 carboxymethyltransferase	-0.934052	6.00676	7.45726e-05	0.000651291
b1824	yobF	DUF2527 domain-containing protein YobF	-0.931303	7.56731	4.84393e-10	1.05938e-08
b2890	lysS	lysine--tRNA ligase	-0.931188	4.7036	0.00516084	0.0236422
b1860	ruvB	Holliday junction branch migration complex subunit RuvB	-0.930285	5.46353	0.000100191	0.000836276
b0987	gfcA	threonine-rich inner membrane protein GfcA	-0.929312	1.16938	0.452599	0.639601
b3809	dapF	diaminopimelate epimerase	-0.929054	5.45391	0.00558192	0.0249923
b1847	yebF	secreted protein YebF	-0.928136	4.27244	0.00992769	0.0399149
b1703	ppsR	phosphoenolpyruvate synthetase regulatory protein	-0.927305	2.0245	0.205796	0.377944
b0414	ribD	fused diaminohydroxyphosphoribosylaminopyrimidine deaminase/5-amino-6-(5-phosphoribosylamino)uracil reductase	-0.921915	0.250727	0.498074	0.677756
b3627	waaO	UDP-D-glucose:(glucosyl)LPS alpha-1;3-glucosyltransferase	-0.920509	11.7821	2.19644e-05	0.000220079
b3652	recG	ATP-dependent DNA helicase RecG	-0.919594	9.39353	4.16671e-11	1.07087e-09
b4545	ypdJ	putative uncharacterized protein YpdJ	-0.91769	2.17291	0.16902	0.329204
b1886	tar	methyl-accepting chemotaxis protein Tar	-0.91641	2.32325	0.185612	0.35152
b2373	oxc	oxalyl-CoA decarboxylase	-0.916367	2.38421	0.128299	0.271733
b2947	gshB	glutathione synthetase	-0.912626	7.50507	7.11063e-07	9.89182e-06
b4005	purD	phosphoribosylamine--glycine ligase	-0.912419	7.24317	1.26462e-09	2.57972e-08
b4680	ypdK	putative membrane protein YpdK	-0.911548	5.44394	0.00145926	0.00826522
b1143	ymfI	uncharacterized protein YmfI	-0.911355	0.625605	0.357532	0.547429
b3042	ubiK	ubiquinone biosynthesis accessory factor UbiK	-0.910396	7.64415	1.17778e-09	2.42431e-08
b1779	gapA	glyceraldehyde-3-phosphate dehydrogenase A	-0.908173	-0.256853	0.763502	0.876842
b1655	mepH	peptidoglycan endopeptidase/peptidoglycan L;D-carboxypeptidase MepH	-0.907157	4.26285	0.0143688	0.0526702
b0934	ssuC	aliphatic sulfonate ABC transporter membrane subunit	-0.90606	4.7318	0.00349692	0.0174656
b1697	ydiQ	putative electron transfer flavoprotein subunit YdiQ	-0.905857	1.78642	0.299449	0.483048
b1130	phoP	DNA-binding transcriptional dual regulator PhoP	-0.903047	6.66874	1.12916e-05	0.000121145
b0046	kefF	regulator of KefC-mediated potassium transport and quinone oxidoreductase	-0.902162	6.14074	0.000334548	0.00241565
b1268	yciQ	DUF2207 domain-containing protein YciQ	-0.896209	4.45705	0.0129182	0.0483514
b1644	ydhJ	putative membrane fusion protein YdhJ	-0.894785	4.16807	0.0141268	0.0521191
b0533	sfmH	putative fimbrial adhesin protein SfmH	-0.89315	2.30949	0.164736	0.323987
b2928	yggC	P-loop NTPase domain-containing protein YggC	-0.892145	7.86953	1.19978e-07	1.88851e-06
b0278	yagL	resolvase-like catalytic domain-containing protein YagL	-0.890921	5.04051	0.00107125	0.00647163
b1646	sodC	superoxide dismutase (Cu-Zn)	-0.890305	4.14124	0.0582911	0.151687
b0534	sfmF	putative fimbrial protein SfmF	-0.886196	2.95576	0.0875071	0.205191
b0430	cyoC	cytochrome bo3 subunit 3	-0.884923	6.73421	1.62174e-05	0.000168048
b1520	yneE	PF01062 family inner membrane protein YneE	-0.884435	3.83371	0.105143	0.236079
b1505	ydeT	fimbrial usher domain-containing protein YdeT	-0.883192	0.496839	0.614841	0.771562
b2402	valX		-0.883081	4.14812	0.0265697	0.0844622
b1750	ydjX	DedA family protein YdjX	-0.882667	2.39649	0.168412	0.328942
b2737	ygbK	putative 3-oxo-tetronate kinase YgbK	-0.882571	6.4341	2.62101e-06	3.26657e-05
b1397	paaJ	beta-ketoadipyl-CoA thiolase	-0.881352	2.22987	0.18827	0.354781
b2085	yegR	uncharacterized protein YegR	-0.880907	1.60788	0.250343	0.433173
b3927	glpF	glycerol facilitator	-0.879155	7.42487	6.46786e-09	1.20404e-07
b3228	sspB	ClpXP protease specificity-enhancing factor	-0.878771	6.58786	3.65654e-06	4.40043e-05
b4820	yrfJ	protein YrfJ	-0.878675	5.01921	0.00255962	0.0135866
b0515	allE	(S)-ureidoglycine aminohydrolase	-0.874162	5.03038	0.00444731	0.020952
b4537	yecJ	DUF2766 domain-containing protein YecJ	-0.869588	3.70375	0.0744697	0.181935
b0032	carA	carbamoyl-phosphate synthetase small subunit	-0.869098	7.86231	7.20465e-11	1.80077e-09
b3375	frlR	DNA-binding transcriptional regulator FrlR	-0.867043	7.50535	1.11126e-08	1.99807e-07
b1455	yncH	DUF5445 domain-containing protein YncH	-0.866249	1.70945	0.277448	0.459998
b1827	kdgR	DNA-binding transcriptional repressor KdgR	-0.865639	7.64737	2.56033e-08	4.36215e-07
b0176	rseP	intramembrane zinc metalloprotease RseP	-0.863896	1.70992	0.32016	0.505402
b3860	dsbA	thiol:disulfide oxidoreductase DsbA	-0.860806	10.2577	2.34209e-14	8.19551e-13
b4402	yjjY	uncharacterized protein YjjY	-0.856916	4.77901	0.0110816	0.0434571
b4761	sroE		-0.855649	4.01771	0.0413856	0.117006
b4245	pyrB	aspartate carbamoyltransferase catalytic subunit	-0.853979	7.79164	1.40479e-09	2.82762e-08
b2584	patZ	peptidyl-lysine N-acetyltransferase	-0.851361	7.49785	1.68721e-06	2.17425e-05
b1443	ydcV	putative ABC transporter membrane subunit YdcV	-0.850831	2.50243	0.200622	0.371743
b3146	rsmI	16S rRNA 2'-O-ribose C1402 methyltransferase	-0.850062	8.07746	2.57578e-10	5.97817e-09
b1150	ymfR	IPR020297 domain-containing protein YmfR	-0.849175	0.70648	0.424391	0.612486
b1950	fliR	flagellar biosynthesis protein FliR	-0.847812	1.58655	0.34511	0.534526
b4413	sokC		-0.846636	7.02159	1.44833e-06	1.91524e-05
b3470	tusA	sulfur transfer protein TusA	-0.845569	3.33099	0.1492	0.300846
b0784	moaD	molybdopterin synthase sulfur carrier subunit	-0.843664	6.01657	0.000493756	0.00337759
b1889	motB	motility protein B	-0.839628	1.58574	0.376064	0.565798
b3705	yidC	membrane protein insertase YidC	-0.838678	-0.504991	0.821383	0.914319
b1608	rstA	DNA-binding transcriptional regulator RstA	-0.835336	3.6267	0.0627131	0.160181
b2830	rppH	RNA pyrophosphohydrolase	-0.834998	5.23793	0.00146081	0.00826522
b4243	ridA	enamine/imine deaminase; redox-regulated chaperone	-0.834492	6.01981	0.00199877	0.0109547
b3188	sfsB	putative transcriptional regulator SfsB	-0.830272	7.25906	3.77548e-08	6.26812e-07
b3210	arcB	sensor histidine kinase ArcB	-0.829699	9.2687	5.55562e-14	1.88601e-12
b2585	pssA	phosphatidylserine synthase	-0.829555	-0.505213	0.841044	0.927043
b4716	cpxQ		-0.829103	4.93296	0.0141168	0.0521191
b4000	hupA	DNA-binding protein HU-alpha	-0.827728	6.7474	8.78973e-06	9.72859e-05
b0470	dnaX	DNA polymerase III subunit gamma	-0.827677	1.406	0.344073	0.533284
b0059	rapA	RNA polymerase-binding ATPase and RNAP recycling factor	-0.824765	9.67844	2.5891e-10	5.97859e-09
b3864	spf		-0.822799	6.21345	0.000947322	0.00585512
b0342	lacA	galactoside O-acetyltransferase	-0.818285	5.02226	0.00428414	0.0203642
b0188	tilS	tRNA(Ile)-lysidine synthetase	-0.815977	3.21266	0.11691	0.254827
b1108	ycfP	PF05728 family protein YcfP	-0.813895	6.13131	0.00348296	0.0174301
b3555	yiaG	putative DNA-binding transcriptional regulator YiaG	-0.811465	8.26714	1.64448e-10	3.91662e-09
b3807	cyaY	frataxin CyaY	-0.811327	6.72557	7.84791e-06	8.79314e-05
b2895	fldB	flavodoxin 2	-0.809491	8.36937	3.52515e-08	5.87396e-07
b4383	deoB	phosphopentomutase	-0.803795	8.7223	2.07301e-08	3.55854e-07
b1245	oppC	murein tripeptide ABC transporter/oligopeptide ABC transporter inner membrane subunit OppC	-0.803541	7.22145	1.42106e-05	0.000149986
b1484	ddpD	putative D;D-dipeptide ABC transporter ATP-binding subunit DdpD	-0.803001	1.11059	0.609556	0.766548
b4373	rimI	protein N-acetyltransferase RimI	-0.802529	8.2708	1.26977e-11	3.47962e-10
b2848	yqeJ	protein YqeJ	-0.802483	0.196072	0.66135	0.802903
b2403	valY		-0.802131	4.04949	0.0402849	0.114966
b1123	potD	spermidine preferential ABC transporter periplasmic binding protein	-0.798738	8.08276	2.71159e-08	4.58551e-07
b1191	cvrA	putative K(+):H(+) antiporter	-0.797407	5.68604	0.000840605	0.00529628
b0894	dmsA	dimethyl sulfoxide reductase subunit A	-0.796179	4.52597	0.0162034	0.0578112
b1590	ynfH	putative menaquinol dehydrogenase	-0.796175	1.3802	0.351209	0.541576
b0103	coaE	dephospho-CoA kinase	-0.794273	0.196056	0.561086	0.728211
b2476	purC	phosphoribosylaminoimidazole-succinocarboxamide synthase	-0.793255	5.99774	0.000379471	0.002693
b1940	fliH	flagellar biosynthesis protein FliH	-0.793167	2.28159	0.220564	0.396736
b1175	minD	Z-ring positioning protein MinD	-0.789434	8.38912	2.94158e-08	4.95601e-07
b4226	ppa	inorganic pyrophosphatase	-0.789432	-0.112361	0.797606	0.897874
b1327	ycjY	putative hydrolase YcjY	-0.789424	1.49701	0.421436	0.608994
b1410	ynbC	hydrolase/methyltransferase domain-containing protein YnbC	-0.787776	1.67003	0.414957	0.604045
b2898	ygfZ	folate-binding protein	-0.787723	4.37489	0.0488548	0.13276
b2313	cvpA	colicin V production protein	-0.78721	6.40225	2.38399e-05	0.000235245
b4604	yojO	uncharacterized protein YojO	-0.784699	2.30796	0.222016	0.397944
b4701	sokX		-0.780794	4.24823	0.0617807	0.158584
b3005	exbD	Ton complex subunit ExbD	-0.780351	5.581	0.00306801	0.0157343
b1129	phoQ	sensor histidine kinase PhoQ	-0.779251	6.10973	0.000208425	0.00159349
b3844	fre	NAD(P)H-flavin reductase	-0.777354	7.60649	1.12034e-08	2.00646e-07
b4457	csrC		-0.773767	8.10821	7.97844e-10	1.68809e-08
b4010	rrfE		-0.77264	5.13056	0.00575728	0.0255511
b0937	ssuE	NADPH-dependent FMN reductase	-0.772082	3.18477	0.19327	0.36121
b0439	lon	Lon protease	-0.769848	8.35499	1.32105e-07	2.07223e-06
b0900	ycaN	putative DNA-binding transcriptional regulator YcaN	-0.767613	3.80546	0.0732317	0.179876
b2256	arnD	putative 4-deoxy-4-formamido-L-arabinose-phosphoundecaprenol deformylase ArnD	-0.767141	4.21198	0.0845152	0.199452
b1758	ynjF	CDP-alcohol phosphatidyltransferase domain-containing protein YnjF	-0.758876	4.88033	0.0612812	0.157585
b0033	carB	carbamoyl-phosphate synthetase large subunit	-0.757876	9.36049	3.85057e-12	1.11568e-10
b1579	intQ	pseudogene	-0.75588	4.81269	0.0134879	0.050087
b0142	folK	2-amino-4-hydroxy-6-hydroxymethyldihydropteridine diphosphokinase	-0.755402	3.48253	0.210599	0.384591
b0121	speE	spermidine synthase	-0.754469	8.09926	1.88394e-08	3.271e-07
b4514	ybfQ	inactive transposase YbfQ	-0.754279	3.29136	0.12698	0.270174
b1054	lpxL	lauroyl acyltransferase	-0.753386	3.64016	0.0735338	0.180326
b2077	mdtD	putative multidrug efflux pump MdtD	-0.751906	3.99823	0.107533	0.240048
b1393	paaF	putative 2;3-dehydroadipyl-CoA hydratase	-0.749539	1.17	0.638878	0.787604
b4547	ypfN	PF13980 family protein YpfN	-0.748763	4.7697	0.0153618	0.0558152
b4369	leuP		-0.748172	2.92154	0.219593	0.395459
b1137	ymfD	putative SAM-dependent methyltransferase YmfD	-0.747198	2.99531	0.311394	0.49581
b0382	iraP	anti-adaptor protein IraP	-0.74552	8.97144	9.63644e-10	2.01083e-08
b2052	fcl	GDP-L-fucose synthase	-0.744586	3.78139	0.0796688	0.191247
b3094	exuR	DNA-binding transcriptional repressor ExuR	-0.743819	8.03567	1.85515e-08	3.23337e-07
b0770	ybhI	putative tricarboxylate transporter	-0.742686	4.7691	0.0646382	0.163993
b3131	agaR	DNA-binding transcriptional repressor AgaR	-0.742027	7.33462	5.32279e-06	6.16116e-05
b0469	apt	adenine phosphoribosyltransferase	-0.740019	7.80375	6.71355e-07	9.36808e-06
b1672	ydhW	uncharacterized protein YdhW	-0.739098	1.35543	0.387469	0.576201
b4180	rlmB	23S rRNA 2'-O-ribose G2251 methyltransferase	-0.738197	8.64452	6.8111e-10	1.46842e-08
b3006	exbB	Ton complex subunit ExbB	-0.737911	7.01514	6.64673e-06	7.54015e-05
b1887	cheW	chemotaxis protein CheW	-0.737395	2.25532	0.37571	0.565798
b4805	raiZ		-0.736832	5.45412	0.00268282	0.0141252
b2329	aroC	chorismate synthase	-0.733972	6.25068	0.00047871	0.0032796
b4697	yrdF	pseudogene	-0.733502	5.8071	0.00209951	0.0114516
b3995	rsd	regulator of sigma D	-0.733158	6.58054	3.77069e-05	0.000354398
b2208	napF	ferredoxin-type protein	-0.732042	0.744861	0.480976	0.663018
b1967	hchA	protein/nucleic acid deglycase 1	-0.730656	5.09574	0.0124776	0.0472183
b0205	rrfH		-0.729406	4.83488	0.0152686	0.0555655
b2207	napD	NapA signal peptide-binding chaperone NapD	-0.726587	0.303317	0.604579	0.762018
b1692	ydiB	quinate/shikimate dehydrogenase	-0.725268	0.30321	0.594894	0.752969
b0110	ampD	1;6-anhydro-N-acetylmuramoyl-L-alanine amidase	-0.72504	7.39646	2.26308e-06	2.85173e-05
b1897	otsB	trehalose-6-phosphate phosphatase	-0.724678	3.8725	0.0737653	0.180602
b1009	rutD	putative aminoacrylate hydrolase RutD	-0.722826	3.39929	0.117528	0.255842
b2120	yehM	uncharacterized protein YehM	-0.722757	6.10268	0.00287373	0.014889
b2611	ypjD	cytochrome c assembly family protein	-0.722	8.40202	3.8072e-06	4.55762e-05
b1483	ddpF	putative D;D-dipeptide ABC transporter ATP-binding subunit DdpF	-0.721896	0.744929	0.541758	0.713095
b1629	rsxC	SoxR [2Fe-2S] reducing system protein RsxC	-0.719514	7.76286	3.1e-06	3.80105e-05
b1632	rsxE	SoxR [2Fe-2S] reducing system protein RsxE	-0.719482	6.35516	0.000214786	0.00163662
b1109	ndh	NADH:quinone oxidoreductase II	-0.719475	6.57982	0.00012307	0.00100331
b2131	osmF	glycine betaine ABC transporter periplasmic binding protein OsmF	-0.71691	5.16831	0.0134386	0.0499446
b1503	ydeR	putative fimbrial protein YdeR	-0.71343	0.019363	0.697236	0.829643
b1020	phoH	ATP-binding protein PhoH	-0.713022	6.55124	0.00126016	0.00738723
b0603	ybdO	putative LysR family DNA-binding transcriptional regulator YbdO	-0.712033	5.39821	0.00489303	0.0225974
b1772	ydjH	L-glycero-L-galacto-octuluronate kinase	-0.711764	-0.335055	0.85655	0.937998
b3247	rng	RNase G	-0.710925	8.48621	1.02394e-10	2.49087e-09
b3002	yqhA	UPF0114 family protein YqhA	-0.708482	6.05744	0.00141918	0.00807991
b4191	ulaR	DNA-binding transcriptional repressor UlaR	-0.705644	7.27144	4.94714e-06	5.77039e-05
b1095	fabF	3-oxoacyl-[acyl carrier protein] synthase 2	-0.705378	8.26799	1.22158e-06	1.64407e-05
b0149	mrcB	PBP1Bgamma	-0.703765	9.20873	4.47771e-09	8.48712e-08
b1114	mfd	transcription-repair coupling factor	-0.701944	7.86485	3.27764e-07	4.8409e-06
b0787	ybhM	Bax1-I family protein YbhM	-0.698449	3.38574	0.206091	0.37818
b3759	rrfC		-0.697915	4.72939	0.0319322	0.0969042
b1971	msrP	protein-L-methionine sulfoxide reductase catalytic subunit MsrP	-0.694044	3.17503	0.288936	0.472625
b0113	pdhR	DNA-binding transcriptional dual regulator PdhR	-0.690714	8.30899	1.64231e-08	2.88451e-07
b1753	ynjA	AhpD-like domain-containing protein YnjA	-0.686875	-0.805637	1	1
b2696	csrA	carbon storage regulator	-0.686863	-0.805637	1	1
b1730	ydjO	protein YdjO	-0.685411	9.11204	7.77288e-09	1.43735e-07
b4755	yqhI	protein YqhI	-0.685067	2.96156	0.186046	0.352195
b0149	mrcB	peptidoglycan glycosyltransferase/peptidoglycan DD-transpeptidase MrcB	-0.684273	9.23513	1.10147e-08	1.98832e-07
b4258	valS	valine--tRNA ligase	-0.679657	-0.805371	1	1
b0426	yajQ	nucleotide binding protein YajQ	-0.678287	4.91042	0.0314281	0.0958922
b3320	rplC	50S ribosomal subunit protein L3	-0.677254	-0.805428	1	1
b1734	chbF	monoacetylchitobiose-6-phosphate hydrolase	-0.673248	-0.805106	1	1
b1138	ymfE	uncharacterized protein YmfE	-0.672091	6.4392	0.000866898	0.00541692
b1422	ydcI	DNA-binding transcriptional dual regulator YdcI	-0.667555	4.19846	0.148478	0.300189
b2747	ispD	2-C-methyl-D-erythritol 4-phosphate cytidylyltransferase	-0.667018	-0.805218	1	1
b1604	ydgH	DUF1471 domain-containing protein YdgH	-0.666279	5.71452	0.0101102	0.0404741
b1781	yeaE	methylglyoxal reductase YeaE	-0.666116	4.1679	0.125842	0.268802
b4240	treB	trehalose-specific PTS enzyme IIBC component	-0.66601	8.46622	2.7009e-08	4.58448e-07
b1168	pdeG	putative c-di-GMP phosphodiesterase PdeG	-0.665935	3.22343	0.171432	0.332839
b0902	pflA	pyruvate formate-lyase activating enzyme	-0.663661	6.38749	0.00266785	0.0140793
b2223	atoE	short chain fatty acid transporter	-0.662249	4.67561	0.0425969	0.119392
b0014	dnaK	chaperone protein DnaK	-0.661048	5.74062	0.00858903	0.0356492
b0471	ybaB	putative nucleoid-associated protein YbaB	-0.659118	6.11255	0.00147363	0.00832737
b1010	rutC	3-aminoacrylate deaminase	-0.658053	1.38139	0.539986	0.711999
b3611	yibN	putative sulfurtransferase YibN	-0.655658	8.13547	5.6145e-08	9.12156e-07
b1607	ydgC	GlpM family protein	-0.651898	3.3937	0.237263	0.416883
b4764	sdhX		-0.651796	5.23011	0.0143971	0.0527314
b2671	ygaC	DUF2002 domain-containing protein YgaC	-0.650992	7.6479	0.000118465	0.000969241
b2948	yqgE	DUF179 domain-containing protein YqgE	-0.650436	5.48118	0.0340747	0.10171
b1862	yebB	putative papain-like amidase YebB	-0.650044	6.99401	0.00020692	0.00158474
b0661	miaB	isopentenyl-adenosine A37 tRNA methylthiolase	-0.645017	8.5252	5.89774e-07	8.2805e-06
b2248	yfaX	putative DNA-binding transcriptional regulator YfaX	-0.644971	4.12023	0.143925	0.294254
b1936	intG	pseudogene	-0.644065	4.35094	0.0657037	0.165864
b0506	allR	DNA-binding transcriptional repressor AllR	-0.642669	7.33625	0.000281348	0.00207907
b4648	ysaC	pseudogene	-0.641061	3.27878	0.225728	0.402998
b2262	menB	1;4-dihydroxy-2-naphthoyl-CoA synthase	-0.638769	5.73756	0.00909922	0.0372234
b1930	yedF	putative sulfurtransferase YedF	-0.636795	6.32105	0.000723932	0.00468445
b0810	glnP	L-glutamine ABC transporter membrane subunit	-0.63254	6.95971	0.000619703	0.00411537
b1336	abgT	p-aminobenzoyl glutamate:H(+) symporter	-0.63242	0.957091	0.63042	0.780773
b4539	yoeB	ribosome-dependent mRNA interferase toxin YoeB	-0.632242	6.34317	0.000722048	0.00468445
b3794	rffM	UDP-N-acetyl-D-mannosaminuronic acid transferase	-0.631242	7.95349	1.10368e-05	0.000119255
b1044	ymdA	uncharacterized protein YmdA	-0.630052	2.72126	0.329816	0.515993
b2617	bamE	outer membrane protein assembly factor BamE	-0.629764	6.50472	0.00405322	0.0195448
b0781	moaA	GTP 3';8'-cyclase	-0.629507	7.65803	1.74745e-05	0.000179367
b3607	cysE	serine acetyltransferase	-0.627819	1.16972	0.507577	0.684951
b0470	dnaX	DNA polymerase III subunit tau	-0.626778	1.47578	0.499098	0.678338
b3443	yrhA	pseudogene	-0.62397	9.23067	3.59911e-07	5.26442e-06
b1699	ydiS	putative electron transfer flavoprotein-quinone oxidoreductase YdiS	-0.623926	0.496846	0.787324	0.892551
b0441	ppiD	periplasmic folding chaperone	-0.622717	8.51868	7.30309e-07	1.01286e-05
b1582	ynfA	putative transporter YnfA	-0.622512	-0.183682	0.871476	0.947727
b4393	trpR	DNA-binding transcriptional repressor TrpR	-0.62058	5.70063	0.0119921	0.0459579
b0026	ileS	isoleucine--tRNA ligase	-0.620407	0.496478	0.709928	0.837494
b4783	yfiS	protein YfiS	-0.620206	3.31155	0.290888	0.474624
b2473	ypfH	esterase YpfH	-0.618931	6.09264	0.00201207	0.0110011
b4568	ytjA	DUF1328 domain-containing protein YtjA	-0.61828	3.2515	0.328095	0.514301
b1785	cdgI	putative c-di-GMP binding protein CdgI	-0.618206	3.90716	0.181935	0.347306
b2118	yehI	DUF4132 domain-containing protein YehI	-0.618087	4.84685	0.0396841	0.113823
b1286	rnb	RNase II	-0.617681	6.08423	0.00904977	0.0371547
b2778	ygcG	TPM domain-containing protein YgcG	-0.617588	5.37253	0.0136901	0.0506724
b1870	cmoA	carboxy-S-adenosyl-L-methionine synthase	-0.617203	6.16548	0.00220358	0.0119192
b1927	amyA	alpha-amylase	-0.617011	4.6968	0.0564807	0.148258
b1770	ydjF	putative DNA-binding transcriptional regulator YdjF	-0.616957	9.42479	7.88142e-06	8.80899e-05
b0967	rlmI	23S rRNA m(5)C1962 methyltransferase	-0.616829	7.2377	5.43123e-05	0.000487311
b2375	yfdX	protein YfdX	-0.616579	0.249179	0.646654	0.792251
b1029	ycdU	uncharacterized protein YcdU	-0.616321	0.782465	0.622978	0.775429
b2682	ygaZ	L-valine exporter; YgaZ component	-0.615627	7.51313	2.62809e-05	0.000257101
b1630	rsxD	SoxR [2Fe-2S] reducing system protein RsxD	-0.614936	6.97127	0.000847687	0.0053188
b3121	yhaC	uncharacterized protein YhaC	-0.61468	3.71949	0.181586	0.347073
b1423	ydcJ	DUF1338 domain-containing protein YdcJ	-0.61452	3.37801	0.190522	0.357542
b0422	xseB	exodeoxyribonuclease VII subunit XseB	-0.614062	4.79316	0.064272	0.163246
b2113	mrp	P-loop NTPase family protein Mrp	-0.612733	7.77998	6.52446e-06	7.41994e-05
b1025	dgcT	putative diguanylate cyclase DgcT	-0.610975	5.11223	0.0575656	0.150411
b2328	mepA	peptidoglycan DD-endopeptidase/peptidoglycan LD-endopeptidase	-0.610302	6.73721	0.00300709	0.0154743
b4503	yafF	pseudogene	-0.609369	5.96478	0.00616879	0.0271129
b1861	ruvA	Holliday junction branch migration complex subunit RuvA	-0.607017	4.50889	0.064946	0.16459
b0602	ybdN	putative PAPS reductase/DUF3440 domain-containing protein YbdN	-0.606822	6.01942	0.00806337	0.033821
b1390	paaC	phenylacetyl-CoA 1;2-epoxidase; structural subunit	-0.604093	0.853005	0.551586	0.72043
b1519	tam	trans-aconitate 2-methyltransferase	-0.602738	2.4776	0.31433	0.498915
b0558	ybcV	DUF1398 domain-containing protein YbcV	-0.601372	2.59733	0.446851	0.63483
b2243	glpC	anaerobic glycerol-3-phosphate dehydrogenase subunit C	-0.601299	5.1085	0.0412307	0.116786
b0836	bssR	regulator of biofilm formation	-0.600656	2.66938	0.405879	0.596557
b1398	paaK	phenylacetate-CoA ligase	-0.600118	3.11512	0.248692	0.431508
b1642	slyA	DNA-binding transcriptional dual regulator SlyA	-0.600039	4.28285	0.140527	0.288943
b2267	elaA	putative acetyltransferase ElaA	-0.597758	4.99215	0.037164	0.10865
b3225	nanA	N-acetylneuraminate lyase	-0.596876	7.48128	0.000260423	0.00194297
b3412	bioH	pimeloyl-acyl carrier protein methyl ester esterase	-0.593987	7.60451	1.612e-05	0.00016742
b4028	yjbG	capsule biosynthesis GfcC family protein YjbG	-0.59103	6.99985	0.0005884	0.00393044
b0896	dmsC	dimethyl sulfoxide reductase subunit C	-0.590062	3.7701	0.148428	0.300189
b0163	yaeH	DUF3461 domain-containing protein YaeH	-0.589706	6.26678	0.00337755	0.0170149
b2372	yfdV	putative transport protein YfdV	-0.588016	2.26829	0.408652	0.598313
b0555	rrrD	lysozyme	-0.587596	6.04369	0.00417991	0.0199349
b2958	yggN	DUF2884 domain-containing protein YggN	-0.583175	8.87373	2.90844e-07	4.35214e-06
b4407	thiS	sulfur carrier protein ThiS	-0.582839	4.9305	0.0683371	0.170991
b0955	ycbZ	putative ATP-dependent protease YcbZ	-0.581695	8.21084	1.88296e-05	0.000190347
b3971	rrfB		-0.58084	4.83976	0.0655884	0.165665
b2548	yphF	putative ABC transporter periplasmic binding protein YphF	-0.579012	6.02929	0.00589086	0.0260676
b0716	ybgO	putative fimbrial protein YbgO	-0.578144	5.14029	0.0332358	0.0998611
b2051	gmm	GDP-mannose mannosyl hydrolase	-0.577387	1.49658	0.477189	0.660649
b0423	thiI	tRNA uridine 4-sulfurtransferase	-0.57703	7.25488	0.00223504	0.0120607
b3609	secB	protein export chaperone SecB	-0.576995	4.55432	0.131147	0.275867
b2060	wzc	protein-tyrosine kinase Wzc	-0.576448	3.46712	0.217802	0.393323
b1613	manA	mannose-6-phosphate isomerase	-0.576371	6.1287	0.00325698	0.0165357
b2219	atoS	sensor histidine kinase AtoS	-0.575952	5.97826	0.00614414	0.0270307
b2367	emrY	tripartite efflux pump membrane subunit EmrY	-0.574052	2.84189	0.373099	0.564801
b0827	moeA	molybdopterin molybdotransferase	-0.573224	7.45491	0.000171413	0.0013352
b2707	srlR	DNA-binding transcriptional repressor SrlR	-0.572566	6.31154	0.0117763	0.0454371
b1062	pyrC	dihydroorotase	-0.570296	5.95036	0.00870887	0.0359498
b2571	rseB	anti-sigma factor stabilizing protein RseB	-0.567684	7.9535	0.000548193	0.0036999
b1081	flgJ	putative peptidoglycan hydrolase FlgJ	-0.56697	2.99101	0.483479	0.664656
b1068	yceM	putative oxidoreductase YceM	-0.566696	5.62932	0.0194605	0.0663611
b1601	tqsA	autoinducer 2 exporter	-0.566529	2.45255	0.351148	0.541576
b4316	fimC	type 1 fimbriae periplasmic chaperone	-0.566483	7.6962	4.28316e-05	0.000394415
b3257	yhdT	DUF997 domain-containing protein YhdT	-0.56632	7.03402	0.000538784	0.00364722
b3700	recF	recombination mediator protein RecF	-0.565656	9.56757	2.77359e-06	3.44728e-05
b3158	ubiU	ubiquinone biosynthesis protein UbiU	-0.564824	7.82238	1.67332e-05	0.000172998
b2962	yggX	putative Fe(2(+))-trafficking protein	-0.564428	6.53372	0.00144838	0.00822558
b3293	yhdN	DUF1992 domain-containing protein YhdN	-0.564083	6.15852	0.00839153	0.0348931
b0444	queC	7-cyano-7-deazaguanine synthase	-0.561706	7.38446	0.000648795	0.00425397
b1762	ynjI	DUF1266 domain-containing protein YnjI	-0.560979	3.2295	0.241614	0.422894
b0421	ispA	geranyl diphosphate/farnesyl diphosphate synthase	-0.5599	0.353266	0.70953	0.837494
b2229	yfaT	DUF1175 domain-containing protein YfaT	-0.559871	3.95465	0.23182	0.41113
b1432	insQ		-0.558619	3.85797	0.36391	0.554211
b2214	ftp	FAD:protein FMN transferase	-0.558413	6.48612	0.00707405	0.0304343
b1645	ydhK	putative transporter YdhK	-0.558328	4.31164	0.133848	0.279859
b1270	btuR	cobinamide/cobalamin adenosyltransferase	-0.557997	3.23056	0.27875	0.461606
b2104	thiM	hydroxyethylthiazole kinase	-0.557797	4.55363	0.10069	0.228334
b2515	ispG	(E)-4-hydroxy-3-methylbut-2-enyl-diphosphate synthase (flavodoxin)	-0.55533	-0.0460704	0.885925	0.957611
b3027	ygiZ	DUF2645 domain-containing inner membrane protein YgiZ	-0.55529	1.19699	0.55057	0.720163
b3277	ileU		-0.555266	5.98609	0.0086041	0.0356792
b2164	psuT	putative pseudouridine transporter	-0.554953	4.08122	0.157968	0.314759
b4049	dusA	tRNA-dihydrouridine synthase A	-0.553744	9.95697	3.92189e-07	5.68174e-06
b2968	yghD	putative type II secretion system M-type protein YghD	-0.553447	6.43405	0.0124392	0.0471551
b1167	ymgC	protein YmgC	-0.552858	5.88198	0.0289829	0.0903655
b4751	yoaL	protein YoaL	-0.552708	3.40388	0.28655	0.469954
b4299	yjhI	putative DNA-binding transcriptional regulator YjhI	-0.552691	4.01878	0.160837	0.318458
b3628	waaB	UDP-D-galactose:(glucosyl)lipopolysaccharide-1; 6-D-galactosyltransferase	-0.5505	12.2477	2.15605e-05	0.000216988
b0965	yccU	putative HspQ acetyl donor	-0.549992	4.85029	0.0968829	0.221914
b4523	yciX	uncharacterized protein YciX	-0.549158	7.56477	0.00042337	0.00295385
b3598	yibI	DUF3302 domain-containing protein YibI	-0.548853	7.00564	0.000545223	0.00368532
b2424	cysU	sulfate/thiosulfate ABC transporter inner membrane subunit CysU	-0.547322	6.11921	0.00869302	0.035917
b1096	pabC	aminodeoxychorismate lyase	-0.545373	5.76987	0.037106	0.108603
b4487	yjdP	protein YjdP	-0.544455	6.88646	0.00132562	0.00764291
b1784	yeaH	DUF444 domain-containing protein YeaH	-0.543983	3.45521	0.4739	0.659257
b2575	yfiC	tRNA m(6)A37 methyltransferase	-0.543644	7.63054	0.000155837	0.00123502
b0908	aroA	3-phosphoshikimate 1-carboxyvinyltransferase	-0.543417	7.0211	0.00221372	0.0119598
b2220	atoC	DNA-binding transcriptional activator/ornithine decarboxylase inhibitor AtoC	-0.541989	4.46987	0.107708	0.240296
b2048	cpsG	phosphomannomutase	-0.541413	1.92379	0.508762	0.685804
b3750	rbsC	ribose ABC transporter membrane subunit	-0.540204	9.2268	1.01908e-06	1.38529e-05
b3853	alaT		-0.53878	4.53225	0.09743	0.22283
b2619	ratA	ribosome association toxin RatA	-0.537485	3.87905	0.192832	0.36054
b4705	mntS	small protein MntS	-0.536431	6.36538	0.00439698	0.0208353
b3852	ileT		-0.536036	5.92635	0.0129355	0.0483514
b1963	drpB	cell division protein DrpB	-0.535785	5.85755	0.014151	0.052166
b0343	lacY	lactose permease	-0.535345	5.48435	0.0276928	0.0874824
b1115	ycfT	inner membrane protein YcfT	-0.533697	4.01206	0.223093	0.399361
b2500	purN	phosphoribosylglycinamide formyltransferase 1	-0.531049	6.67767	0.00895818	0.0368527
b1302	puuE	4-aminobutyrate aminotransferase PuuE	-0.530736	0.449648	0.603479	0.761506
b0972	hyaA	hydrogenase 1 small subunit	-0.53048	5.10418	0.0517253	0.138491
b1101	ptsG	glucose-specific PTS enzyme IIBC component	-0.529071	7.26997	0.00296461	0.0153076
b3208	mtgA	peptidoglycan glycosyltransferase MtgA	-0.528808	7.92732	3.86329e-05	0.000360865
b2913	serA	phosphoglycerate dehydrogenase	-0.528716	7.61445	8.36881e-05	0.000715597
b2896	ygfX	protein YgfX	-0.526836	7.70629	8.71487e-05	0.000742396
b2401	valU		-0.526817	4.07124	0.19545	0.364384
b0020	nhaR	DNA-binding transcriptional activator NhaR	-0.526333	8.29547	0.000251083	0.00188168
b4435	isrC		-0.524366	-0.598655	1	1
b0630	lipB	lipoyl(octanoyl) transferase	-0.523792	5.79136	0.040097	0.114646
b0935	ssuD	FMNH2-dependent alkanesulfonate monooxygenase	-0.52103	2.31813	0.433587	0.622401
b0649	djlC	co-chaperone DjlC	-0.519406	4.10893	0.196995	0.366365
b2638	yfjU	putative arsenate reductase-like protein YfjU	-0.518297	5.96222	0.02206	0.0732489
b2783	mazE	antitoxin of the MazF-MazE toxin-antitoxin system MazE	-0.517949	5.47237	0.101327	0.229435
b1057	yceJ	putative cytochrome b561 YceJ	-0.51773	3.53068	0.275505	0.457399
b3537	bcsF	putative cellulose biosynthesis protein BcsF	-0.517336	6.30193	0.0158943	0.0572018
b0811	glnH	L-glutamine ABC transporter periplasmic binding protein	-0.513995	7.62514	0.00129032	0.00750595
b1053	mdtG	efflux pump MdtG	-0.513994	1.95786	0.530145	0.703642
b1285	pdeR	cyclic di-GMP phosphodiesterase PdeR	-0.513772	4.46177	0.134485	0.280501
b1452	yncE	PQQ-like domain-containing protein YncE	-0.511753	7.80695	0.00402893	0.0194974
b1754	ynjB	putative ABC transporter periplasmic binding protein YnjB	-0.510787	4.41776	0.28658	0.469954
b4664	ibsD	putative toxic peptide IbsD	-0.510751	5.8552	0.0291724	0.0904537
b3429	glgA	glycogen synthase	-0.510451	8.13431	0.000247573	0.00185843
b1675	fumD	fumarase D	-0.509203	6.49795	0.0086139	0.0356873
b3432	glgB	1;4-alpha-glucan branching enzyme	-0.506458	9.37945	4.52047e-06	5.30823e-05
b2532	trmJ	tRNA Cm32/Um32 methyltransferase	-0.506142	7.05265	0.00164099	0.00919318
b4046	zur	DNA-binding transcriptional repressor Zur	-0.505923	9.03694	5.81596e-06	6.68101e-05
b0413	nrdR	NrdR transcriptional repressor	-0.505535	6.68535	0.00392849	0.0191485
b1623	add	adenosine deaminase	-0.505372	7.84339	0.00111906	0.00669817
b2937	speB	agmatinase	-0.503702	7.9911	0.00064861	0.00425397
b3791	wecE	dTDP-4-dehydro-6-deoxy-D-glucose transaminase	-0.503561	7.82136	8.48371e-05	0.00072406
b0865	ybjP	DUF3828 domain-containing lipoprotein YbjP	-0.50346	6.69722	0.00410795	0.019724
b2483	hyfC	hydrogenase 4 component C	-0.50339	4.70461	0.110651	0.245778
b1103	hinT	purine nucleoside phosphoramidase	-0.502874	4.00405	0.24532	0.426754
b4834	xylZ		-0.502451	6.27316	0.00758683	0.0322547
b1185	dsbB	protein thiol:quinone oxidoreductase DsbB	-0.50076	6.41521	0.0225837	0.0743905
b2479	gcvR	putative transcriptional regulator GcvR	-0.49977	7.37093	0.00846685	0.0351742
b0594	entE	2;3-dihydroxybenzoate-AMP ligase	-0.499262	7.97382	0.00349773	0.0174656
b3234	degQ	periplasmic serine endoprotease	-0.497592	8.30809	0.000155656	0.00123502
b0764	modB	molybdate ABC transporter membrane subunit	-0.497352	6.14635	0.0150469	0.0549785
b3354	yheU	PF06794 family protein YheU	-0.49735	6.60532	0.0102019	0.0406734
b1880	flhB	flagellar biosynthesis protein FlhB	-0.496339	1.16897	0.629183	0.779879
b1067	yceH	DUF480 domain-containing protein YceH	-0.495937	6.24865	0.00969802	0.0392145
b0226	dinJ	antitoxin/DNA-binding transcriptional repressor DinJ	-0.495402	8.17855	5.84125e-05	0.000521017
b1276	acnA	aconitate hydratase 1	-0.493979	6.03391	0.0219476	0.0729821
b1186	nhaB	Na(+):H(+) antiporter NhaB	-0.493387	7.50236	0.00149029	0.00840064
b1819	manZ	mannose-specific PTS enzyme IID component	-0.493109	6.07483	0.0196303	0.0668399
b1462	yddH	flavin reductase-like protein YddH	-0.492294	2.56315	0.476936	0.660649
b2062	wza	outer membrane polysaccharide export protein Wza	-0.49099	2.81126	0.407808	0.598269
b1746	astD	aldehyde dehydrogenase	-0.490066	1.78356	0.551606	0.72043
b2756	casE	pre-CRISPR RNA endonuclease	-0.487328	4.50802	0.150313	0.302347
b0481	ybaK	Cys-tRNA(Pro)/Cys-tRNA(Cys) deacylase YbaK	-0.486515	5.73186	0.0278831	0.0879586
b2317	dedA	DedA family protein DedA	-0.485897	7.41563	0.00120146	0.00709796
b3761	trpT		-0.485337	2.21337	0.503434	0.68199
b4688	ykgS	protein YkgS	-0.485015	3.58341	0.250633	0.433345
b1684	sufA	iron-sulfur cluster insertion protein SufA	-0.484652	3.16562	0.522051	0.697448
b2000	flu	self recognizing antigen 43 (Ag43) autotransporter	-0.484086	6.11616	0.0401798	0.114738
b4262	lptG	lipopolysaccharide transport system protein LptG	-0.483366	0.194519	0.686199	0.822319
b2485	hyfE	hydrogenase 4 component E	-0.4827	4.63481	0.187085	0.353279
b1454	yncG	putative glutathione S-transferase YncG	-0.4813	4.20795	0.212791	0.386885
b3307	rpsN	30S ribosomal subunit protein S14	-0.481176	-0.418519	1	1
b2471	yffB	putative reductase YffB	-0.480831	3.01426	0.375173	0.565798
b1939	fliG	flagellar motor switch protein FliG	-0.480758	0.624699	0.653292	0.796523
b0611	rna	RNase I	-0.480672	6.92538	0.0108082	0.0426428
b1660	punC	purine nucleoside transporter PunC	-0.478742	6.73295	0.0414576	0.117064
b0532	sfmD	putative fimbrial usher protein SfmD	-0.478603	6.22599	0.012781	0.0479586
b0354	yaiL	DUF2058 domain-containing protein YaiL	-0.47712	7.08819	0.00200396	0.0109699
b2179	yejE	putative oligopeptide ABC transporter membrane subunit YejE	-0.476255	5.94607	0.0265006	0.0843016
b1763	topB	DNA topoisomerase III	-0.47618	7.71741	0.00732615	0.0312633
b0129	yadI	putative PTS enzyme IIA component YadI	-0.475239	7.47637	0.000782633	0.00497234
b2693	argY		-0.474433	4.65231	0.186603	0.352955
b1395	paaH	3-hydroxyadipyl-CoA dehydrogenase	-0.474224	3.79163	0.311946	0.496342
b3917	sbp	sulfate/thiosulfate ABC transporter periplasmic binding protein Sbp	-0.474088	8.92401	3.38369e-05	0.000322017
b0773	ybhB	putative kinase inhibitor	-0.473284	6.0986	0.034053	0.10171
b2398	yfeC	DNA-binding transcriptional dual regulator YfeC	-0.471911	6.23372	0.0179962	0.0629245
b1468	narZ	nitrate reductase Z subunit alpha	-0.4702	3.77045	0.35307	0.543525
b1838	pphA	phosphoprotein phosphatase 1	-0.46979	4.73749	0.175516	0.338745
b3643	rph	truncated RNase PH	-0.469293	9.28439	1.52506e-05	0.00015985
b3425	glpE	thiosulfate sulfurtransferase GlpE	-0.469075	7.43987	0.00135682	0.00780302
b4048	yjbM	DUF2713 domain-containing protein YjbM	-0.468627	4.64718	0.140708	0.289107
b2358	yfdO	protein YdfO	-0.467086	0.955136	0.76652	0.878755
b0601	ybdM	ParB-like nuclease domain-containing protein YbdM	-0.466249	4.27028	0.221646	0.397895
b2672	ygaM	DUF883 domain-containing protein YgaM	-0.465275	4.96275	0.140301	0.288894
b2263	menH	2-succinyl-6-hydroxy-2; 4-cyclohexadiene-1-carboxylate synthase	-0.464953	5.39729	0.069069	0.171973
b0802	ybiJ	DUF1471 domain-containing protein YbiJ	-0.463349	3.95465	0.30051	0.483901
b0547	ybcN	DNA base-flipping protein	-0.46276	3.30668	0.333338	0.520012
b0817	mntR	DNA-binding transcriptional dual regulator MntR	-0.462507	7.42696	0.00112421	0.00671131
b1790	nimR	DNA-binding transcriptional repressor NimR	-0.461036	1.32885	0.605764	0.762958
b0535	fimZ	putative LuxR family transcriptional regulator FimZ	-0.460652	1.95571	0.55124	0.720378
b1107	nagZ	beta-N-acetylglucosaminidase	-0.460189	5.89881	0.0622152	0.159267
b1679	sufE	sulfur carrier protein SufE	-0.459089	4.61371	0.212415	0.38649
b2095	gatZ	putative tagatose-1;6-bisphosphate aldolase 2 chaperone	-0.458718	8.482	2.43479e-05	0.00023922
b0653	gltK	glutamate/aspartate ABC transporter membrane subunit GltK	-0.458314	6.15642	0.0168201	0.0595645
b0202	ileV		-0.457056	5.95888	0.0459515	0.1267
b4815	ykfO	protein YkfO	-0.456576	2.67039	0.51385	0.690752
b0996	torC	cytochrome c menaquinol dehydrogenase TorC	-0.455634	4.05245	0.233977	0.413183
b2076	mdtC	multidrug efflux pump RND permease subunit MdtC	-0.452456	6.74841	0.0109057	0.0429154
b1820	yobD	DUF986 domain-containing inner membrane protein YobD	-0.452299	6.36808	0.0359487	0.106189
b0520	ylbF	DUF2877 domain-containing protein YlbF	-0.450443	5.30913	0.0907281	0.210788
b2319	usg	putative semialdehyde dehydrogenase Usg	-0.450005	7.15675	0.0132181	0.0491652
b0008	talB	transaldolase B	-0.44912	9.06699	0.000325199	0.00235938
b0743	lysT		-0.447816	3.97692	0.242604	0.423666
b0138	yadM	putative fimbrial protein YadM	-0.44661	6.56259	0.0161945	0.0578112
b2171	yeiP	elongation factor P-like protein YeiP	-0.444801	5.59507	0.111768	0.247653
b3025	qseB	DNA-binding transcriptional activator QseB	-0.442887	7.30422	0.00269943	0.0141962
b0498	ybbC	PF15631 family protein YbbC	-0.441504	5.00964	0.114375	0.251958
b1305	pspB	phage shock protein B	-0.441266	3.32689	0.337538	0.524764
b2701	mltB	membrane-bound lytic murein transglycosylase B	-0.440533	8.29229	0.00033822	0.0024383
b1732	katE	catalase HPII	-0.44046	2.1835	0.482013	0.663443
b3772	ilvA	threonine deaminase	-0.438974	8.77604	0.000182509	0.00141196
b2688	gshA	glutamate--cysteine ligase	-0.438893	7.62613	0.00139789	0.00797865
b4039	ubiC	chorismate lyase	-0.43862	7.88093	0.00194215	0.0106959
b1384	feaR	DNA-binding transcriptional activator FeaR	-0.437289	4.33566	0.243665	0.424524
b4387	ytjB	putative inner membrane protein Smp	-0.435639	7.95958	0.00189019	0.010435
b4570	lomR	pseudogene	-0.435401	5.22054	0.129537	0.273567
b1074	flgC	flagellar basal-body rod protein FlgC	-0.435213	3.58316	0.373496	0.56494
b4610	ygdT	YgdT	-0.434104	4.62327	0.1996	0.370279
b3289	rsmB	16S rRNA m(5)C967 methyltransferase	-0.433478	8.80226	0.000384661	0.0027087
b4329	yjiG	Gate family protein YjiG	-0.433225	6.73602	0.0177252	0.0622641
b1172	ymgG	PF13436 family protein YmgG	-0.432464	3.87594	0.279323	0.462095
b2162	rihB	pyrimidine-specific ribonucleoside hydrolase RihB	-0.432359	4.93549	0.125863	0.268802
b0512	allB	allantoinase	-0.430907	6.08123	0.0422516	0.118864
b0856	potH	putrescine ABC transporter membrane subunit PotH	-0.430531	4.74313	0.187435	0.3535
b1164	ycgZ	putative two-component system connector protein YcgZ	-0.429635	7.26134	0.00396198	0.0192447
b1267	yciO	putative RNA-binding protein YciO	-0.429538	4.95216	0.188246	0.354781
b0331	prpB	2-methylisocitrate lyase	-0.429299	6.79473	0.01557	0.0563916
b0940	elfC	putative fimbrial usher protein ElfC	-0.428327	4.66447	0.233539	0.412856
b3821	pldA	outer membrane phospholipase A	-0.428078	9.76241	0.00100131	0.00611405
b4542	yohO	UPF0387 family protein YohO	-0.426803	4.34524	0.230175	0.409009
b3410	feoC	ferrous iron transport protein FeoC	-0.426765	6.72696	0.0235302	0.0767305
b2357	yfdN	uncharacterized protein YfdN	-0.424496	3.38886	0.439094	0.627139
b2156	lysP	lysine:H(+) symporter	-0.423689	8.602	0.00074168	0.0047654
b3952	pflC	putative pyruvate formate-lyase 2 activating enzyme PflC	-0.42121	8.01385	0.000760777	0.00487102
b0508	hyi	hydroxypyruvate isomerase	-0.420992	-0.258419	1	1
b0837	yliI	aldose sugar dehydrogenase YliI	-0.417848	4.27783	0.25941	0.44278
b1456	rhsE	pseudogene	-0.417341	4.71063	0.209877	0.383734
b0622	pagP	Lipid A palmitoyltransferase	-0.414393	5.71387	0.0652996	0.165118
b1669	ydhT	uncharacterized protein YdhT	-0.413439	-0.257792	1	1
b0225	yafQ	ribosome-dependent mRNA interferase toxin YafQ	-0.413194	7.35599	0.00773153	0.0327169
b1657	ydhP	putative transporter YdhP	-0.412755	3.93149	0.280056	0.462591
b0583	entD	phosphopantetheinyl transferase EntD	-0.412261	5.23673	0.269146	0.450009
b1602	pntB	pyridine nucleotide transhydrogenase subunit beta	-0.411791	7.11193	0.010201	0.0406734
b2497	uraA	uracil:H(+) symporter UraA	-0.41179	7.7987	0.00251186	0.0133487
b1900	araG	arabinose ABC transporter ATP binding subunit	-0.411145	3.114	0.414017	0.603449
b3962	sthA	soluble pyridine nucleotide transhydrogenase	-0.411077	7.57769	0.00493435	0.022742
b1885	tap	methyl-accepting chemotaxis protein Tap	-0.408968	3.01379	0.542913	0.713996
b1342	zntB	Zn(2(+)):H(+) symporter	-0.407724	5.33559	0.130466	0.274866
b2499	purM	phosphoribosylformylglycinamide cyclo-ligase	-0.407693	7.03272	0.00942079	0.0382294
b0860	artJ	L-arginine ABC transporter periplasmic binding protein	-0.40736	6.67287	0.0559059	0.147174
b1237	hns	DNA-binding transcriptional dual regulator H-NS	-0.405997	6.53929	0.0209888	0.0706199
b3143	yraI	putative fimbrial chaperone YraI	-0.405478	7.78542	0.00234665	0.0126467
b1171	ymgD	PF16456 family protein YmgD	-0.403455	1.97319	0.648869	0.794316
b1609	rstB	sensory histidine kinase RstB	-0.40272	4.56346	0.265484	0.445805
b2137	yohF	putative oxidoreductase YohF	-0.401432	2.7464	0.502006	0.681272
b2790	yqcA	putative flavodoxin YqcA	-0.40138	6.95393	0.0122993	0.0468198
b4687	shoB	toxic peptide ShoB	-0.401103	3.84023	0.336832	0.524384
b1611	fumC	fumarase C	-0.400555	6.45801	0.0622648	0.159304
b2203	napB	periplasmic nitrate reductase cytochrome c550 protein	-0.39916	3.33318	0.398873	0.589115
b4493	gapC	pseudogene	-0.398989	6.99054	0.0208395	0.0702733
b3526	kdgK	2-dehydro-3-deoxygluconokinase	-0.398539	7.91482	0.00177043	0.0098456
b2237	inaA	putative lipopolysaccharide kinase InaA	-0.39818	6.04365	0.0553703	0.146017
b1447	ydcZ	putative inner membrane protein YdcZ	-0.397213	4.83541	0.258278	0.441529
b0514	glxK	glycerate 2-kinase 2	-0.395659	4.22526	0.261527	0.443913
b0789	clsB	cardiolipin synthase B	-0.395267	4.66425	0.200936	0.372173
b3802	hemY	protein HemY	-0.395264	9.19798	0.00073888	0.0047584
b2618	yfjF	putative component of the Rsx system	-0.391856	6.98587	0.0194242	0.0663368
b2522	sseB	protein SseB	-0.391817	9.63939	0.000708248	0.0046026
b0948	rlmL	fused 23S rRNA m(2)G2445 methyltransferase and 23S rRNA m(7)G2069 methyltransferase	-0.390461	9.08296	0.00113634	0.00677354
b2274	yfbO	uncharacterized protein YfbO	-0.389195	2.60589	0.493616	0.673706
b4059	ssb	ssDNA-binding protein	-0.388562	-0.257399	1	1
b1759	nudG	5-hydroxy-CTP diphosphatase	-0.388429	2.54253	0.616448	0.771662
b4324	uxuR	DNA-binding transcriptional repressor UxuR	-0.388066	8.73631	0.000621503	0.00411931
b0451	amtB	ammonium transporter	-0.387512	6.65007	0.0280877	0.0883617
b1881	cheZ	chemotaxis protein CheZ	-0.386491	2.27804	0.625145	0.776338
b4447	sibD		-0.384102	6.0755	0.0842824	0.199169
b1370	insH5	IS5 family transposase and trans-activator	-0.384092	5.19178	0.173065	0.33499
b4415	hokE	protein HokE	-0.383808	3.21841	0.4749	0.659363
b1618	uidR	DNA-binding transcriptional repressor UidR	-0.383474	7.02879	0.0289325	0.09032
b3084	rlmG	23S rRNA m(2)G1835 methyltransferase	-0.382445	8.91934	0.000563932	0.00378925
b3389	aroB	3-dehydroquinate synthase	-0.382269	8.92405	0.00469248	0.021804
b1890	motA	motility protein A	-0.381044	2.15501	0.573937	0.737733
b2691	argQ		-0.380664	4.54307	0.264578	0.445105
b4473	smf	protein Smf	-0.379757	7.64103	0.00761721	0.0323536
b4752	yecU	protein YecU	-0.377768	5.75209	0.0879898	0.205747
b3682	glvB	putative PTS enzyme II component GlvB	-0.377724	7.28904	0.0300097	0.092364
b1154	ycfK	protein StfP	-0.377522	1.11076	0.830299	0.919681
b3405	ompR	DNA-binding transcriptional dual regulator OmpR	-0.377326	8.33385	0.00107717	0.00649876
b2429	murP	N-acetylmuramic acid-specific PTS enzyme IICB component/anhydro-N-acetylmuramic acid transporter	-0.37671	6.85913	0.0523645	0.139876
b3950	frwB	putative PTS enzyme IIB component FrwB	-0.376474	6.40564	0.0733088	0.179968
b2127	mlrA	DNA-binding transcriptional activator MlrA	-0.375888	4.62096	0.250573	0.433345
b3083	higB	ribosome-dependent mRNA interferase toxin HigB	-0.375256	6.43538	0.0629245	0.16063
b0981	etk	protein-tyrosine kinase Etk	-0.374533	5.25997	0.181955	0.347306
b3851	rrsA		-0.374019	9.14049	0.00132965	0.00765642
b1805	fadD	long-chain-fatty-acid--CoA ligase	-0.373705	7.81206	0.00646262	0.0283021
b3276	alaU		-0.373674	4.60273	0.269557	0.450318
b4691	sroH		-0.373285	6.87753	0.0509957	0.137023
b0868	ybjS	putative epimerase YbjS	-0.371984	7.6225	0.00819555	0.0343035
b0289	ecpE	putative fimbrial chaperone EcpE	-0.369565	6.18373	0.0586237	0.152214
b4500	yfaS	pseudogene	-0.369019	6.54274	0.0514	0.137783
b0947	ycbX	6-N-hydroxylaminopurine resistance protein	-0.368985	6.97782	0.0243166	0.0787303
b3717	cbrC	PF03691 family colicin E2 tolerance protein CbrC	-0.368876	9.27053	0.000956944	0.00589058
b1463	nhoA	arylamine N-acetyltransferase	-0.368785	2.18309	0.717559	0.843746
b3887	dtd	D-aminoacyl-tRNA deacylase	-0.368381	6.40172	0.0413352	0.116937
b0340	cynS	cyanase	-0.368105	5.27023	0.180228	0.344912
b1865	nudB	dihydroneopterin triphosphate diphosphatase	-0.368068	4.84943	0.29749	0.481766
b1050	yceK	DUF1375 domain-containing lipoprotein YceK	-0.367763	5.17911	0.202703	0.374076
b0134	panB	3-methyl-2-oxobutanoate hydroxymethyltransferase	-0.367572	7.9999	0.0117625	0.0454223
b4450	arcZ		-0.363408	3.79733	0.470596	0.655463
b3813	uvrD	DNA helicase II	-0.362625	10.104	0.00111205	0.00666498
b2882	xanQ	xanthine:H(+) symporter XanQ	-0.362507	7.47556	0.0181869	0.0634367
b0001	thrL	thr operon leader peptide	-0.362381	5.56242	0.137963	0.285269
b3945	gldA	L-1;2-propanediol dehydrogenase/glycerol dehydrogenase	-0.362157	8.27665	0.0019691	0.0108312
b3070	nfeF	NADPH-dependent ferric-chelate reductase	-0.36199	7.73826	0.00593946	0.0262062
b0048	folA	dihydrofolate reductase	-0.360747	6.19041	0.109229	0.243213
b0433	ampG	muropeptide:H(+) symporter	-0.359796	9.04249	0.00106793	0.00646013
b2846	yqeH	putative LuxR family transcriptional regulator YqeH	-0.358488	3.5601	0.492515	0.67301
b2383	fryA	putative PTS multiphosphoryl transfer protein FryA	-0.35779	5.80007	0.0993255	0.226142
b1851	edd	phosphogluconate dehydratase	-0.357442	5.86517	0.114717	0.252162
b3263	yhdU	DUF2556 domain-containing protein YhdU	-0.357343	9.49778	0.00153477	0.00861935
b1769	ydjE	putative transporter YdjE	-0.356178	1.87191	0.661618	0.803015
b1166	ariR	putative two-component system connector protein AriR	-0.356166	7.52668	0.0222617	0.07365
b1501	ydeP	putative oxidoreductase YdeP	-0.355266	0.664752	0.815538	0.909953
b3097	yqjC	DUF1090 domain-containing protein YqjC	-0.355228	6.63383	0.0774868	0.187556
b3339	tufA	translation elongation factor Tu 1	-0.354162	7.66697	0.00896001	0.0368527
b2488	hyfH	hydrogenase 4 component H	-0.352497	5.07722	0.252602	0.435872
b1019	efeB	heme-containing peroxidase/deferrochelatase	-0.352302	6.40286	0.0504378	0.136086
b0504	allS	DNA-binding transcriptional activator AllS	-0.352253	5.59737	0.145648	0.296313
b1676	pykF	pyruvate kinase 1	-0.35191	7.66322	0.0193204	0.0661511
b2667	ygaV	putative DNA-binding transcriptional regulator YgaV	-0.351685	9.16419	0.00363507	0.0180289
b1428	ydcK	putative acyltransferase YdcK	-0.350952	-0.112903	1	1
b3610	grxC	reduced glutaredoxin 3	-0.350761	7.52999	0.016028	0.0574104
b4150	ampC	beta-lactamase	-0.350172	8.55017	0.00216415	0.011776
b1920	tcyJ	cystine ABC transporter periplasmic binding protein	-0.348653	7.52744	0.0210814	0.0708268
b0446	cof	HMP-PP phosphatase	-0.347774	6.56882	0.0671834	0.168663
b2303	folX	dihydroneopterin triphosphate 2'-epimerase	-0.346922	8.40461	0.00993997	0.0399149
b4504	ykfH	DUF987 domain-containing protein YkfH	-0.346758	1.62504	0.655205	0.797786
b4801	ykiE	protein YkiE	-0.346369	4.11211	0.537863	0.710023
b2255	arnA	fused UDP-4-amino-4-deoxy-L-arabinose formyltransferase/UDP-glucuronate dehydrogenase	-0.345715	5.34516	0.219168	0.394849
b3891	fdhE	formate dehydrogenase formation protein	-0.345548	8.52758	0.00234918	0.0126467
b3688	yidQ	DUF1375 domain-containing putative lipoprotein YidQ	-0.343743	7.68386	0.00924233	0.0375723
b0479	fsr	fosmidomycin efflux pump	-0.343575	6.88319	0.0393612	0.113039
b4620	yjbT	PF17089 family protein YjbT	-0.342935	5.83316	0.143219	0.293073
b0771	ybhJ	putative hydratase YbhJ	-0.342108	6.10371	0.0860442	0.202491
b3727	pstC	phosphate ABC transporter membrane subunit PstC	-0.341322	7.15313	0.0332827	0.0999361
b3944	yijF	DUF1287 domain-containing protein YijF	-0.341205	7.36251	0.0223902	0.073896
b2536	hcaT	putative 3-phenylpropionate transporter	-0.340314	7.8391	0.0249845	0.0804919
b1530	marR	DNA-binding transcriptional repressor MarR	-0.340228	6.24435	0.0788092	0.189986
b0204	rrlH		-0.340054	10.17	0.00592657	0.0261747
b3099	yqjE	inner membrane protein YqjE	-0.339745	6.29765	0.0676087	0.169544
b1313	ycjQ	D-guloside 3-dehydrogenase	-0.339406	0.0178446	1	1
b1069	murJ	lipid II flippase MurJ	-0.339406	0.0178446	1	1
b3330	gspI	Type II secretion system protein GspI	-0.338638	7.38908	0.0235881	0.0768642
b2015	yeeY	putative DNA-binding transcriptional regulator YeeY	-0.337327	4.94694	0.361868	0.551839
b3280	yrdB	DUF1488 domain-containing protein YrdB	-0.335599	7.21746	0.0244298	0.0789844
b1745	astB	N-succinylarginine dihydrolase	-0.33546	2.06495	0.629749	0.780367
b4776	ynfU	putative zinc-binding protein YnfU	-0.335005	6.39153	0.100301	0.22768
b4506	ykgO	50S ribosomal subunit protein L36B	-0.334881	5.63175	0.14736	0.298991
b4063	soxR	DNA-binding transcriptional dual regulator SoxR	-0.334818	7.44141	0.0178649	0.0625614
b4522	ymiA	uncharacterized protein YmiA	-0.334745	6.95889	0.0407857	0.115678
b0005	yaaX	DUF2502 domain-containing protein YaaX	-0.33444	6.21513	0.0990274	0.225916
b2112	yehE	DUF2574 domain-containing protein YehE	-0.334024	6.10885	0.091141	0.211639
b0978	appC	cytochrome bd-II subunit 1	-0.333827	4.65317	0.292707	0.476396
b0089	ftsW	peptidoglycan glycosyltransferase FtsW	-0.333753	0.0188249	1	1
b3427	yzgL	putative uncharacterized protein YzgL	-0.333153	6.42177	0.0724902	0.178634
b1126	potA	spermidine preferential ABC transporter ATP binding subunit	-0.333066	6.122	0.0935101	0.216037
b0050	apaG	DUF525 domain-containing protein ApaG	-0.332627	6.07921	0.170381	0.331508
b0462	acrB	multidrug efflux pump RND permease AcrB	-0.331737	10.0276	0.00210327	0.0114584
b2359	yfdP	uncharacterized protein YfdP	-0.331436	3.13513	0.521078	0.696558
b2194	ccmH	holocytochrome c synthase CcmH component	-0.33102	5.46554	0.210532	0.384591
b1945	fliM	flagellar motor switch protein FliM	-0.330975	3.04546	0.696564	0.829278
b1984	asnW		-0.330507	6.9259	0.0508217	0.136717
b3129	prlF	antitoxin PrlF	-0.330144	8.24406	0.00530616	0.0241136
b0346	mhpR	DNA-binding transcriptional activator MhpR	-0.330003	6.54187	0.0658917	0.166154
b3507	dctR	putative DNA-binding transcriptional regulator DctR	-0.329684	9.69549	0.00274637	0.0143435
b3194	mlaE	intermembrane phospholipid transport system; integral membrane subunit MlaE	-0.329074	8.85538	0.00334597	0.0168933
b2264	menD	2-succinyl-5-enolpyruvyl-6-hydroxy-3-cyclohexene-1-carboxylate synthase	-0.328891	7.16951	0.0397453	0.113855
b2135	yohC	putative inner membrane protein	-0.32872	4.81382	0.303769	0.487251
b3672	ivbL	ilvBN operon leader peptide	-0.328416	6.35449	0.101559	0.229619
b0751	pnuC	nicotinamide riboside transporter	-0.327045	5.26596	0.242893	0.423666
b3676	yidH	DUF202 domain-containing inner membrane protein YidH	-0.32683	6.28651	0.0763893	0.185926
b1712	ihfA	integration host factor subunit alpha	-0.326774	2.94774	0.579448	0.742104
b0772	ybhC	outer membrane lipoprotein YbhC	-0.326162	8.64962	0.00864101	0.035767
b0201	rrsH		-0.32587	8.92639	0.0106589	0.0422362
b1325	ycjG	L-Ala-D/L-Glu epimerase	-0.324829	5.21955	0.312973	0.49728
b4397	creA	PF05981 family protein CreA	-0.324776	7.25988	0.0312271	0.095465
b2493	yfgO	putative transporter YfgO	-0.323777	6.93832	0.0442642	0.123155
b1946	fliN	flagellar motor switch protein FliN	-0.323753	3.08244	0.522991	0.698293
b4105	phnD	phosphonate/phosphate ABC transporter periplasmic binding protein	-0.322058	6.69513	0.0688023	0.171685
b4326	iraD	anti-adaptor protein IraD	-0.321409	8.0585	0.0216909	0.0723933
b0214	rnhA	ribonuclease HI	-0.3214	4.6535	0.346077	0.535478
b0540	insE3	IS3 element protein InsE	-0.321038	3.67244	0.474676	0.659363
b0952	pqiC	intermembrane transport lipoprotein PqiC	-0.320968	7.38981	0.0604878	0.155897
b0319	yahE	DUF2877 domain-containing protein YahE	-0.320639	4.10386	0.414454	0.603699
b2353	tfaS	pseudogene	-0.319824	2.06725	0.692385	0.826466
b4662	sgrT	PtsG glucose transporter inhibitor	-0.319467	5.60472	0.196081	0.364815
b3281	aroE	shikimate dehydrogenase	-0.318862	8.54538	0.0415379	0.117218
b0694	kdpE	DNA-binding transcriptional activator KdpE	-0.31807	7.64621	0.0336961	0.100911
b3565	xylA	xylose isomerase	-0.317923	9.57601	0.00368731	0.0182026
b3869	glnL	protein histidine kinase NtrB	-0.317493	7.71874	0.0168698	0.0596741
b2145	yeiS	DUF2542 domain-containing protein YeiS	-0.317294	8.07256	0.0130497	0.0486983
b2440	eutC	ethanolamine ammonia-lyase subunit beta	-0.316866	5.96686	0.162831	0.321655
b3756	rrsC		-0.315096	8.8752	0.0189031	0.0652926
b2226	yfaQ	tandem DUF2300 domain-containing protein YfaQ	-0.314989	4.70521	0.32215	0.50743
b1988	nac	DNA-binding transcriptional dual regulator Nac	-0.314628	3.35865	0.601577	0.759949
b3522	yhjD	putative transporter YhjD	-0.313924	8.6927	0.0100405	0.0402415
b4007	rrsE		-0.313324	8.98304	0.0114074	0.0444283
b1006	rutG	pyrimidine:H(+) symporter	-0.313039	4.16507	0.439533	0.627291
b0824	ybiY	putative pyruvate formate-lyase activating enzyme YbiY	-0.312516	4.08169	0.481811	0.663366
b3500	gor	glutathione reductase (NADPH)	-0.311266	8.45766	0.0130088	0.0485853
b0608	ybdR	putative Zn(2(+))-dependent alcohol dehydrogenase YbdR	-0.310381	5.92142	0.163874	0.32285
b0279	yagM	protein YagM	-0.309641	5.21954	0.261234	0.443898
b3780	rhlB	ATP-dependent RNA helicase RhlB	-0.30963	9.58283	0.00466426	0.021695
b2694	argV		-0.309175	4.31873	0.409714	0.599289
b3675	yidG	inner membrane protein YidG	-0.308631	7.03186	0.0563747	0.148065
b4294	insA7	IS1 family repressor protein InsA	-0.308572	5.56163	0.237501	0.416979
b2334	yfcQ	putative fimbrial protein YfcQ	-0.308381	2.60516	0.73502	0.857964
b4101	phnG	carbon-phosphorus lyase core complex subunit PhnG	-0.307838	6.50818	0.0948965	0.218464
b0237	pepD	peptidase D	-0.307765	8.97521	0.00709881	0.0304934
b4432	ryeA		-0.30747	2.88966	0.58511	0.744828
b2183	rsuA	16S rRNA pseudouridine(516) synthase	-0.307275	6.84342	0.0913888	0.212106
b2804	fucU	L-fucose mutarotase	-0.306957	4.72186	0.312963	0.49728
b2811	csdE	sulfur acceptor protein CsdE	-0.306773	7.37948	0.0329261	0.099127
b4472	yhdP	phospholipid transport factor YhdP	-0.305843	10.3798	0.0122472	0.0466994
b2054	wcaF	colanic acid biosynthesis acetyltransferase WcaF	-0.304346	2.92249	0.672474	0.811338
b0831	gsiC	glutathione ABC transporter membrane subunit GsiC	-0.304083	5.91349	0.170622	0.331761
b4221	tamB	translocation and assembly module subunit TamB	-0.303462	9.79599	0.0129328	0.0483514
b2344	fadL	long-chain fatty acid outer membrane channel/bacteriophage T2 receptor	-0.302106	9.42385	0.00979854	0.0395156
b4030	psiE	putative phosphate starvation-inducible protein PsiE	-0.301992	6.2167	0.124738	0.267383
b4557	yidD	membrane protein insertion efficiency factor	-0.301811	6.98548	0.0599889	0.154963
b2057	wcaC	colanic acid biosynthesis galactosyltransferase WcaC	-0.301686	3.84238	0.46652	0.652496
b3095	yqjA	DedA family protein YqjA	-0.300996	7.97277	0.0268277	0.0852228
b4482	yigE	DUF2233 domain-containing protein YigE	-0.30021	8.18634	0.0223588	0.0738638
b0652	gltL	glutamate/aspartate ABC transporter ATP binding subunit	-0.30016	5.33326	0.235078	0.414342
b3329	gspH	Type II secretion system protein GspH	-0.299279	7.3294	0.0439177	0.122415
b0305	rclR	DNA-binding transcriptional activator RclR	-0.299191	5.89934	0.277475	0.459998
b2150	mglB	D-galactose/methyl-galactoside ABC transporter periplasmic binding protein	-0.298889	7.18451	0.054904	0.145541
b4723	ymcF	protein YmcF	-0.298533	1.07991	0.836111	0.923225
b2431	yfeX	porphyrinogen peroxidase	-0.297938	6.63845	0.115657	0.253334
b0578	nfsB	NAD(P)H-dependent nitroreductase NfsB	-0.297822	7.99488	0.0219408	0.0729821
b4293	fecI	RNA polymerase sigma factor FecI	-0.297622	7.77301	0.0327827	0.0988259
b2369	evgA	DNA-binding transcriptional activator EvgA	-0.296218	10.6031	0.0107947	0.0426428
b1857	znuA	Zn(2(+)) ABC transporter periplasmic binding protein	-0.295979	6.38385	0.117611	0.255842
b1075	flgD	flagellar biosynthesis; initiation of hook assembly	-0.295894	3.26816	0.599735	0.757832
b4236	cybC	pseudogene	-0.295563	5.21204	0.2759	0.457888
b1461	pptA	tautomerase PptA	-0.295025	2.77405	0.656026	0.798571
b3795	yifK	putative transporter YifK	-0.294875	9.6952	0.00768352	0.0325744
b1433	ydcO	putative transport protein YdcO	-0.294524	3.33207	0.56286	0.729001
b2352	yfdI	serotype-specific glucosyl transferase YfdI	-0.293973	11.2161	0.00646425	0.0283021
b2414	cysK	cysteine synthase A	-0.293809	7.61217	0.0441485	0.122908
b1654	grxD	glutaredoxin 4	-0.293743	4.69607	0.39262	0.581768
b3961	oxyR	DNA-binding transcriptional dual regulator OxyR	-0.293171	9.01537	0.0126838	0.0477317
b1581	rspA	mandelate racemase/muconate lactonizing enzyme family protein RspA	-0.292835	2.68818	0.751786	0.869238
b2951	yggS	PLP homeostasis protein	-0.292532	7.4331	0.0490458	0.133041
b4036	lamB	maltose outer membrane channel/phage lambda receptor protein	-0.291996	8.44225	0.00806677	0.033821
b2088	insE5	IS3 element protein InsE	-0.291553	3.84707	0.467551	0.653221
b0732	mngB	alpha-mannosidase	-0.291536	6.22067	0.210995	0.38499
b3242	aaeX	DUF1656 domain-containing protein AaeX	-0.291487	6.37986	0.116223	0.253817
b4501	torI	prophage CPS-53 recombination directionality factor and response regulator inhibitor	-0.290946	4.55253	0.370841	0.562506
b1244	oppB	murein tripeptide ABC transporter/oligopeptide ABC transporter inner membrane subunit OppB	-0.290592	8.74839	0.0736113	0.180419
b0774	bioA	adenosylmethionine-8-amino-7-oxononanoate aminotransferase	-0.290478	6.30897	0.126386	0.269414
b0819	ldtB	L;D-transpeptidase LdtB	-0.290441	8.10859	0.0346882	0.103135
b3275	rrlD		-0.290322	10.0525	0.0201864	0.0683245
b3161	mtr	tryptophan:H(+) symporter Mtr	-0.290202	8.24746	0.0176783	0.0621472
b2443	yffL	uncharacterized protein YffL	-0.289902	5.56406	0.221211	0.397586
b3892	fdoI	formate dehydrogenase O subunit gamma	-0.289309	7.67528	0.0713924	0.176474
b0158	btuF	vitamin B12 ABC transporter periplasmic binding protein	-0.288721	6.51896	0.140565	0.288943
b3823	rhtC	L-threonine exporter	-0.287687	8.46537	0.00913592	0.0372922
b1249	clsA	cardiolipin synthase A	-0.286516	7.15879	0.183548	0.349649
b2513	yfgM	ancillary SecYEG translocon subunit	-0.286274	6.26021	0.176769	0.339723
b0503	selU	tRNA 2-selenouridine synthase	-0.286179	6.4418	0.153016	0.30583
b4713	agrB		-0.28606	5.05622	0.291158	0.474723
b0298	insE1	IS3 element protein InsE	-0.286031	3.6972	0.522883	0.698293
b0123	cueO	multicopper oxidase CueO	-0.285158	8.17598	0.0222324	0.0736065
b3278	rrsD		-0.284652	8.75062	0.029042	0.0904259
b1879	flhA	flagellar biosynthesis protein FlhA	-0.28453	2.48411	0.745473	0.865091
b0595	entB	enterobactin synthase component B	-0.284429	7.26871	0.0880158	0.205747
b1056	yceI	protein YceI	-0.283914	2.70636	0.664866	0.805024
b2589	rrlG		-0.283797	10.1396	0.0263173	0.0839533
b3034	nudF	ADP-sugar pyrophosphatase	-0.283549	7.82769	0.049917	0.134921
b4646	yrdE	pseudogene	-0.283435	7.47325	0.0417885	0.117707
b0152	fhuD	iron(III) hydroxamate ABC transporter periplasmic binding protein	-0.283426	7.70502	0.0313395	0.0957443
b1814	sdaA	L-serine deaminase I	-0.283347	8.1689	0.0857295	0.201959
b0712	pxpC	5-oxoprolinase component C	-0.282947	7.43594	0.0845336	0.199452
b2097	fbaB	fructose-bisphosphate aldolase class I	-0.282005	4.26193	0.478604	0.661553
b3223	nanE	putative N-acetylmannosamine-6-phosphate 2-epimerase	-0.281672	5.2451	0.33203	0.51886
b3793	wzyE	enterobacterial common antigen polymerase	-0.281559	1.76232	0.783056	0.890398
b0488	ybbJ	NfeD-like family protein YbbJ	-0.28016	5.8885	0.262045	0.444055
b2405	xapR	DNA-binding transcriptional activator XapR	-0.279706	5.72547	0.236015	0.415332
b1119	nagK	N-acetyl-D-glucosamine kinase	-0.27962	7.57198	0.125732	0.268775
b2637	yfjT	uncharacterized protein YfjT	-0.27897	5.39924	0.253927	0.437665
b3854	rrlA		-0.27807	10.1711	0.032587	0.0983664
b2346	mlaA	intermembrane phospholipid transport system -outer membrane lipoprotein MlaA	-0.277588	9.03713	0.0368294	0.107949
b3954	yijO	putative DNA-binding transcriptional regulator YijO	-0.277584	8.04168	0.026156	0.0835559
b3465	rsmD	16S rRNA m(2)G966 methyltransferase	-0.277342	7.22955	0.123987	0.266171
b2070	yegI	putative serine/threonine-protein kinase YegI	-0.276664	3.04516	0.609834	0.766548
b4702	mgtL	leader peptide MgtL	-0.276339	5.2978	0.327029	0.513338
b2489	hyfI	hydrogenase 4 catalytic subunit HyfI	-0.276024	5.28755	0.435477	0.62354
b4622	ytcA	putative lipoprotein YtcA	-0.275931	7.82479	0.0377981	0.109448
b0842	mdfA	multidrug efflux pump MdfA/Na(+):H(+) antiporter/K(+):H(+) antiporter	-0.274512	7.77018	0.0468041	0.128337
b3966	btuB	cobalamin outer membrane transporter	-0.274241	9.99381	0.0113448	0.0442223
b0388	aroL	shikimate kinase 2	-0.274154	6.30966	0.232407	0.411851
b4433	sdsR		-0.272927	2.87199	0.62763	0.77859
b0974	hyaC	hydrogenase 1 cytochrome b subunit	-0.272751	4.63154	0.40487	0.595651
b0161	degP	periplasmic serine endoprotease DegP	-0.272406	9.08941	0.0125621	0.0474021
b1913	uvrC	UvrABC excision nuclease subunit C	-0.272341	8.05083	0.0546247	0.14506
b0399	phoB	DNA-binding transcriptional dual regulator PhoB	-0.272265	7.5649	0.0774146	0.187518
b2930	yggF	fructose 1;6-bisphosphatase YggF	-0.271767	7.0581	0.120551	0.26027
b1828	yebQ	putative transporter YebQ	-0.271455	3.22682	0.634161	0.784125
b0745	lysW		-0.271389	3.11898	0.602404	0.76036
b4307	yjhQ	putative acetyltransferase TopAI antitoxin YjhQ	-0.271336	8.07089	0.0289088	0.09032
b2626	yfjJ	protein YfjJ	-0.271246	5.29346	0.315546	0.500495
b1809	yoaB	RutC family protein YoaB	-0.271162	9.34326	0.0140395	0.0518811
b3656	yicI	alpha-D-xyloside xylohydrolase	-0.270997	9.64431	0.0127415	0.047862
b0349	mhpC	2-hydroxy-6-ketonona-2;4-dienedioate hydrolase	-0.270157	6.87296	0.181895	0.347306
b2810	csdA	cysteine sulfinate desulfinase	-0.269646	7.51201	0.0598133	0.154597
b3808	yzcX	protein YzcX	-0.269581	7.98405	0.0315501	0.0961295
b3968	rrsB		-0.269475	8.95854	0.0234747	0.0767027
b0560	nohD	putative DNA-packaging protein NohD	-0.26915	2.0949	0.706632	0.835361
b0797	rhlE	ATP-dependent RNA helicase RhlE	-0.268047	8.01376	0.0370196	0.108437
b0818	ybiR	putative transporter YbiR	-0.267991	7.60116	0.0639641	0.162828
b3455	livG	branched chain amino acid/phenylalanine ABC transporter ATP binding subunit LivG	-0.267887	8.03785	0.0305139	0.0935991
b1071	flgM	anti-sigma factor for FliA (sigma(28))	-0.267545	1.19671	0.902443	0.967526
b3830	ysgA	putative dienelactone hydrolase	-0.267246	8.17674	0.027947	0.0879798
b3970	rrlB		-0.267142	10.191	0.0361399	0.10641
b0759	galE	UDP-glucose 4-epimerase	-0.266787	6.63645	0.161697	0.319808
b4023	yjbD	DUF3811 domain-containing protein YjbD	-0.266406	8.1016	0.0298505	0.092061
b2935	tktA	transketolase 1	-0.266174	7.61485	0.10652	0.238346
b2202	napC	periplasmic nitrate reductase cytochrome c protein	-0.266143	4.2959	0.538617	0.710665
b1100	ycfH	putative metal-dependent hydrolase YcfH	-0.266064	7.34731	0.102278	0.230785
b0061	araD	L-ribulose-5-phosphate 4-epimerase AraD	-0.26532	6.69796	0.158149	0.314982
b2557	purL	phosphoribosylformylglycinamide synthetase	-0.265245	8.98507	0.0617681	0.158584
b4831	allZ		-0.265071	6.56214	0.142885	0.292653
b2832	ygdQ	PF03741 family inner membrane protein YgdQ	-0.264928	8.12134	0.0364993	0.107327
b2078	baeS	sensor histidine kinase BaeS	-0.2644	5.06632	0.334007	0.520698
b4425	rttR		-0.262887	2.65859	0.726552	0.850543
b0243	proA	glutamate-5-semialdehyde dehydrogenase	-0.262344	9.40913	0.0159161	0.0572352
b0227	yafL	NlpC/P60 family protein YafL	-0.262207	6.27625	0.163132	0.321655
b4178	nsrR	DNA-binding transcriptional regulator NsrR	-0.261742	7.4862	0.077358	0.187518
b3503	arsC	arsenate reductase	-0.261333	7.65709	0.0552399	0.145885
b0261	mmuM	homocysteine S-methyltransferase	-0.261198	6.396	0.286843	0.470216
b4595	yciY	uncharacterized protein YciY	-0.261191	6.05667	0.281517	0.463643
b0899	ycaM	putative transporter YcaM	-0.260846	3.08111	0.624429	0.7761
b0867	amiD	N-acetylmuramoyl-L-alanine amidase D	-0.26032	6.06822	0.228339	0.406382
b2045	wcaK	colanic acid biosynthesis pyruvyl transferase WcaK	-0.260071	3.42254	0.735926	0.858126
b3222	nanK	N-acetylmannosamine kinase	-0.259845	6.38314	0.164829	0.32403
b2943	galP	galactose:H(+) symporter	-0.259774	8.38965	0.0225191	0.0742315
b2379	alaC	glutamate--pyruvate aminotransferase AlaC	-0.259128	7.69379	0.113754	0.251197
b2147	preA	dihydropyrimidine dehydrogenase (NAD(+)) subunit PreA	-0.258717	2.79174	0.665435	0.805498
b4406	yaeP	PF06786 family protein YaeP	-0.258683	2.20958	0.706577	0.835361
b2889	idi	isopentenyl-diphosphate Delta-isomerase	-0.257709	7.87678	0.0434771	0.121634
b2642	yfjW	uncharacterized protein YfjW	-0.257675	5.79455	0.236887	0.416383
b0758	galT	galactose-1-phosphate uridylyltransferase	-0.256045	5.67449	0.26442	0.445105
b3195	mlaF	intermembrane phospholipid transport system; ATP binding subunit MlaF	-0.255861	9.30194	0.0345155	0.102756
b4354	btsT	pyruvate:H(+) symporter	-0.255526	9.59354	0.0226825	0.074608
b3626	waaJ	UDP-glucose:(glucosyl)LPS alpha-1;2-glucosyltransferase	-0.2545	12.5963	0.0289485	0.09032
b1323	tyrR	DNA-binding transcriptional dual regulator TyrR	-0.254217	7.19379	0.114745	0.252162
b4792	yriB	protein YriB	-0.253796	1.7427	0.759615	0.874586
b1766	sppA	protease IV; a signal peptide peptidase	-0.253549	8.11393	0.07163	0.176801
b2222	atoA	acetyl-CoA:acetoacetyl-CoA transferase subunit beta	-0.25323	2.09534	0.850221	0.934703
b4394	yjjX	inosine/xanthosine triphosphatase	-0.253145	7.65627	0.0574632	0.15027
b1308	pspE	thiosulfate sulfurtransferase PspE	-0.253053	7.83154	0.0597442	0.154506
b0545	ybcL	periplasmic protein YbcL	-0.252861	5.4574	0.298181	0.481961
b2600	tyrA	fused chorismate mutase/prephenate dehydrogenase	-0.252238	8.13918	0.0594301	0.154132
b2852	ygeH	putative transcriptional regulator YgeH	-0.251819	5.77203	0.282584	0.46491
b2955	hemW	heme chaperone HemW	-0.250734	8.70982	0.0337778	0.101023
b0750	nadA	quinolinate synthase	-0.250241	6.50555	0.202437	0.373735
b1891	flhC	DNA-binding transcriptional dual regulator FlhC	-0.249527	5.41543	0.347768	0.537533
b3087	ygjR	putative oxidoreductase YgjR	-0.249148	7.8833	0.04794	0.130809
b3760	aspT		-0.248498	4.77702	0.447384	0.635389
b0861	artM	L-arginine ABC transporter membrane subunit ArtM	-0.248365	7.33886	0.0978676	0.223606
b1610	tus	DNA replication terminus site-binding protein	-0.248262	6.89296	0.169054	0.329204
b4009	rrlE		-0.247956	10.1516	0.0580702	0.151295
b2347	yfdC	inner membrane protein YfdC	-0.247939	5.55971	0.307727	0.492211
b2149	mglA	D-galactose/methyl-galactoside ABC transporter ATP binding subunit	-0.247697	9.13371	0.0464318	0.127547
b4096	phnL	methylphosphonate degradation complex subunit PhnL	-0.247549	6.79625	0.148287	0.300189
b3283	yrdD	putative DNA topoisomerase	-0.247289	8.38858	0.029051	0.0904259
b3623	waaU	putative ADP-heptose:LPS heptosyltransferase 4	-0.247051	12.0024	0.0231277	0.0759076
b0995	torR	DNA-binding transcriptional dual regulator TorR	-0.246973	6.70442	0.18021	0.344912
b2732	ygbA	protein YgbA	-0.246231	5.66183	0.31879	0.503883
b2946	rsmE	16S rRNA m(3)U1498 methyltransferase	-0.245358	7.63264	0.0832367	0.197313
b3192	mlaC	intermembrane phospholipid transport system -periplasmic binding protein	-0.245235	8.7444	0.0290792	0.0904259
b2068	alkA	DNA-3-methyladenine glycosylase 2	-0.244832	4.37413	0.523626	0.698634
b1104	ycfL	DUF1425 domain-containing protein YcfL	-0.24483	5.9034	0.323161	0.508671
b0322	yahH	putative uncharacterized protein YahH	-0.244153	4.60489	0.448901	0.637071
b0826	moeB	molybdopterin-synthase adenylyltransferase	-0.243799	6.90286	0.135452	0.281835
b2921	ygfI	putative DNA-binding transcriptional regulator YgfI	-0.242322	7.97583	0.0620912	0.159209
b3355	prkB	putative phosphoribulokinase	-0.241867	8.25227	0.0425142	0.119307
b3260	dusB	tRNA-dihydrouridine synthase B	-0.241806	8.20392	0.043802	0.122242
b0120	speD	S-adenosylmethionine decarboxylase proenzyme	-0.241708	7.96456	0.0611293	0.157283
b3758	rrlC		-0.240901	10.0311	0.052229	0.139677
b4095	phnM	RPnTP hydrolase	-0.240859	7.56474	0.079904	0.191711
b1334	fnr	DNA-binding transcriptional dual regulator FNR	-0.24037	7.31319	0.130342	0.274866
b3431	glgX	limit dextrin alpha-1;6-glucohydrolase	-0.240194	8.58629	0.0323928	0.0978453
b2858	ygeN	pseudogene	-0.240001	3.23042	0.649599	0.794789
b1525	sad	succinate semialdehyde dehydrogenase (NAD(P)(+)) Sad	-0.239641	7.2026	0.112829	0.249519
b2204	napH	ferredoxin-type protein NapH	-0.239441	3.95291	0.577758	0.740529
b2859	ygeO	pseudogene	-0.239388	2.72656	0.707253	0.835661
b1340	smrA	DNA endonuclease SmrA	-0.238621	6.39209	0.290179	0.473637
b3742	mioC	flavoprotein MioC	-0.238599	8.18718	0.0532276	0.141598
b1122	ymfA	putative inner membrane protein YmfA	-0.238468	7.73316	0.0787603	0.189969
b4760	rirA		-0.237817	7.48557	0.1104	0.245339
b2492	focB	formate channel FocB	-0.237748	6.43998	0.284712	0.467734
b4251	bdcR	putative transcriptional regulator BdcR	-0.237266	9.11213	0.0315994	0.0962152
b1812	pabB	aminodeoxychorismate synthase subunit 1	-0.236729	6.01614	0.310569	0.494867
b3264	envR	DNA-binding transcriptional repressor EnvR	-0.236306	5.89193	0.296247	0.48059
b3996	nudC	RNA decapping hydrolase	-0.234958	8.0944	0.0621509	0.159209
b0832	gsiD	glutathione ABC transporter membrane subunit GsiD	-0.234842	7.90558	0.113198	0.250213
b3437	gntK	D-gluconate kinase; thermostable	-0.234635	7.09909	0.132099	0.277432
b1592	clcB	putative chloride:H(+) antiporter ClcB	-0.234285	4.92057	0.416486	0.604855
b3908	sodA	superoxide dismutase (Mn)	-0.234008	8.84845	0.0407886	0.115678
b2160	yeiI	putative sugar kinase YeiI	-0.233931	6.25798	0.280591	0.462984
b0678	nagB	glucosamine-6-phosphate deaminase	-0.233662	7.60198	0.145113	0.295619
b0365	tauA	taurine ABC transporter periplasmic binding protein	-0.232712	6.83007	0.167093	0.326788
b0006	yaaA	DNA binding and peroxide stress response protein YaaA	-0.232575	7.70348	0.0821199	0.195378
b2744	umpG	broad specificity 5'(3')-nucleotidase and polyphosphatase	-0.232024	7.51179	0.13602	0.282666
b1931	yedK	genome maintenance protein	-0.23138	1.04972	0.857981	0.938765
b3383	yhfZ	putative DNA-binding transcriptional regulator YhfZ	-0.230732	7.12783	0.137466	0.284631
b3393	hofO	DNA utilization protein HofO	-0.230328	7.80069	0.0754106	0.18374
b4175	hflC	regulator of FtsH protease	-0.229783	8.77496	0.04055	0.115289
b3382	yhfY	PRD domain-containing protein YhfY	-0.229766	6.22303	0.227993	0.406084
b4080	mdtP	putative multidrug efflux pump outer membrane channel	-0.228773	8.68847	0.0484031	0.131823
b1124	potC	spermidine preferential ABC transporter membrane subunit PotC	-0.227721	7.236	0.203431	0.375115
b2081	trhP	tRNA wobble base hydroxylation protein TrhP	-0.226773	8.32507	0.160835	0.318458
b2393	nupC	nucleoside:H(+) symporter NupC	-0.226511	6.89549	0.207362	0.380206
b0452	tesB	acyl-CoA thioesterase II	-0.225306	7.04619	0.172689	0.334709
b1048	opgG	osmoregulated periplasmic glucans biosynthesis protein G	-0.225049	8.28305	0.0555331	0.146362
b1328	pgrR	DNA-binding transcriptional repressor PgrR	-0.225034	8.71236	0.066731	0.167712
b0562	ybcY	pseudogene	-0.22467	6.14514	0.266922	0.44789
b3527	yhjJ	peptidase M16 family protein YhjJ	-0.224133	9.79443	0.0403968	0.115069
b0312	betB	betaine aldehyde dehydrogenase	-0.223045	8.43322	0.0568565	0.149072
b0730	mngR	DNA-binding transcriptional repressor MngR	-0.222936	7.69896	0.149387	0.30098
b2825	ppdB	prepilin-type N-terminal cleavage/methylation domain-containing protein PpdB	-0.222824	6.13287	0.299743	0.483202
b2404	lysV		-0.22242	4.14254	0.543908	0.714684
b2636	yfjS	inner membrane lipoprotein YfjS	-0.221553	4.99544	0.454649	0.641899
b4571	wbbL	pseudogene	-0.221394	11.0575	0.0371975	0.108678
b3529	pdeK	c-di-GMP phosphodiesterase PdeK	-0.220778	9.51381	0.0472813	0.129242
b4632	ylbI	pseudogene	-0.2195	7.15823	0.163193	0.321655
b1221	narL	DNA-binding transcriptional dual regulator NarL	-0.21863	5.60268	0.39514	0.58455
b4445	omrB		-0.21859	4.95172	0.4558	0.642925
b0693	speF	inducible ornithine decarboxylase	-0.218505	5.81487	0.325344	0.511047
b2175	mepS	peptidoglycan endopeptidase/peptidoglycan L;D-carboxypeptidase	-0.217813	8.55982	0.0836617	0.198192
b3949	frwC	putative PTS enzyme IIC component FrwC	-0.217285	8.88181	0.0517554	0.138491
b1663	mdtK	multidrug efflux pump MdtK	-0.216822	7.32616	0.153193	0.30605
b4799	ysgD	protein YsgD	-0.216432	5.41087	0.386874	0.575503
b1778	msrB	methionine sulfoxide reductase B	-0.215812	2.32813	0.791198	0.895313
b2748	ftsB	cell division protein FtsB	-0.215604	2.67792	0.796418	0.897203
b1464	yddE	PF02567 family protein YddE	-0.215475	5.39267	0.407073	0.59754
b3657	yicJ	putative xyloside transporter YicJ	-0.215343	9.33027	0.0507224	0.136644
b0178	skp	periplasmic chaperone Skp	-0.214863	7.17325	0.231297	0.410523
b0975	hyaD	putative hydrogenase 1 maturation protease HyaD	-0.21397	3.52844	0.701228	0.832079
b0434	yajG	putative lipoprotein YajG	-0.213884	7.70458	0.118507	0.257445
b4077	gltP	glutamate/aspartate : H(+) symporter GltP	-0.213561	8.87274	0.0706882	0.175429
b1180	ycgM	putative isomerase/hydrolase	-0.213515	6.00911	0.310307	0.494867
b4782	pssL	protein PssL	-0.213142	5.02679	0.546756	0.716771
b4715	ytiA	uncharacterized protein YtiA	-0.211577	7.42971	0.187391	0.3535
b3766	ilvL	ilvXGMEDA operon leader peptide	-0.211544	5.5454	0.429836	0.618187
b2713	hydN	putative electron transport protein HydN	-0.210913	6.80844	0.242338	0.423666
b4374	yjjG	pyrimidine 5'-nucleotidase YjjG	-0.210724	6.85509	0.221056	0.397464
b0572	cusC	copper/silver export system outer membrane channel	-0.210128	5.69188	0.420692	0.608498
b2387	fryB	putative PTS enzyme IIB component FryB	-0.210026	3.10472	0.694797	0.827824
b0497	rhsD	protein RhsD	-0.209627	8.78648	0.0648096	0.164336
b1418	cybB	superoxide oxidase	-0.208823	5.94751	0.35407	0.544696
b0260	mmuP	S-methyl-L-methionine transporter	-0.207128	7.62069	0.152914	0.30583
b1219	ychN	DsrE/F sulfur relay family protein YchN	-0.20667	3.75503	0.683711	0.820201
b2257	arnT	lipid IVA 4-amino-4-deoxy-L-arabinosyltransferase	-0.20619	4.57488	0.563362	0.729293
b2553	glnB	nitrogen regulatory protein PII-1	-0.205748	4.99413	0.458143	0.64543
b0372	insF2	IS3 element protein InsF	-0.205095	6.00114	0.320607	0.505701
b3167	rbfA	30S ribosome binding factor	-0.20478	3.95414	0.636785	0.785449
b2524	iscX	accessory iron-sulfur cluster assembly protein IscX	-0.204313	4.81836	0.510995	0.687524
b3447	ggt	glutathione hydrolase proenzyme	-0.204213	8.71638	0.0727259	0.179021
b2591	rrsG		-0.203454	8.67566	0.11367	0.251133
b2509	xseA	exodeoxyribonuclease VII subunit XseA	-0.202498	7.8737	0.124606	0.267373
b2677	proV	glycine betaine ABC transporter ATP binding subunit ProV	-0.201768	11.8047	0.0573879	0.150206
b1049	opgH	osmoregulated periplasmic glucans biosynthesis protein H	-0.201608	8.61555	0.0859775	0.202439
b0060	polB	DNA polymerase II	-0.201244	8.654	0.0748022	0.182649
b2734	pphB	phosphoprotein phosphatase 2	-0.201068	6.81473	0.262922	0.444356
b2769	ygcQ	putative flavoprotein	-0.200739	6.46889	0.257631	0.441085
b4462	ygaQ	pseudogene	-0.20056	2.70729	0.768377	0.879997
b3336	bfr	bacterioferritin	-0.200382	8.77874	0.0960858	0.220755
b3748	rbsD	D-ribose pyranase	-0.199407	7.90878	0.148719	0.30041
b0290	ecpD	fimbrial adhesin EcpD	-0.199322	7.66173	0.178112	0.341725
b4365	yjjQ	DNA-binding transcriptional repressor YjjQ	-0.198467	8.07807	0.12523	0.267954
b4544	arnE	undecaprenyl-phosphate-alpha-L-Ara4N flippase -ArnE subunit	-0.198132	3.06567	0.721748	0.84663
b4391	ettA	energy-dependent translational throttle protein EttA	-0.19806	8.68103	0.0794852	0.19121
b0391	ppnP	nucleoside phosphorylase PpnP	-0.197017	8.72577	0.0802109	0.192042
b1782	mipA	MltA-interacting protein	-0.196391	7.02199	0.215815	0.390665
b2782	mazF	endoribonuclease toxin MazF	-0.196147	6.46601	0.305905	0.489986
b0973	hyaB	hydrogenase 1 large subunit	-0.195734	4.95086	0.486645	0.668039
b4066	yjcF	pentapeptide repeat-containing protein YjcF	-0.195181	3.86576	0.691446	0.826414
b0238	gpt	xanthine-guanine phsophoribosyltransferase	-0.194604	7.15387	0.214453	0.389284
b3563	yiaB	PF05360 family inner membrane protein YiaB	-0.193432	6.89371	0.358406	0.548399
b3665	adeD	adenine deaminase	-0.193003	10.4089	0.0754017	0.18374
b4418	sraB		-0.192975	3.60032	0.711066	0.838343
b2692	argZ		-0.192285	5.24919	0.47965	0.661792
b4122	fumB	fumarase B	-0.191979	8.40615	0.0882255	0.206027
b3574	plaR	DNA-binding transcriptional repressor PlaR	-0.191323	7.65571	0.208179	0.381549
b1829	htpX	protease HtpX	-0.191167	7.72875	0.188882	0.355493
b2795	ppnN	nucleotide 5'-monophosphate nucleosidase	-0.19048	8.40165	0.13523	0.281537
b3592	yibF	glutathione transferase-like protein YibF	-0.190385	8.45241	0.0890422	0.207718
b0566	envY	DNA-binding transcriptional activator EnvY	-0.190336	4.98574	0.497072	0.676595
b3754	hsrA	putative transporter HsrA	-0.189816	9.86006	0.0819703	0.195236
b2408	yfeN	putative outer membrane porin YfeN	-0.189697	5.40175	0.444502	0.632876
b4003	zraS	sensor histidine kinase ZraS	-0.189375	8.32988	0.102	0.230385
b2506	yfgI	nalidixic acid resistance protein YfgI	-0.189325	5.09716	0.484129	0.665348
b1444	patD	gamma-aminobutyraldehyde dehydrogenase	-0.189058	3.29115	0.718403	0.84423
b4153	frdB	fumarate reductase iron-sulfur protein	-0.187061	8.54925	0.109531	0.243645
b0951	pqiB	intermembrane transport protein PqiB	-0.186457	7.98194	0.194304	0.362546
b0216	aspV		-0.186319	6.63473	0.304323	0.487968
b3377	yhfT	uncharacterized protein YhfT	-0.18514	8.13286	0.127953	0.271608
b1060	bssS	regulator of biofilm formation	-0.184705	8.12621	0.182601	0.348281
b3335	gspO	Type II secretion system prepilin peptidase	-0.184325	8.47371	0.0927579	0.214627
b3422	rtcR	DNA-binding transcriptional activator RtcR	-0.184279	8.47855	0.0918051	0.212855
b0047	kefC	K(+) : H(+) antiporter KefC	-0.183026	8.36644	0.103829	0.23382
b3424	glpG	rhomboid protease GlpG	-0.182985	8.80852	0.146436	0.297516
b3765	yifB	putative magnesium chelatase YifB	-0.182297	9.15478	0.102143	0.230595
b1392	paaE	phenylacetyl-CoA 1;2-epoxidase; reductase subunit	-0.18216	2.75342	0.771808	0.882938
b3215	yhcA	putative fimbrial chaperone YhcA	-0.182048	7.27149	0.243462	0.424426
b1055	trhO	tRNA U34 hydroxylase TrhO	-0.181404	8.65653	0.134967	0.281377
b1896	otsA	trehalose-6-phosphate synthase	-0.181076	4.99081	0.56703	0.732789
b2148	mglC	D-galactose/methyl-galactoside ABC transporter membrane subunit	-0.181039	6.79994	0.352808	0.54349
b2698	recX	RecA inhibitor RecX	-0.180517	6.50623	0.37554	0.565798
b4656	yjhY	pseudogene	-0.179984	6.84678	0.286963	0.470244
b0242	proB	glutamate 5-kinase	-0.179898	7.84144	0.175684	0.3388
b4437	sibB		-0.178779	6.03104	0.410197	0.599802
b0718	ybgQ	putative fimbrial usher protein YbgQ	-0.178165	6.30554	0.345014	0.534526
b2498	upp	uracil phosphoribosyltransferase	-0.178006	7.05406	0.342464	0.531333
b0685	ybfE	ribbon-helix-helix domain-containing protein YbfE	-0.177947	5.97783	0.402567	0.593414
b4158	yjeO	DUF2645 domain-containing inner membrane protein YjeO	-0.17766	7.07632	0.26296	0.444356
b2035	wbbH	putative O-antigen polymerase	-0.177359	11.9882	0.0992113	0.225995
b3999	yjaG	DUF416 domain-containing protein YjaG	-0.17671	7.0121	0.291285	0.474761
b4371	rsmC	16S rRNA m(2)G1207 methyltransferase	-0.176578	7.68181	0.191072	0.357827
b0707	ybgA	DUF1722 domain-containing protein YbgA	-0.176279	5.43858	0.478877	0.661729
b3856	mobB	molybdopterin-guanine dinucleotide biosynthesis adaptor protein	-0.175857	7.81284	0.211072	0.38499
b0458	ylaC	putative inner membrane protein	-0.175774	8.16498	0.203773	0.375572
b1026	insF4	IS3 element protein InsF	-0.175357	5.97332	0.40439	0.595137
b0889	lrp	DNA-binding transcriptional dual regulator Lrp	-0.175171	7.7698	0.179542	0.34389
b1928	yedD	lipoprotein YedD	-0.174918	6.99547	0.296343	0.48059
b0262	afuC	ABC transporter ATP-binding protein AfuC	-0.174916	7.42689	0.273979	0.455864
b2909	ygfB	PF03695 family protein YgfB	-0.174889	7.64202	0.214875	0.389585
b0139	htrE	putative fimbrial usher protein HtrE	-0.174369	9.07904	0.118757	0.257742
b3346	yheO	DNA-binding transcriptional regulator YheO	-0.17429	7.46613	0.222808	0.399194
b1232	purU	formyltetrahydrofolate deformylase	-0.173736	6.18765	0.399932	0.590487
b4238	nrdD	anaerobic ribonucleoside-triphosphate reductase	-0.173705	8.43734	0.114371	0.251958
b0229	lfhA	pseudogene	-0.173419	6.96436	0.28497	0.467989
b4498	gatR	pseudogene	-0.172915	7.42348	0.233292	0.412614
b3941	metF	5;10-methylenetetrahydrofolate reductase	-0.172622	8.16657	0.175803	0.338868
b4797	yicU	protein YicU	-0.17243	1.66291	0.881348	0.955721
b0117	yacH	DUF3300 domain-containing protein YacH	-0.172347	8.32964	0.144059	0.294396
b0069	sgrR	DNA-binding transcriptional dual regulator SgrR	-0.171826	8.90666	0.125464	0.268329
b3271	yhdZ	putative ABC transporter ATP-binding subunit YhdZ	-0.171778	7.11171	0.271946	0.453312
b0892	rarA	replication-associated recombination protein A	-0.171722	7.84314	0.177734	0.341145
b0476	aes	acetylesterase	-0.171296	6.35722	0.396721	0.586381
b1181	ycgN	putative metal-chelating domain-containing protein YcgN	-0.171129	8.62528	0.1372	0.284428
b3284	smg	DUF494 domain-containing protein Smg	-0.170796	7.44799	0.239687	0.420491
b3456	livM	branched chain amino acid/phenylalanine ABC transporter membrane subunit LivM	-0.170594	7.82333	0.215312	0.390128
b0483	ybaQ	DNA-binding transcriptional regulator YbaQ	-0.170444	6.31744	0.355233	0.545563
b3457	livH	branched chain amino acid/phenylalanine ABC transporter membrane subunit LivH	-0.169876	8.37717	0.162917	0.321655
b0018	mokC	regulatory protein MokC	-0.169288	7.70502	0.206434	0.378657
b4479	dgoR	DNA-binding transcriptional regulator DgoR	-0.168886	8.86451	0.132837	0.278597
b3516	gadX	DNA-binding transcriptional dual regulator GadX	-0.168615	11.7075	0.12831	0.271733
b2652	ileY		-0.168519	1.19484	0.935687	0.988263
b0706	ybfD	H repeat-associated putative transposase YbfD	-0.167896	5.37905	0.52507	0.700042
b2709	norR	DNA-binding transcriptional dual regulator NorR	-0.167813	8.53015	0.137951	0.285269
b3557	insJ	insertion element IS150 protein InsA	-0.167501	8.90668	0.17478	0.337468
b4753	yqfH	protein YqfH	-0.167109	3.71403	0.74653	0.865655
b2902	ygfF	putative oxidoreductase YgfF	-0.166396	6.1129	0.476656	0.660466
b4775	mgtT	protein MgtT	-0.166344	8.23846	0.263457	0.444645
b4508	peaD	pseudogene	-0.166331	4.0973	0.683208	0.819814
b3886	yihY	PF03631 family membrane protein YihY	-0.165613	8.72382	0.157043	0.313054
b3843	ubiD	3-octaprenyl-4-hydroxybenzoate decarboxylase	-0.165559	5.46318	0.493273	0.673439
b2669	stpA	DNA-binding transcriptional repressor StpA with RNA chaperone activity	-0.16522	10.8841	0.123674	0.266002
b3590	selB	selenocysteyl-tRNA-specific translation elongation factor	-0.165004	9.47443	0.173494	0.335554
b3440	yhhX	putative oxidoreductase YhhX	-0.164956	8.73062	0.163	0.321655
b2899	yqfA	hemolysin-III family protein YqfA	-0.164819	7.87089	0.255902	0.439283
b1008	rutE	putative malonic semialdehyde reductase	-0.164678	-0.336069	1	1
b1938	fliF	flagellar basal-body MS-ring and collar protein	-0.164276	1.88697	0.862305	0.942032
b3400	hslR	heat shock protein Hsp15	-0.163562	7.62411	0.223165	0.399361
b4698	mgrR		-0.163429	6.13257	0.42366	0.611624
b1548	nohA	putative prophage DNA-packaging protein NohA	-0.163302	0.953862	0.921234	0.979134
b4552	yrhC	pseudogene	-0.163197	5.78002	0.467206	0.65294
b3331	gspJ	Type II secretion system protein GspJ	-0.163009	7.53865	0.242882	0.423666
b0580	ybdJ	DUF1158 domain-containing protein YbdJ	-0.162261	3.67853	0.764008	0.876918
b2354	yfdK	putative tail fiber assembly protein YfdK	-0.16221	-0.0465942	1	1
b0495	ybbA	putative ABC transporter ATP-binding protein YbbA	-0.160982	5.80382	0.484402	0.665522
b0324	yahJ	amidohydrolase family protein YahJ	-0.160855	7.66129	0.285661	0.468785
b1659	punR	DNA-binding transcriptional activator PunR	-0.160678	6.53728	0.393271	0.582544
b0942	ycbU	putative fimbrial protein YcbU	-0.160338	2.872	0.792881	0.895887
b1080	flgI	flagellar P-ring protein	-0.160327	1.74317	0.853554	0.936249
b0876	ybjD	DUF2813 domain-containing protein YbjD	-0.160007	7.54714	0.272006	0.453312
b3297	rpsK	30S ribosomal subunit protein S11	-0.159871	-0.698775	1	1
b2452	eutH	putative ethanolamine permease EutH	-0.159431	5.65301	0.494344	0.674294
b1917	tcyN	cystine ABC transporter ATP binding subunit	-0.158477	5.82103	0.461974	0.648417
b1922	fliA	RNA polymerase sigma factor FliA	-0.15719	2.87383	0.847636	0.932728
b4485	ytfR	galactofuranose ABC transporter putative ATP binding subunit	-0.157152	7.439	0.263523	0.444645
b3697	yidA	sugar phosphatase YidA	-0.15701	9.37978	0.173128	0.33499
b3348	slyX	protein SlyX	-0.156564	5.89014	0.475936	0.65987
b1466	narW	NarW; putative private chaperone for NarZ nitrate reductase subunit	-0.156166	0.582579	0.917116	0.976879
b3326	gspE	Type II secretion system protein GspE	-0.155942	9.33917	0.159154	0.316237
b2043	wcaM	putative colanic acid biosynthesis protein WcaM	-0.155775	6.8899	0.347684	0.537533
b3322	gspB	putative general secretion pathway protein B	-0.154321	8.70658	0.174205	0.336501
b1774	ydjJ	putative zinc-binding dehydrogenase YdjJ	-0.153981	0.301799	0.892905	0.962666
b1435	rlhA	23S rRNA 5-hydroxycytidine C2501 synthase	-0.153363	7.82701	0.262686	0.444356
b0304	rclA	cupric reductase RclA	-0.152999	7.84266	0.289976	0.473475
b1382	ynbE	lipoprotein YnbE	-0.152611	4.97119	0.6531	0.796523
b4736	yliM	protein YliM	-0.152501	-0.698566	1	1
b4477	dgoA	2-dehydro-3-deoxy-6-phosphogalactonate aldolase	-0.152271	7.02466	0.356913	0.547035
b4403	yjtD	putative tRNA/rRNA methyltransferase YjtD	-0.152057	6.93803	0.355855	0.546149
b0632	dacA	D-alanyl-D-alanine carboxypeptidase DacA	-0.152032	7.92081	0.244605	0.425836
b2122	yehQ	SWIM zinc finger domains-containing protein YehQ	-0.151664	4.3792	0.681682	0.818631
b3601	mtlR	transcriptional repressor MtlR	-0.151341	8.74535	0.252601	0.435872
b2574	nadB	L-aspartate oxidase	-0.151197	7.81511	0.327607	0.513892
b1027	insE4	IS3 element protein InsE	-0.150606	3.66206	0.761822	0.875797
b2027	wzzB	O-antigen co-polymerase	-0.150374	9.32211	0.18134	0.34675
b2787	gudD	D-glucarate dehydratase	-0.150253	7.33807	0.317752	0.502941
b2123	yehR	DUF1307 domain-containing lipoprotein YehR	-0.149912	-0.921131	1	1
b0541	insF3	IS3 element protein InsF	-0.149195	6.01539	0.468372	0.653967
b3104	yhaI	putative inner membrane protein	-0.148575	4.88023	0.616431	0.771662
b2036	glf	UDP-galactopyranose mutase	-0.148435	12.2443	0.181143	0.346518
b1953	yodD	stress-induced protein	-0.147769	2.77165	0.832952	0.921697
b0206	aspU		-0.147212	5.00285	0.628034	0.778879
b1633	nth	endonuclease III	-0.146968	5.26657	0.646135	0.792113
b1098	tmk	Tmk	-0.146741	-0.0456805	1	1
b3187	ispB	all-trans-octaprenyl-diphosphate synthase	-0.14637	0.583152	0.93598	0.988263
b4027	yjbF	lipoprotein YjbF	-0.146028	7.77058	0.264159	0.4451
b1251	yciI	protein YciI	-0.145842	7.08481	0.404217	0.595137
b3711	yidZ	DNA-binding transcriptional dual regulator YidZ	-0.145714	8.64173	0.195629	0.364421
b3831	udp	uridine phosphorylase	-0.145527	9.04453	0.190649	0.357633
b1322	ycjF	DUF697 domain-containing inner membrane protein YcjF	-0.145422	6.8835	0.434803	0.622887
b3599	mtlA	mannitol-specific PTS enzyme IICBA component	-0.145081	9.51434	0.195936	0.364694
b2521	sseA	3-mercaptopyruvate sulfurtransferase	-0.144799	8.04391	0.254393	0.437849
b0196	rcsF	sensor lipoprotein RcsF	-0.143842	7.27432	0.332776	0.519491
b1695	ydiO	putative acyl-CoA dehydrogenase YdiO	-0.143599	-0.0458435	1	1
b0814	ompX	outer membrane protein X	-0.143271	8.21267	0.292258	0.475835
b1414	ydcF	DUF218 domain-containing protein YdcF	-0.14279	5.48532	0.55705	0.724916
b0754	aroG	3-deoxy-7-phosphoheptulonate synthase; Phe-sensitive	-0.142366	5.88808	0.50488	0.683135
b0605	ahpC	alkyl hydroperoxide reductase; AhpC component	-0.141997	7.39459	0.354674	0.545072
b3614	yibQ	divergent polysaccharide deacetylase domain-containing protein YibQ	-0.140283	8.66834	0.218129	0.393757
b4315	fimI	putative fimbrial protein FimI	-0.139777	8.53076	0.220271	0.396365
b3967	murI	glutamate racemase	-0.139409	5.33109	0.611986	0.768616
b2990	hybG	hydrogenase maturation factor HybG	-0.139318	6.27839	0.455406	0.642569
b4322	uxuA	D-mannonate dehydratase	-0.13898	8.25267	0.277431	0.459998
b3349	slyD	FKBP-type peptidyl-prolyl cis-trans isomerase SlyD	-0.138731	8.2186	0.271409	0.452746
b2161	nupX	putative nucleoside transporter	-0.138187	4.24351	0.735568	0.857974
b2517	rlmN	23S rRNA m(2)A2503 methyltransferase/tRNA m(2)A37 methyltransferase	-0.138005	7.14501	0.376754	0.566002
b3663	yicN	DUF1198 domain-containing protein YicN	-0.13795	7.39464	0.352118	0.542793
b0333	prpC	2-methylcitrate synthase	-0.137464	6.66057	0.465455	0.65155
b1718	infC	translation initiation factor IF-3	-0.136837	-0.505767	1	1
b0170	tsf	protein chain elongation factor EF-Ts	-0.136795	-1.1844	1	1
b1228	ychS	putative uncharacterized protein YchS	-0.136789	-1.1844	1	1
b2854	pbl	pseudogene	-0.136671	-0.698525	1	1
b3480	nikE	Ni(2(+)) ABC transporter ATP binding subunit NikE	-0.136023	7.2138	0.407833	0.598269
b3051	yqiK	flotillin family inner membrane protein YqiK	-0.135268	7.96978	0.329854	0.515993
b0392	ykiA	pseudogene	-0.135138	5.89276	0.569015	0.734311
b3252	csrD	regulator of CsrB and CsrC decay	-0.13488	9.39431	0.214571	0.389298
b4628	ykfK	pseudogene	-0.134238	4.90065	0.651352	0.796077
b0044	fixX	putative ferredoxin FixX	-0.134129	5.85121	0.566888	0.732789
b2829	ptsP	phosphoenolpyruvate-protein phosphotransferase PtsP	-0.133987	9.08663	0.233628	0.412856
b2292	yfbS	putative transporter YfbS	-0.133854	7.07677	0.417902	0.606198
b0607	uspG	universal stress protein G	-0.133786	7.01979	0.440751	0.628617
b4272	insC6	IS2 insertion element repressor InsA	-0.133283	5.83984	0.56899	0.734311
b0320	yahF	putative acyl-CoA synthetase YahF	-0.133153	7.07513	0.445092	0.63332
b0585	fes	ferric enterobactin esterase	-0.133099	6.39193	0.505492	0.683542
b4032	malG	maltose ABC transporter membrane subunit MalG	-0.133024	7.52012	0.332614	0.519417
b0936	ssuA	aliphatic sulfonate ABC transporter periplasmic binding protein	-0.132833	3.76761	0.786068	0.891949
b2121	yehP	VWA domain-containing protein YehP	-0.132743	2.182	0.842966	0.928263
b2821	ptrA	protease 3	-0.132205	9.34145	0.224022	0.400581
b3430	glgC	glucose-1-phosphate adenylyltransferase	-0.131216	8.5137	0.259864	0.442909
b2309	hisJ	histidine ABC transporter periplasmic binding protein	-0.130506	5.48994	0.640514	0.788624
b2675	nrdE	ribonucleoside-diphosphate reductase 2 subunit alpha	-0.130317	8.52423	0.291755	0.475185
b4079	fdhF	formate dehydrogenase H	-0.129688	8.83946	0.25784	0.441277
b0186	ldcC	lysine decarboxylase 2	-0.129607	7.98394	0.324555	0.509983
b4471	tdcG	L-serine deaminase III	-0.129295	7.6425	0.383423	0.571647
b2911	ssrS		-0.12929	3.87046	0.776438	0.886139
b2720	hycF	formate hydrogenlyase subunit HycF	-0.12898	6.00552	0.543819	0.714684
b4409	blr	beta-lactam resistance protein	-0.12885	8.25084	0.419265	0.606628
b4444	omrA		-0.128751	6.22635	0.533656	0.706314
b2181	yejG	protein YejG	-0.128492	4.82433	0.702299	0.832836
b3347	fkpA	peptidyl-prolyl cis-trans isomerase FkpA	-0.128398	9.3447	0.240704	0.421927
b4242	mgtA	Mg(2(+)) importing P-type ATPase	-0.128249	10.5767	0.223651	0.400074
b1973	zinT	metal-binding protein ZinT	-0.128202	8.44842	0.255707	0.43928
b3496	dtpB	dipeptide/tripeptide:H(+) symporter DtpB	-0.127647	9.04664	0.255394	0.439073
b3685	yidE	putative transport protein YidE	-0.127166	10.0621	0.249538	0.432108
b4449	sraG		-0.126684	4.97478	0.671094	0.810452
b3135	agaA	pseudogene	-0.126342	6.284	0.538676	0.710665
b3673	emrD	multidrug efflux pump EmrD	-0.12615	9.53756	0.25267	0.435872
b2603	yfiR	DUF4154 domain-containing protein YfiR	-0.125873	8.1653	0.29316	0.476961
b4795	yibX	protein YibX-S	-0.125541	10.2643	0.258262	0.441529
b3454	livF	branched chain amino acid/phenylalanine ABC transporter ATP binding subunit LivF	-0.125	7.02093	0.454575	0.641899
b4310	nanM	N-acetylneuraminate mutarotase	-0.124903	9.2056	0.25177	0.43498
b2828	lgt	phosphatidylglycerol--prolipoprotein diacylglyceryl transferase	-0.124817	-1.18419	1	1
b1716	rplT	50S ribosomal subunit protein L20	-0.124803	-1.18419	1	1
b1155	tfaP	putative tail fiber assembly protein TfaP	-0.124787	-1.18419	1	1
b1214	ychA	transglutaminase-like/TPR repeat-containing protein	-0.124779	8.55076	0.275002	0.457063
b0702	ybfB	uncharacterized protein YbfB	-0.124498	1.76211	0.918919	0.977587
b2080	yegP	DUF1508 domain-containing protein YegP	-0.124327	1.83549	0.919332	0.977798
b0366	tauB	taurine ABC transporter ATP binding subunit	-0.123872	6.71204	0.494673	0.67454
b2423	cysW	sulfate/thiosulfate ABC transporter inner membrane subunit CysW	-0.12381	6.31546	0.519664	0.695768
b3932	hslV	peptidase component of the HslVU protease	-0.123743	8.34722	0.296656	0.480759
b1859	znuB	Zn(2(+)) ABC transporter membrane subunit	-0.12349	6.87604	0.468917	0.654262
b4649	ysaD	pseudogene	-0.123072	6.28433	0.522021	0.697448
b0373	insE2	IS3 element protein InsE	-0.123001	3.69537	0.797592	0.897874
b2520	yfhM	alpha2-macroglobulin	-0.122776	9.56078	0.272121	0.453312
b2813	mltA	membrane-bound lytic murein transglycosylase A	-0.122473	7.78366	0.356111	0.546173
b0551	quuD	prophage antitermination protein Q homolog QuuD	-0.122361	4.33178	0.735169	0.857964
b0463	acrA	multidrug efflux pump membrane fusion lipoprotein AcrA	-0.121983	8.27765	0.321201	0.506414
b0801	hcxB	hydroxycarboxylate dehydrogenase B	-0.12159	5.03737	0.701927	0.832611
b3839	tatC	twin arginine protein translocation system -TatC protein	-0.121019	9.18803	0.383528	0.571647
b3677	yidI	putative inner membrane protein YidI	-0.120305	6.668	0.500635	0.679615
b0992	yccM	putative electron transport protein YccM	-0.120176	4.13965	0.765232	0.87772
b3126	garL	alpha-dehydro-beta-deoxy-D-glucarate aldolase	-0.12017	6.54672	0.551882	0.720582
b1061	dinI	DNA damage-inducible protein I	-0.11987	5.44137	0.635573	0.785018
b0327	yahM	uncharacterized protein YahM	-0.119753	6.51947	0.558872	0.726167
b1097	mltG	endolytic murein transglycosylase	-0.11915	7.74029	0.415477	0.604275
b3650	spoT	bifunctional (p)ppGpp synthase/hydrolase SpoT	-0.118364	7.77937	0.408957	0.598567
b1983	yeeN	putative transcriptional regulator YeeN	-0.118217	10.7888	0.272968	0.454468
b4034	malE	maltose ABC transporter periplasmic binding protein	-0.118143	8.75812	0.307245	0.491787
b3117	tdcB	catabolic threonine dehydratase	-0.117252	7.74338	0.413829	0.603368
b0341	cynX	cyanate transporter	-0.117172	6.64648	0.505632	0.683542
b1165	ymgA	putative two-component system connector protein YmgA	-0.115352	8.12198	0.418103	0.606296
b2711	norW	NADH:flavorubredoxin reductase	-0.114769	7.06848	0.504361	0.682839
b3079	ygjJ	protein YgjJ	-0.114592	9.25371	0.302999	0.486702
b4627	ykfL	pseudogene	-0.114054	4.97802	0.703487	0.833495
b2467	nudK	GDP-mannose hydrolase	-0.113975	6.27066	0.540365	0.712293
b2836	aas	fused 2-acylglycerophospho-ethanolamine acyltransferase/acyl-acyl carrier protein synthetase	-0.113928	8.80988	0.33355	0.520164
b2299	yfcD	putative Nudix hydrolase YfcD	-0.113692	7.62721	0.432533	0.621084
b0636	rlmH	23S rRNA m(3)psi1915 methyltransferase	-0.113417	5.5227	0.643709	0.790559
b3900	frvA	putative PTS enzyme IIA component FrvA	-0.112798	9.22107	0.298202	0.481961
b3595	yibJ	pseudogene	-0.112091	10.8558	0.360024	0.54993
b4741	ymiC	protein YmiC	-0.111485	6.90529	0.538818	0.710665
b1905	ftnA	ferritin iron storage protein	-0.111076	10.0973	0.337451	0.524764
b3032	cpdA	cAMP phosphodiesterase	-0.111032	7.84411	0.469854	0.65503
b0212	gloB	hydroxyacylglutathione hydrolase GloB	-0.110732	6.91921	0.507466	0.684951
b3026	qseC	sensor histidine kinase QseC	-0.110534	7.52566	0.444725	0.632996
b4001	yjaH	DUF1481 domain-containing protein YjaH	-0.11048	8.71256	0.340161	0.52812
b2759	casB	type I-E CRISPR system Cascade subunit CasB	-0.11028	5.80792	0.622784	0.775429
b1450	mcbR	DNA-binding transcriptional dual regulator McbR	-0.109986	4.47766	0.764339	0.876918
b3550	yiaC	peptidyl-lysine N-acetyltransferase YiaC	-0.109806	7.15264	0.51752	0.694864
b4382	deoA	thymidine phosphorylase	-0.109608	8.02195	0.403977	0.595137
b0379	yaiY	DUF2755 domain-containing inner membrane protein YaiY	-0.109188	4.87787	0.718622	0.84427
b2893	dsbC	protein disulfide isomerase DsbC	-0.109183	7.68145	0.412285	0.602082
b4596	yciZ	UPF0509 family protein YciZ	-0.109147	5.85347	0.610535	0.767216
b4170	mutL	DNA mismatch repair protein MutL	-0.108794	9.30842	0.315227	0.500162
b2700	pncC	NMN aminohydrolase	-0.108627	7.07964	0.499646	0.67888
b4222	ytfP	gamma-glutamylamine cyclotransferase family protein YtfP	-0.108299	7.09403	0.52097	0.696558
b3596	yibG	tetratricopeptide-like domain-containing protein YibG	-0.108059	5.71765	0.63621	0.785376
b4613	dinQ	membrane toxin DinQ	-0.107465	4.31899	0.75756	0.872883
b0030	rihC	ribonucleoside hydrolase RihC	-0.107183	6.90136	0.561878	0.72859
b4360	yjjA	DUF2501 domain-containing protein YjjA	-0.106985	7.48913	0.462718	0.64906
b3337	bfd	bacterioferritin-associated ferredoxin	-0.106972	8.41924	0.374546	0.565798
b0858	ybjO	putative inner membrane protein	-0.106951	4.7591	0.733869	0.857311
b1275	cysB	DNA-binding transcriptional dual regulator CysB	-0.106174	1.51797	0.94994	0.996756
b3416	malQ	4-alpha-glucanotransferase	-0.105582	8.96195	0.354455	0.544961
b2450	yffS	uncharacterized protein YffS	-0.105139	5.78698	0.673112	0.811338
b3547	yhjX	putative transporter YhjX	-0.105117	9.42291	0.364486	0.554802
b3450	ugpC	sn-glycerol 3-phosphate ABC transporter ATP binding subunit	-0.104633	7.67457	0.434462	0.622887
b1077	flgF	flagellar basal-body rod protein FlgF	-0.104269	3.25217	0.876991	0.952821
b0696	kdpC	K(+) transporting P-type ATPase subunit KdpC	-0.10392	5.05475	0.743265	0.863409
b3769	ilvM	acetolactate synthase II subunit IlvM	-0.103786	7.11454	0.504767	0.683135
b3577	yiaM	2;3-diketo-L-gulonate:Na(+) symporter - membrane subunit	-0.10377	9.11205	0.360115	0.54993
b3674	yidF	uncharacterized protein YidF	-0.103704	7.8994	0.428307	0.616768
b0099	mutT	8-oxo-dGTP diphosphatase	-0.103521	7.54883	0.479337	0.661792
b0927	gloC	hydroxyacylglutathione hydrolase GloC	-0.103396	6.1721	0.671151	0.810452
b0991	ymcE	protein YmcE	-0.10336	5.61355	0.706268	0.835361
b2200	ccmB	cytochrome c maturation protein B	-0.103208	4.26178	0.794991	0.896928
b0756	galM	galactose-1-epimerase	-0.102889	5.08218	0.722003	0.846711
b1997	insC3	IS2 insertion element repressor InsA	-0.102703	5.70977	0.663346	0.804253
b3468	yhhN	PF07947 family protein YhhN	-0.10262	8.65468	0.434493	0.622887
b3591	selA	selenocysteine synthase	-0.102598	8.94361	0.360419	0.550184
b2564	pdxJ	pyridoxine 5'-phosphate synthase	-0.102497	4.00828	0.834401	0.922852
b3033	yqiB	DUF1249 domain-containing protein YqiB	-0.102407	7.58858	0.498813	0.678338
b3044	insC5	IS2 insertion element repressor InsA	-0.101401	5.78134	0.668527	0.808381
b2867	xdhB	putative xanthine dehydrogenase FAD-binding subunit XdhB	-0.101233	6.13789	0.604607	0.762018
b0796	cecR	DNA-binding transcriptional dual regulator CecR	-0.101196	5.30344	0.689232	0.824434
b0970	yccA	modulator of FtsH protease	-0.101126	8.80041	0.385309	0.573739
b4181	yjfI	DUF2170 domain-containing protein YjfI	-0.100704	6.70395	0.570003	0.735169
b3689	yidR	DUF3748 domain-containing galacturonate catabolism protein YidR	-0.10041	9.01209	0.388516	0.57738
b2494	bepA	beta-barrel assembly-enhancing protease	-0.10041	6.63698	0.616123	0.771662
b0064	araC	DNA-binding transcriptional dual regulator AraC	-0.100146	7.23438	0.554792	0.723552
b0644	ybeQ	Sel1 repeat-containing protein YbeQ	-0.100036	6.73411	0.55973	0.726658
b3638	yicR	RadC-like JAB domain-containing protein YicR	-0.10001	8.26355	0.410533	0.600101
b0833	pdeI	putative c-di-GMP phosphodiesterase PdeI	-0.0993247	10.8512	0.374075	0.565527
b0618	citC	citrate lyase synthetase	-0.0991198	8.03093	0.492412	0.67301
b0705	ybfL	pseudogene	-0.0988712	7.85364	0.467835	0.653418
b2365	dsdX	D-serine transporter	-0.0987169	4.76792	0.754005	0.87033
b1388	paaA	phenylacetyl-CoA 1;2-epoxidase; monooxygenase subunit	-0.0983856	4.92096	0.762101	0.875897
b1952	dsrB	protein DsrB	-0.0981282	7.47341	0.518292	0.695572
b2705	srlD	sorbitol-6-phosphate 2-dehydrogenase	-0.0980939	6.0366	0.643151	0.790087
b0221	fadE	acyl-CoA dehydrogenase	-0.097719	8.12526	0.418843	0.606509
b3458	livK	L-leucine/L-phenylalanine ABC transporter periplasmic binding protein	-0.0973792	8.80664	0.442334	0.630381
b3600	mtlD	mannitol-1-phosphate 5-dehydrogenase	-0.0970299	8.78352	0.416899	0.605128
b0355	frmB	S-formylglutathione hydrolase FrmB	-0.0968489	7.88246	0.461153	0.648065
b3980	tufB	translation elongation factor Tu 2	-0.0968172	7.98528	0.460157	0.647265
b3040	zupT	divalent metal ion transporter ZupT	-0.0963037	7.91359	0.451042	0.638727
b3894	fdoG	formate dehydrogenase O subunit alpha	-0.0962988	10.4032	0.406423	0.596929
b0768	ybhD	putative DNA-binding transcriptional regulator YbhD	-0.0962695	6.17736	0.637192	0.785738
b4102	phnF	putative transcriptional regulator PhnF	-0.0958516	6.45968	0.621805	0.775169
b1106	thiK	thiamine kinase	-0.0956627	2.98699	0.873053	0.949038
b3888	fabY	putative fatty acid biosynthesis enzyme FabY	-0.0950702	8.78596	0.438044	0.626229
b0386	proC	pyrroline-5-carboxylate reductase	-0.0948262	5.55431	0.690835	0.826133
b0821	ybiU	DUF1479 domain-containing protein YbiU	-0.0945915	7.60651	0.487061	0.668039
b2039	rfbA	glucose-1-phosphate thymidylyltransferase 1	-0.0941672	12.4697	0.377725	0.566207
b1024	pgaA	partially deacetylated poly-beta-1;6-N-acetyl-D-glucosamine export outer membrane porin	-0.0940853	3.14563	0.858613	0.938902
b3269	yhdX	putative ABC transporter membrane subunit YhdX	-0.0938109	8.16113	0.463572	0.649858
b0782	moaB	protein MoaB	-0.0934896	8.07932	0.471969	0.656973
b1710	btuE	thioredoxin/glutathione peroxidase BtuE	-0.0931126	3.51865	0.858076	0.938765
b2447	yffP	uncharacterized protein YffP	-0.0926904	5.17234	0.737674	0.859548
b2685	emrA	multidrug efflux pump membrane fusion protein EmrA	-0.0924536	7.43004	0.6079	0.765173
b0081	mraZ	DNA-binding transcriptional repressor MraZ	-0.0915842	5.16871	0.758065	0.873175
b3655	yicH	AsmA family protein YicH	-0.0911371	9.41771	0.404359	0.595137
b2644	yfjY	RadC-like JAB domain-containing protein YfjY	-0.0906451	5.98706	0.661034	0.802734
b2593	yfiH	purine nucleoside phosphorylase YfiH	-0.090639	7.88197	0.474466	0.659363
b0590	fepD	ferric enterobactin ABC transporter membrane subunit FebD	-0.0902989	5.92696	0.692037	0.826414
b3151	yraQ	permease family protein YraQ	-0.0902166	8.00145	0.474922	0.659363
b2718	hycH	formate hydrogenlyase assembly protein	-0.0898425	7.00741	0.582859	0.744461
b0596	entA	2;3-dihydro-2;3-dihydroxybenzoate dehydrogenase	-0.0896285	7.06248	0.614652	0.771562
b2174	lpxT	lipid A-core phosphotransferase	-0.0895569	8.06261	0.478085	0.661174
b3394	hofN	DNA utilization protein HofN	-0.0894899	6.74073	0.615731	0.771662
b2703	srlE	sorbitol-specific PTS enzyme IIBC1 component	-0.0894841	7.43376	0.553328	0.722057
b3262	yhdJ	DNA adenine methyltransferase	-0.0892177	8.65015	0.437276	0.625525
b1739	osmE	osmotically-inducible lipoprotein OsmE	-0.0891089	5.94646	0.69257	0.826469
b4231	yjfF	galactofuranose ABC transporter putative membrane subunit YjtF	-0.0882879	6.78982	0.619446	0.773684
b2879	ssnA	putative aminohydrolase SsnA	-0.0880282	7.2787	0.556547	0.724595
b3743	asnC	DNA-binding transcriptional dual regulator AsnC	-0.0873384	7.47634	0.553291	0.722057
b0840	deoR	DNA-binding transcriptional repressor DeoR	-0.087196	6.26465	0.694197	0.82734
b4291	fecA	ferric citrate outer membrane transporter	-0.0869506	9.76896	0.430404	0.618808
b0517	allD	ureidoglycolate dehydrogenase	-0.0867111	1.04943	1	1
b3670	ilvN	acetohydroxy acid synthase I subunit IlvN	-0.085001	6.11283	0.717563	0.843746
b3930	menA	1;4-dihydroxy-2-naphthoate octaprenyltransferase	-0.0847705	9.00568	0.469015	0.654262
b1184	umuC	DNA polymerase V catalytic protein	-0.084724	4.27044	0.829126	0.919681
b4078	yjcO	Sel1 repeat-containing protein YjcO	-0.0846627	7.82342	0.577168	0.740005
b2819	recD	exodeoxyribonuclease V subunit RecD	-0.0845918	7.79318	0.530163	0.703642
b2298	yfcC	putative transporter YfcC	-0.0845894	5.32486	0.760646	0.87533
b1982	amn	AMP nucleosidase	-0.0845102	7.72152	0.526116	0.701231
b2504	yfgG	nickel/cobalt stress response protein YfgG	-0.0838979	8.00788	0.523706	0.698634
b4676	yoaK	putative membrane protein YoaK	-0.0837992	5.22325	0.77211	0.882938
b4017	arpA	regulator of acetyl CoA synthetase	-0.0837671	8.16029	0.540952	0.712653
b3579	yiaO	2;3-diketo-L-gulonate:Na(+) symporter -periplasmic binding protein	-0.0836012	9.55364	0.475169	0.659363
b3417	malP	maltodextrin phosphorylase	-0.0834513	9.3982	0.479543	0.661792
b2023	hisH	imidazole glycerol phosphate synthase subunit HisH	-0.0830246	4.81332	0.793082	0.895887
b0581	ybdK	putative glutamate--cysteine ligase 2	-0.0829185	5.80476	0.714923	0.842316
b1303	pspF	DNA-binding transcriptional dual regulator PspF	-0.0827432	5.29491	0.783442	0.890456
b2436	hemF	coproporphyrinogen III oxidase	-0.0825094	6.64021	0.653183	0.796523
b2236	yfaE	ferredoxin-like diferric-tyrosyl radical cofactor maintenance protein YfaE	-0.0820713	4.76998	0.81477	0.90932
b3497	rsmJ	16S rRNA m(2)G1516 methyltransferase	-0.0814439	6.91953	0.664349	0.804827
[truncated: 2,550 more rows]

## Sheet: B_Strep_control_vs_treatment
locus_tag	gene_name	function	logFC	logCPM	PValue	q value
b0910	cmk	cytidylate kinase	-6.76642	0.684908	2.96854e-06	3.34017e-05
b1377	ompN	outer membrane porin N	-6.19921	3.09105	1.33184e-19	4.31111e-18
b3863	polA	DNA polymerase I	-5.41333	5.20324	9.25581e-39	7.38316e-37
b4771	ychT	protein YchT	-3.58036	6.69524	1.05716e-75	4.72236e-73
b3735	atpH	ATP synthase F1 complex subunit delta	-3.46072	3.95663	4.11034e-18	1.24904e-16
b3734	atpA	ATP synthase F1 complex subunit alpha	-3.44396	5.89899	1.79369e-48	2.10853e-46
b0083	ftsL	cell division protein FtsL	-3.43699	4.06166	2.8936e-16	7.83376e-15
b3737	atpE	ATP synthase Fo complex subunit c	-3.43481	3.51487	6.41447e-15	1.53733e-13
b2371	yfdE	acetyl-CoA:oxalate CoA-transferase	-3.34468	3.0225	8.42153e-13	1.7579e-11
b1445	ortT	orphan toxin OrtT	-3.24115	2.60711	1.09622e-09	1.76781e-08
b1176	minC	Z-ring positioning protein MinC	-3.21463	7.39024	1.22368e-91	1.36654e-88
b3912	cpxR	DNA-binding transcriptional dual regulator CpxR	-3.21277	8.82592	7.36457e-72	2.74146e-69
b4174	hflK	regulator of FtsH protease	-3.20388	7.91143	4.20313e-101	9.38768e-98
b4175	hflC	regulator of FtsH protease	-3.17322	7.77967	1.22789e-102	5.48498e-99
b0143	pcnB	poly(A) polymerase I	-3.16509	8.42932	7.27333e-96	1.083e-92
b1254	yciB	inner membrane protein	-3.11637	4.63155	1.64505e-21	5.74096e-20
b2110	yehC	putative fimbrial chaperone YehC	-3.09245	0.478879	0.00131783	0.00967079
b0407	yajC	Sec translocon accessory complex subunit YajC	-2.96616	6.09816	8.01965e-35	4.90737e-33
b1175	minD	Z-ring positioning protein MinD	-2.91072	7.09664	1.27852e-43	1.16554e-41
b1677	lpp	murein lipoprotein	-2.89289	1.56003	4.12663e-05	0.00041611
b3738	atpB	ATP synthase Fo complex subunit a	-2.88611	4.70897	3.02867e-15	7.47463e-14
b3613	envC	murein hydrolase activator EnvC	-2.84739	6.87216	2.79562e-60	6.9378e-58
b3933	ftsN	cell division protein FtsN	-2.78227	8.08782	9.09542e-88	8.12585e-85
b3732	atpD	ATP synthase F1 complex subunit beta	-2.67614	5.13252	5.5803e-23	2.09472e-21
b4160	psd	phosphatidylserine decarboxylase proenzyme	-2.64929	3.82406	5.28999e-13	1.11881e-11
b0928	aspC	aspartate aminotransferase	-2.5907	7.37136	1.52512e-29	7.56966e-28
b2411	ligA	DNA ligase	-2.47555	2.78413	1.04785e-06	1.26849e-05
b2314	dedD	cell division protein DedD	-2.44246	7.27673	4.67493e-38	3.53948e-36
b4782	pssL	protein PssL	-2.42921	4.17077	3.23085e-10	5.46675e-09
b1174	minE	Z-ring positioning protein MinE	-2.4008	3.84492	3.95988e-11	7.18335e-10
b3462	ftsX	cell division protein FtsX	-2.37687	3.19215	5.9704e-08	8.1559e-07
b3175	secG	Sec translocon subunit SecG	-2.36362	6.03206	3.14074e-24	1.23067e-22
b3731	atpC	ATP synthase F1 complex subunit epsilon	-2.36261	2.89117	9.05426e-05	0.000867927
b3724	phoU	negative regulator of the pho regulon	-2.34594	2.97746	2.94269e-06	3.31944e-05
b3792	wzxE	lipid IIIECA flippase	-2.2991	7.97899	4.56613e-55	8.15876e-53
b3839	tatC	twin arginine protein translocation system -TatC protein	-2.29803	8.3637	9.53299e-47	1.0139e-44
b2959	yggL	putative ribosome assembly factor YggL	-2.27489	5.00129	8.79518e-15	2.08979e-13
b3736	atpF	ATP synthase Fo complex subunit b	-2.24908	2.85936	7.50331e-05	0.000725482
b0168	map	methionine aminopeptidase	-2.24585	3.70121	1.06741e-08	1.57884e-07
b1255	yciC	putative inner membrane protein	-2.23417	6.31482	3.03392e-30	1.52276e-28
b4557	yidD	membrane protein insertion efficiency factor	-2.23137	6.08629	1.3658e-23	5.21454e-22
b0558	ybcV	DUF1398 domain-containing protein YbcV	-2.20282	1.66172	0.00103194	0.00774737
b2952	yggT	uncharacterized protein YggT	-2.19811	7.23066	9.72566e-46	9.65434e-44
b1642	slyA	DNA-binding transcriptional dual regulator SlyA	-2.17369	3.27588	2.07355e-07	2.6926e-06
b3466	yhhL	DUF1145 domain-containing protein YhhL	-2.16879	6.52837	3.48825e-26	1.51281e-24
b1311	ycjO	putative ABC transporter membrane subunit YcjO	-2.14491	2.69002	1.8377e-05	0.000191799
b1911	glyW		-2.11311	6.13537	6.13955e-24	2.38482e-22
b4163	glyV		-2.08692	6.11152	4.14314e-22	1.50467e-20
b2340	sixA	phosphohistidine phosphatase SixA	-2.07244	7.07963	3.14246e-36	2.1596e-34
b0970	yccA	modulator of FtsH protease	-2.05698	8.03011	1.86723e-55	3.62648e-53
b4164	glyX		-2.05434	6.18984	2.35563e-20	7.85267e-19
b1863	ruvC	crossover junction endodeoxyribonuclease RuvC	-2.04121	4.15074	3.45114e-09	5.39029e-08
b1249	clsA	cardiolipin synthase A	-2.03049	6.30225	1.6961e-16	4.70589e-15
b3928	zapB	cell division factor ZapB	-2.02589	7.96788	8.93529e-49	1.07876e-46
b1861	ruvA	Holliday junction branch migration complex subunit RuvA	-2.01017	3.5199	5.27572e-07	6.63848e-06
b1540	rspR	DNA-binding transcriptional repressor RspR	-2.00125	5.50207	6.43564e-15	1.53733e-13
b0093	ftsQ	cell division protein FtsQ	-5.93345	0.0653151	0.00576584	0.0349471
b3319	rplD	50S ribosomal subunit protein L4	-5.93051	0.065168	0.00294608	0.0194676
b0184	dnaE	DNA polymerase III subunit alpha	-5.83572	0.00385499	0.00216011	0.0150769
b3187	ispB	all-trans-octaprenyl-diphosphate synthase	-5.64146	-0.126469	0.0184827	0.0886811
b1029	ycdU	uncharacterized protein YcdU	-5.63438	-0.126767	0.0056298	0.0342154
b1466	narW	NarW; putative private chaperone for NarZ nitrate reductase subunit	-5.6317	-0.126916	0.00385297	0.0246226
b1488	ddpX	D-alanyl-D-alanine dipeptidase	-5.52792	-0.196618	0.0217558	0.100292
b3303	rpsE	30S ribosomal subunit protein S5	-5.40469	-0.270376	0.0262649	0.115478
b4827	fliX		-5.39437	-0.270826	0.00779903	0.0450252
b0026	ileS	isoleucine--tRNA ligase	-5.2699	-0.348135	0.0320825	0.134264
b1774	ydjJ	putative zinc-binding dehydrogenase YdjJ	-5.25941	-0.348586	0.0115809	0.0615124
b3639	dfp	fused 4'-phosphopantothenoylcysteine decarboxylase and phosphopantothenoylcysteine synthetase	-5.25569	-0.348888	0.010107	0.055193
b4361	dnaC	DNA replication protein DnaC	-5.11665	-0.430503	0.0183573	0.0882693
b1541	ydfZ	putative selenoprotein YdfZ	-5.10878	-0.430956	0.0173527	0.0843467
b4597	rydC		-5.0946	-0.431712	0.0408728	0.159583
b0640	holA	DNA polymerase III subunit delta	-4.95569	-0.517567	0.0386688	0.152861
b4262	lptG	lipopolysaccharide transport system protein LptG	-4.93562	-0.51863	0.0387825	0.152905
b2375	yfdX	protein YfdX	-4.93561	-0.51863	0.0388671	0.153104
b0173	dxr	1-deoxy-D-xylulose 5-phosphate reductoisomerase	-4.9308	-0.518781	0.0547506	0.1966
b0089	ftsW	peptidoglycan glycosyltransferase FtsW	-4.76874	-0.610428	0.0526676	0.192454
b1098	tmk	Tmk	-4.76873	-0.610428	0.0525806	0.192365
b1695	ydiO	putative acyl-CoA dehydrogenase YdiO	-4.76872	-0.610428	0.052509	0.19226
b2615	nadK	NAD kinase	-4.76871	-0.610428	0.0523715	0.191914
b2746	ispF	2-C-methyl-D-erythritol 2;4-cyclodiphosphate synthase	-4.76389	-0.61058	0.0384509	0.152135
b0409	secF	Sec translocon accessory complex subunit SecF	-4.75827	-0.610885	0.0307795	0.1296
b1069	murJ	lipid II flippase MurJ	-4.75827	-0.610885	0.0307252	0.1296
b2848	yqeJ	protein YqeJ	-4.75612	-0.611038	0.0307523	0.1296
b1690	ydiM	putative exporter YdiM	-4.75612	-0.611038	0.0307826	0.1296
b1561	rem	protein Rem	-4.75375	-0.61119	0.0327548	0.135807
b1459	yncI	pseudogene	-4.75375	-0.61119	0.0328184	0.135807
b1503	ydeR	putative fimbrial protein YdeR	-4.5541	-0.709713	0.0752596	0.246851
b3729	glmS	L-glutamine--D-fructose-6-phosphate aminotransferase	-4.55408	-0.709713	0.0751232	0.246851
b0084	ftsI	peptidoglycan DD-transpeptidase FtsI	-4.54927	-0.709866	0.0600271	0.208346
b0090	murG	N-acetylglucosaminyl transferase	-4.54926	-0.709866	0.0599086	0.208096
b0920	elyC	envelope biogenesis factor	-4.54613	-0.71002	0.0542866	0.195268
b4535	yniD	uncharacterized protein YniD	-4.54612	-0.71002	0.0542389	0.195268
b2779	eno	enolase	-4.54366	-0.710173	0.0527342	0.192454
b2515	ispG	(E)-4-hydroxy-3-methylbut-2-enyl-diphosphate synthase (flavodoxin)	-4.54366	-0.710173	0.052712	0.192454
b3176	glmM	phosphoglucosamine mutase	-4.30213	-0.816377	0.113108	0.321408
b3255	accB	biotin carboxyl carrier protein	-4.30212	-0.816377	0.113085	0.321408
b0088	murD	UDP-N-acetylmuramoyl-L-alanine--D-glutamate ligase	-4.30212	-0.816377	0.113076	0.321408
b4059	ssb	ssDNA-binding protein	-4.30211	-0.816377	0.112901	0.321408
b4226	ppa	inorganic pyrophosphatase	-4.30208	-0.816377	0.112686	0.321408
b2269	elaD	protease ElaD	-4.29736	-0.81653	0.0973259	0.292764
b4325	yjiC	DUF2686 domain-containing protein YjiC	-4.29163	-0.816838	0.0919352	0.28149
b3030	parE	DNA topoisomerase IV subunit B	-4.28858	-0.816991	0.0969741	0.291903
b0508	hyi	hydroxypyruvate isomerase	-4.28385	-0.817145	0.113028	0.321408
b0194	proS	proline--tRNA ligase	-3.99716	-0.931601	0.180289	0.432147
b0091	murC	UDP-N-acetylmuramate--L-alanine ligase	-3.99716	-0.931601	0.18025	0.432147
b0098	secA	protein translocation ATPase	-3.99715	-0.931601	0.180091	0.432147
b0634	mrdB	peptidoglycan glycosyltransferase MrdB	-3.99714	-0.931601	0.180063	0.432147
b1099	holB	DNA polymerase III subunit delta'	-3.99713	-0.931601	0.179896	0.432147
b1368	ynaA	putative prophage tail length tape measure domain-containing protein YnaA	-3.99713	-0.931601	0.179883	0.432147
b1615	uidC	outer membrane porin family protein UidC	-3.99711	-0.931601	0.179723	0.432147
b4601	ydgU	uncharacterized protein YdgU	-3.99711	-0.931601	0.179714	0.432147
b1207	prs	ribose-phosphate diphosphokinase	-3.99711	-0.931601	0.179693	0.432147
b2400	gltX	glutamate--tRNA ligase	-3.99709	-0.931601	0.179497	0.432147
b2780	pyrG	CTP synthetase	-3.99708	-0.931601	0.179322	0.432147
b3648	gmk	guanylate kinase	-3.99706	-0.931601	0.179113	0.432147
b3702	dnaA	chromosomal replication initiator protein DnaA	-3.99704	-0.931601	0.178965	0.432147
b1131	purB	adenylosuccinate lyase	-3.9925	-0.931755	0.165752	0.415963
b1319	ompG	outer membrane porin G	-3.99249	-0.931755	0.165657	0.415959
b1498	ydeN	putative sulfatase YdeN	-3.99249	-0.931755	0.165639	0.415959
b2315	folC	bifunctional folylpolyglutamate synthetase/dihydrofolate synthetase	-3.99248	-0.931755	0.165506	0.415959
b3307	rpsN	30S ribosomal subunit protein S14	-3.98147	-0.932218	0.180445	0.432147
b3306	rpsH	30S ribosomal subunit protein S8	-3.98145	-0.932218	0.180664	0.432147
b0680	glnS	glutamine--tRNA ligase	-3.98142	-0.932218	0.180904	0.432147
b0531	sfmC	putative fimbrial chaperone SfmC	-3.61077	-1.05688	0.304243	0.56793
b4521	ycgI	pseudogene	-3.61076	-1.05688	0.304138	0.56793
b1212	prmC	protein-(glutamine-N(5)) methyltransferase	-3.61074	-1.05688	0.303914	0.567789
b1314	ycjR	3-dehydro-D-guloside 4-epimerase	-3.61074	-1.05688	0.303908	0.567789
b1409	ynbB	putative CDP-diglyceride synthase	-3.61072	-1.05688	0.303677	0.567789
b1576	ydfD	lysis protein	-3.6107	-1.05688	0.303425	0.567789
b2472	dapE	succinyl-diaminopimelate desuccinylase	-3.61069	-1.05688	0.303332	0.567789
b2585	pssA	phosphatidylserine synthase	-3.61068	-1.05688	0.303168	0.567789
b2854	pbl	pseudogene	-3.61066	-1.05688	0.302915	0.567585
b3305	rplF	50S ribosomal subunit protein L6	-3.61064	-1.05688	0.302782	0.567573
b3705	yidC	membrane protein insertase YidC	-3.61064	-1.05688	0.302677	0.567573
b2551	glyA	serine hydroxymethyltransferase	-3.60605	-1.05703	0.292837	0.560345
b2650	ypjC	DUF5507 domain-containing protein YpjC	-3.60604	-1.05703	0.292654	0.560345
b0027	lspA	lipoprotein signal peptidase	-3.60604	-1.05703	0.292647	0.560345
b1497	ydeM	putative anaerobic sulfatase maturation enzyme YdeM	-3.60604	-1.05703	0.292542	0.560345
b0930	asnS	asparagine--tRNA ligase	-3.60603	-1.05703	0.292481	0.560345
b2926	pgk	phosphoglycerate kinase	-3.60603	-1.05703	0.292462	0.560345
b1475	fdnH	formate dehydrogenase N subunit beta	-3.60603	-1.05703	0.292319	0.560345
b1570	dicA	DNA-binding transcriptional dual regulator DicA	-3.6024	-1.05719	0.292217	0.560345
b3297	rpsK	30S ribosomal subunit protein S11	-3.6024	-1.05719	0.292321	0.560345
b1793	yoaF	DUF333 domain-containing lipoprotein YoaF	-3.6024	-1.05719	0.292355	0.560345
b1288	fabI	enoyl-[acyl-carrier-protein] reductase	-3.6024	-1.05719	0.292401	0.560345
b4261	lptF	lipopolysaccharide transport system protein LptF	-3.60239	-1.05719	0.292604	0.560345
b3983	rplK	50S ribosomal subunit protein L11	-3.59764	-1.05734	0.304839	0.568365
b2850	ygeF	pseudogene	-3.59762	-1.05734	0.305113	0.568365
b4677	yobI	uncharacterized protein YobI	-3.5976	-1.05734	0.305382	0.568422
b1406	pdxI	pyridoxal reductase	-3.40921	0.0652018	0.00510534	0.0313263
b0085	murE	UDP-N-acetylmuramoyl-L-alanyl-D-glutamate--2; 6-diaminopimelate ligase	-3.08247	-1.19412	0.538293	0.763158
b0086	murF	D-alanyl-D-alanine-adding enzyme	-3.08246	-1.19412	0.538177	0.763158
b0179	lpxD	UDP-3-O-(3-hydroxymyristoyl)glucosamine N-acyltransferase	-3.08244	-1.19412	0.538046	0.763158
b0181	lpxA	acyl-[acyl-carrier-protein]--UDP-N-acetylglucosamine O-acyltransferase	-3.08243	-1.19412	0.537897	0.763158
b0529	folD	bifunctional methylenetetrahydrofolate dehydrogenase/methenyltetrahydrofolate cyclohydrolase	-3.08241	-1.19412	0.537727	0.763158
b4733	ylcJ	protein YlcJ	-3.08239	-1.19412	0.537532	0.763158
b0884	infA	translation initiation factor IF-1	-3.08237	-1.19412	0.537402	0.763158
b1116	lolC	lipoprotein release complex - inner membrane subunit	-3.08236	-1.19412	0.537252	0.763158
b1211	prfA	peptide chain release factor RF1	-3.08234	-1.19412	0.537096	0.763158
b4578	yncK	pseudogene	-3.08232	-1.19412	0.536912	0.763158
b1504	ydeS	putative fimbrial protein YdeS	-3.0823	-1.19412	0.536725	0.763158
b1537	ydeJ	PF02464 family protein YdeJ	-3.08229	-1.19412	0.536616	0.763158
b1554	rrrQ	putative lysozyme	-3.08228	-1.19412	0.536495	0.763158
b1698	ydiR	putative electron transfer flavoprotein subunit YdiR	-3.08226	-1.19412	0.536322	0.763158
b1734	chbF	monoacetylchitobiose-6-phosphate hydrolase	-3.08225	-1.19412	0.536228	0.763158
b1742	ves	HutD family protein Ves	-3.08224	-1.19412	0.53613	0.763158
b1771	ydjG	NADH-dependent methylglyoxal reductase	-3.08222	-1.19412	0.535943	0.763158
b2071	yegJ	DUF2314 domain-containing protein YegJ	-3.0822	-1.19412	0.535787	0.763158
b2747	ispD	2-C-methyl-D-erythritol 4-phosphate cytidylyltransferase	-3.08218	-1.19412	0.535634	0.763158
b3065	rpsU	30S ribosomal subunit protein S21	-3.08216	-1.19412	0.535472	0.763158
b3340	fusA	elongation factor G	-3.08214	-1.19412	0.535299	0.763158
b1638	pdxH	pyridoxine/pyridoxamine 5'-phosphate oxidase	-3.07737	-1.19428	0.533067	0.763158
b0642	leuS	leucine--tRNA ligase	-3.07737	-1.19428	0.533036	0.763158
b1691	ydiN	putative transporter YdiN	-3.07737	-1.19428	0.532931	0.763158
b1258	yciF	DUF892 domain-containing protein YciF	-3.07737	-1.19428	0.53292	0.763158
b1515	lsrD	Autoinducer-2 ABC transporter membrane subunit LsrD	-3.07737	-1.19428	0.532797	0.763158
b1713	pheT	phenylalanine--tRNA ligase subunit beta	-3.07737	-1.19428	0.532786	0.763158
b3320	rplC	50S ribosomal subunit protein L3	-3.07737	-1.19428	0.532625	0.763158
b3311	rpsQ	30S ribosomal subunit protein S17	-3.07222	-1.19443	0.538974	0.763158
b3178	ftsH	ATP-dependent zinc metalloprotease FtsH	-3.07221	-1.19443	0.539162	0.763158
b2339	yfcV	putative fimbrial protein YfcV	-3.07219	-1.19443	0.539364	0.763158
b1196	ycgY	uncharacterized protein YcgY	-3.07216	-1.19443	0.539568	0.763158
b0657	lnt	apolipoprotein N-acyltransferase	-3.07215	-1.19443	0.539736	0.763158
b1511	lsrK	autoinducer-2 kinase	-2.98185	0.387258	0.0492071	0.183326
b1158	pinE	site-specific DNA recombinase	-2.97024	-0.196586	0.0290593	0.124936
b1699	ydiS	putative electron transfer flavoprotein-quinone oxidoreductase YdiS	-2.8711	-0.270007	0.103866	0.304201
b1469	narU	nitrate/nitrite transporter NarU	-2.83956	-0.269895	0.0497132	0.184903
b1803	yeaX	carnitine monooxygenase subunit YeaX	-2.693	-0.3472	0.0982218	0.29427
b1692	ydiB	quinate/shikimate dehydrogenase	-2.52699	-0.429716	0.0787158	0.253444
b1316	ycjT	kojibiose phosphorylase	-2.41101	0.72699	0.0104084	0.0566311
b0096	lpxC	UDP-3-O-acyl-N-acetylglucosamine deacetylase	-2.24202	-1.34587	1	1
b0526	cysS	cysteine--tRNA ligase	-2.24201	-1.34587	1	1
b0659	ybeY	endoribonuclease YbeY	-2.242	-1.34587	1	1
b0684	fldA	flavodoxin 1	-2.24199	-1.34587	1	1
b4518	ymdF	stress-induced bacterial acidophilic repeat motifs-containing protein YmdF	-2.24198	-1.34587	1	1
b1092	fabD	[acyl-carrier-protein] S-malonyltransferase	-2.24197	-1.34587	1	1
b1094	acpP	acyl carrier protein	-2.24195	-1.34587	1	1
b1547	stfQ	putative prophage side tail fiber protein StfQ	-2.24195	-1.34587	1	1
b1155	tfaP	putative tail fiber assembly protein TfaP	-2.24194	-1.34587	1	1
b1565	ydfV	protein YdfV	-2.24194	-1.34587	1	1
b1715	pheM	pheST-ihfA operon leader peptide	-2.24193	-1.34587	1	1
b1716	rplT	50S ribosomal subunit protein L20	-2.24192	-1.34587	1	1
b2055	wcaE	GDP-Fuc:2/3-O-Ac-alpha-L-Fuc-(1->3)-alpha-D-Glc-PP-Und alpha-(1;4)-fucosyltransferase	-2.24191	-1.34587	1	1
b2235	nrdB	ribonucleoside-diphosphate reductase 1 subunit beta	-2.2419	-1.34587	1	1
b2828	lgt	phosphatidylglycerol--prolipoprotein diacylglyceryl transferase	-2.2419	-1.34587	1	1
b2856	ygeL	pseudogene	-2.24188	-1.34587	1	1
b3201	lptB	lipopolysaccharide transport system ATP binding protein LptB	-2.24188	-1.34587	1	1
b3463	ftsE	cell division protein FtsE	-2.24187	-1.34587	1	1
b4621	yjbS	uncharacterized protein YjbS	-2.23575	-1.34602	1	1
b3986	rplL	50S ribosomal subunit protein L12	-2.23575	-1.34602	1	1
b4789	yhgP	protein YhgP	-2.23574	-1.34602	1	1
b2697	alaS	alanine--tRNA ligase/DNA-binding transcriptional repressor	-2.23573	-1.34602	1	1
b2563	acpS	holo-[acyl-carrier-protein] synthase	-2.23573	-1.34602	1	1
b4819	ypeD	protein YpeD	-2.23571	-1.34602	1	1
b2323	fabB	3-oxoacyl-[acyl carrier protein] synthase 1	-2.23571	-1.34602	1	1
b2238	yfaH	pseudogene	-2.2357	-1.34602	1	1
b1925	fliS	flagellar biosynthesis protein FliS	-2.23568	-1.34602	1	1
b1796	yoaG	DUF1869 domain-containing protein YoaG	-2.23567	-1.34602	1	1
b1574	dicF		-2.23565	-1.34602	1	1
b1228	ychS	putative uncharacterized protein YchS	-2.23564	-1.34602	1	1
b4813	narS		-2.23563	-1.34602	1	1
b1208	ispE	4-(cytidine 5'-diphospho)-2-C-methyl-D-erythritol kinase	-2.23561	-1.34602	1	1
b4737	ymdG	protein YmdG	-2.2356	-1.34602	1	1
b0719	ybgD	putative fimbrial protein YbgD	-2.2356	-1.34602	1	1
b0536	argU		-2.23558	-1.34602	1	1
b0303	rclB	DUF1471 domain-containing protein RclB	-2.23558	-1.34602	1	1
b0170	tsf	protein chain elongation factor EF-Ts	-2.23557	-1.34602	1	1
b1226	narJ	nitrate reductase 1 molybdenum cofactor assembly chaperone	-2.15174	-0.610053	0.217594	0.481185
b3730	glmU	fused N-acetylglucosamine-1-phosphate uridyltransferase and glucosamine-1-phosphate acetyltransferase	-2.13692	-0.610511	0.175024	0.429579
b1904	yecR	lipoprotein YecR	-2.13493	-0.610663	0.177981	0.432088
b2649	ypjB	DUF5508 domain-containing protein YpjB	-2.12828	-0.609484	0.217594	0.481185
b1043	csgC	curlin chaperone	-2.12727	-0.609637	0.189097	0.443644
b1300	puuC	gamma-glutamyl-gamma-aminobutyraldehyde dehydrogenase	-2.10887	1.17958	0.0412603	0.160409
b2051	gmm	GDP-mannose mannosyl hydrolase	-1.99711	0.687849	0.0233822	0.106363
b3229	sspA	stringent starvation protein A	-1.99572	2.90907	0.000206542	0.00180199
b4165	glyY		-1.93364	6.1695	2.15858e-17	6.26127e-16
b2085	yegR	uncharacterized protein YegR	-1.92456	0.650175	0.0278243	0.120554
b0704	ybfC	uncharacterized protein YbfC	-1.92361	0.125725	0.0654589	0.223894
b3963	fabR	DNA-binding transcriptional repressor FabR	-1.91338	9.27986	8.84297e-50	1.19702e-47
b1008	rutE	putative malonic semialdehyde reductase	-1.88545	-0.709796	0.27506	0.54779
b3739	atpI	ATP synthase accessory factor AtpI	-1.88399	6.38648	1.89558e-21	6.5135e-20
b0893	serS	serine--tRNA ligase	-1.8769	-0.708766	0.308393	0.571285
b4728	yadW	protein YadW	-1.87377	-0.709073	0.275027	0.54779
b3791	wecE	dTDP-4-dehydro-6-deoxy-D-glucose transaminase	-1.8711	6.87118	9.23613e-27	4.08493e-25
b2273	yfbN	uncharacterized protein YfbN	-1.86732	-0.709379	0.28291	0.553845
b2175	mepS	peptidoglycan endopeptidase/peptidoglycan L;D-carboxypeptidase	-1.86713	7.76748	1.47369e-42	1.26596e-40
b0015	dnaJ	chaperone protein DnaJ	-1.86316	5.72953	3.18941e-12	6.30403e-11
b0441	ppiD	periplasmic folding chaperone	-1.83649	7.50238	5.3548e-33	3.02783e-31
b1471	yddK	leucine-rich repeat domain-containing protein YddK	-1.83204	0.337736	0.0516141	0.189918
b3233	zapG	Z-ring associated protein G	-1.83105	6.38865	1.05236e-13	2.30435e-12
b1290	sapF	putrescine ABC exporter ATP binding protein SapF	-1.82931	2.31341	0.00122472	0.00905765
b1501	ydeP	putative oxidoreductase YdeP	-1.81723	0.0669235	0.0799742	0.256259
b3931	hslU	ATPase component of the HslVU protease	-1.81683	9.04806	9.52748e-40	7.88134e-38
b1860	ruvB	Holliday junction branch migration complex subunit RuvB	-1.80073	4.29669	1.87249e-08	2.72456e-07
b2181	yejG	protein YejG	-1.79998	4.1254	5.09279e-08	7.04319e-07
b3798	leuT		-1.79335	5.7842	7.2959e-11	1.2831e-09
b3032	cpdA	cAMP phosphodiesterase	-1.78982	7.12656	3.18024e-25	1.31538e-23
b2501	ppk	polyphosphate kinase	-1.78643	6.06947	1.71289e-15	4.29859e-14
b3204	ptsN	phosphotransferase system enzyme IIA(Ntr)	-1.78393	5.4647	5.80489e-09	8.81989e-08
b3790	rffC	RffC	-1.74706	5.81794	1.93542e-16	5.33674e-15
b3932	hslV	peptidase component of the HslVU protease	-1.73866	7.63331	3.32997e-37	2.32422e-35
b0408	secD	Sec translocon accessory complex subunit SecD	-1.71262	1.065	0.0528313	0.192601
b1294	sapA	putative periplasmic binding protein SapA	-1.7096	5.30175	2.15669e-12	4.32015e-11
b1484	ddpD	putative D;D-dipeptide ABC transporter ATP-binding subunit DdpD	-1.7075	0.288259	0.128465	0.350089
b4429	sokB		-1.70139	1.7946	0.00213861	0.0149502
b1315	ycjS	D-glucoside 3-dehydrogenase	-1.68058	-0.348297	0.256682	0.52624
b3037	ygiB	DUF1190 domain-containing protein YgiB	-1.67205	6.78037	1.0653e-19	3.4735e-18
b3017	ftsP	cell division protein FtsP	-1.67158	8.42906	2.15269e-38	1.65794e-36
b0049	apaH	diadenosine tetraphosphatase	-1.64805	7.06822	3.00915e-23	1.13914e-21
b2056	wcaD	colanic acid polymerase	-1.64595	1.38564	0.0265324	0.11625
b4140	fxsA	protein FxsA	-1.643	8.4658	7.99308e-36	5.32911e-34
b3611	yibN	putative sulfurtransferase YibN	-1.63091	7.14769	1.1486e-28	5.57693e-27
b3397	nudE	ADP-sugar diphosphatase NudE	-1.61714	8.20439	4.12288e-36	2.79044e-34
b3169	nusA	transcription termination/antitermination protein NusA	-1.60995	4.48757	1.32492e-07	1.74072e-06
b4605	ypaB	protein YpaB	-1.60487	1.8124	0.00459221	0.0286901
b3673	emrD	multidrug efflux pump EmrD	-1.60339	8.85216	4.06064e-34	2.38669e-32
b4139	aspA	aspartate ammonia-lyase	-1.57915	7.58712	1.57297e-12	3.19383e-11
b4814	zbiJ		-1.57872	2.51545	0.0131104	0.0676262
b1772	ydjH	L-glycero-L-galacto-octuluronate kinase	-1.57078	-0.81558	0.431002	0.688229
b4742	ymjE	protein YmjE	-1.57076	-0.81558	0.431126	0.688229
b4825	aspX		-1.56704	6.42129	8.60099e-07	1.05262e-05
b3189	murA	UDP-N-acetylglucosamine 1-carboxyvinyltransferase	-1.56487	-0.815888	0.430788	0.688229
b1441	ydcT	putative ABC transporter ATP-binding protein YdcT	-1.56104	2.0133	0.00282258	0.0188749
b4592	appX	cytochrome bd-II accessory subunit AppX	-1.54989	1.33868	0.133499	0.359458
b3038	ygiC	putative acid--amine ligase YgiC	-1.54855	8.16982	1.35334e-33	7.75046e-32
b0636	rlmH	23S rRNA m(3)psi1915 methyltransferase	-1.53438	4.88098	6.79351e-08	9.16816e-07
b4232	fbp	fructose-1;6-bisphosphatase 1	-1.5231	8.01425	2.84786e-11	5.25677e-10
b2163	yeiL	DNA-binding transcriptional activator YeiL	-1.51674	0.387173	0.0770619	0.250388
b4826	flgO		-1.51065	1.28553	0.0182261	0.0877889
b2197	ccmE	periplasmic heme chaperone	-1.50407	1.58315	0.03329	0.13693
b1914	uvrY	DNA-binding transcriptional activator UvrY	-1.50014	8.12921	5.04157e-31	2.55917e-29
b1263	trpD	anthranilate synthase subunit TrpD	-1.49861	-0.430061	0.248023	0.516513
b4670	yjeV	uncharacterized protein YjeV	-1.49747	3.62525	1.5728e-05	0.000166093
b0103	coaE	dephospho-CoA kinase	-1.47496	-0.428929	0.248578	0.517019
b1149	ymfN	chimeric replication protein/phage terminase YmfN	-1.47327	0.726238	0.131531	0.356091
b3838	tatB	twin arginine protein translocation system -TatB protein	-1.47152	7.98903	1.02192e-14	2.41529e-13
b4372	holD	DNA polymerase III subunit psi	-1.46907	1.79665	0.00643719	0.0383399
b1151	beeE	protein BeeE	-1.46631	-0.124959	0.269948	0.540744
b1359	ydaU	DUF1376 domain-containing protein YdaU	-1.46587	0.568916	0.100881	0.299424
b3843	ubiD	3-octaprenyl-4-hydroxybenzoate decarboxylase	-1.45327	4.8162	1.40624e-07	1.84214e-06
b4408	csrB		-1.44216	8.28092	7.55495e-32	4.06602e-30
b2372	yfdV	putative transport protein YfdV	-1.43664	1.49746	0.0800272	0.256259
b3805	hemC	hydroxymethylbilane synthase	-1.43077	3.01349	0.000550807	0.00437804
b1878	flhE	flagellar protein FlhE	-1.42713	-0.124734	0.240477	0.507229
b3461	rpoH	RNA polymerase sigma factor RpoH	-1.4257	-0.12369	0.364683	0.63073
b2809	ygdI	DUF903 domain-containing lipoprotein YgdI	-1.41535	7.33163	1.31507e-22	4.89535e-21
b3935	priA	primosomal protein N'	-1.41145	3.0859	0.0104959	0.0570381
b0418	pgpA	phosphatidylglycerophosphatase A	-1.39612	4.96282	0.000151908	0.0013587
b0924	mukB	chromosome partitioning protein MukB	-1.39475	0.649575	0.197093	0.454994
b4217	ytfK	stringent response modulator YtfK	-1.38129	8.26358	4.04047e-16	1.07433e-14
b0406	tgt	tRNA-guanine transglycosylase	-1.37434	8.59588	5.98221e-27	2.69924e-25
b2244	rpnE	inactive recombination-promoting nuclease-like protein RpnE	-1.36087	5.29163	3.12666e-08	4.41987e-07
b2784	relA	GDP/GTP pyrophosphokinase	-1.34896	8.22085	2.71403e-25	1.13304e-23
b3726	pstA	phosphate ABC transporter membrane subunit PstA	-1.34456	6.77126	6.00483e-17	1.68702e-15
b1010	rutC	3-aminoacrylate deaminase	-1.34269	0.652001	0.232602	0.49898
b2295	yfbV	PF04217 family membrane protein YfbV	-1.33868	6.60551	1.28515e-11	2.43252e-10
b0762	acrZ	multidrug efflux pump accessory protein AcrZ	-1.33793	5.60594	1.13011e-07	1.50245e-06
b3793	wzyE	enterobacterial common antigen polymerase	-1.3344	1.18075	0.0550726	0.197237
b1571	ydfA	DUF1391 domain-containing protein YdfA	-1.33131	1.98288	0.0088251	0.0494874
b3794	rffM	UDP-N-acetyl-D-mannosaminuronic acid transferase	-1.32186	7.06167	3.10051e-11	5.67622e-10
b1887	cheW	chemotaxis protein CheW	-1.30953	1.43087	0.0691163	0.233365
b2808	gcvA	DNA-binding transcriptional dual regulator GcvA	-1.30921	4.8556	2.375e-06	2.72728e-05
b2044	wcaL	putative colanic acid biosynthesis glycosyl transferase WcaL	-1.30514	2.65505	0.0330279	0.136354
b1499	ydeO	DNA-binding transcriptional dual regulator YdeO	-1.30295	-0.51682	0.411876	0.671234
b2557	purL	phosphoribosylformylglycinamide synthetase	-1.29674	8.30851	3.59631e-17	1.02323e-15
b1745	astB	N-succinylarginine dihydrolase	-1.28309	1.45595	0.100233	0.298492
b3236	mdh	malate dehydrogenase	-1.28281	8.67739	6.56995e-09	9.94847e-08
b3281	aroE	shikimate dehydrogenase	-1.28226	7.84452	1.35357e-13	2.94946e-12
b1616	uidB	glucuronide:H(+) symporter	-1.27844	-0.19383	0.355665	0.621579
b3836	tatA	twin arginine protein translocation system -TatA protein	-1.26366	5.65245	6.62175e-09	9.99302e-08
b1954	dsrA		-1.26284	-0.517164	0.393802	0.655652
b0777	bioC	malonyl-acyl carrier protein methyltransferase	-1.26203	5.95234	5.85672e-10	9.72563e-09
b4173	hflX	ribosome rescue factor HflX	-1.26128	8.61213	1.85019e-21	6.40681e-20
b1012	rutA	pyrimidine monooxygenase RutA	-1.24725	2.2663	0.0811715	0.258995
b0735	ybgE	PF09600 family protein YbgE	-1.24551	3.34042	0.00813714	0.0464816
b4005	purD	phosphoribosylamine--glycine ligase	-1.24166	6.20294	6.76081e-10	1.11441e-08
b1075	flgD	flagellar biosynthesis; initiation of hook assembly	-1.24076	2.64477	0.0276944	0.120225
b1049	opgH	osmoregulated periplasmic glucans biosynthesis protein H	-1.23918	7.98987	4.25797e-19	1.33946e-17
b0301	rclC	DUF417 domain-containing inner membrane protein RclC	-1.22392	1.7799	0.026768	0.116785
b1150	ymfR	IPR020297 domain-containing protein YmfR	-1.21333	0.00601551	0.299619	0.566878
b1304	pspA	phage shock protein A	-1.20701	6.79785	2.46941e-12	4.92449e-11
b2851	ygeG	TPR repeat-containing putative chaperone YgeG	-1.20662	-0.931222	0.667169	0.846221
b4788	yhgO	protein YhgO	-1.20395	1.92194	0.0804508	0.257431
b2786	barA	sensor histidine kinase BarA	-1.20131	10.9335	8.40123e-21	2.84305e-19
b3288	fmt	10-formyltetrahydrofolate:L-methionyl-tRNA(fMet) N-formyltransferase	-1.20072	-0.931376	0.659465	0.842142
b4636	ybfI	pseudogene	-1.19515	-0.931685	0.668131	0.84655
b0113	pdhR	DNA-binding transcriptional dual regulator PdhR	-1.19435	7.41685	1.43128e-15	3.63269e-14
b4435	isrC		-1.1864	-0.930647	0.666711	0.846221
b1673	ydhV	putative oxidoreductase YdhV	-1.18638	-0.930647	0.666861	0.846221
b1292	sapC	putrescine ABC exporter membrane protein SapC	-1.17877	3.68342	0.00525981	0.0322299
b1700	ydiT	ferredoxin-like protein YdiT	-1.17405	0.569948	0.192378	0.447345
b4731	ykiC	protein YkiC	-1.17257	1.45566	0.0774828	0.251537
b2070	yegI	putative serine/threonine-protein kinase YegI	-1.15942	2.46243	0.01114	0.0598106
b1594	mlc	DNA-binding transcriptional repressor Mlc	-1.15545	7.55171	2.91469e-16	7.84334e-15
b4481	wecF	TDP-N-acetylfucosamine:lipid II N-acetylfucosaminyltransferase	-1.15224	6.93467	2.82868e-14	6.47986e-13
b3424	glpG	rhomboid protease GlpG	-1.15215	8.21921	3.73114e-18	1.14158e-16
b1048	opgG	osmoregulated periplasmic glucans biosynthesis protein G	-1.14035	7.67574	8.90468e-18	2.65181e-16
b3787	wecC	UDP-N-acetyl-D-mannosamine dehydrogenase	-1.13831	7.51575	7.41171e-16	1.92489e-14
b2910	zapA	cell division protein ZapA	-1.12298	6.09532	4.97052e-09	7.60387e-08
b2207	napD	NapA signal peptide-binding chaperone NapD	-1.12109	-0.26788	0.442561	0.697104
b0436	tig	trigger factor	-1.11978	8.08256	1.38284e-19	4.44399e-18
b1924	fliD	flagellar filament capping protein	-1.11377	1.03563	0.138647	0.368154
b4390	nadR	DNA-binding transcriptional repressor/NMN adenylyltransferase NadR	-1.10852	8.73269	4.62903e-13	9.84662e-12
b4738	ymgK	protein YmgK	-1.10146	2.59845	0.0264864	0.116223
b4041	plsB	glycerol-3-phosphate 1-O-acyltransferase	-1.09901	4.38824	0.00229173	0.0158225
b0080	cra	DNA-binding transcriptional dual regulator Cra	-1.09531	7.15316	2.31246e-11	4.32208e-10
b0989	cspH	CspA family protein CspH	-1.09138	4.97791	2.21354e-05	0.000226786
b4241	treR	DNA-binding transcriptional repressor TreR	-1.08224	8.1601	6.36506e-18	1.90824e-16
b1837	yebW	DUF1482 domain-containing protein YebW	-1.08185	4.8412	4.97768e-05	0.000491931
b0953	rmf	ribosome modulation factor	-1.08088	4.72055	0.000141283	0.00127756
b1744	astE	succinylglutamate desuccinylase	-1.08054	3.93231	0.000773584	0.00596822
b1696	ydiP	putative DNA-binding transcriptional regulator YdiP	-1.07369	4.8232	0.000137077	0.00124456
b0687	seqA	negative modulator of initiation of replication	-1.07136	2.75875	0.0235596	0.107061
b4047	yjbL	uncharacterized protein YjbL	-1.07106	1.62621	0.239585	0.50687
b1194	ycgR	flagellar brake protein YcgR	-1.07101	3.31076	0.0365128	0.146675
b0472	recR	recombination mediator protein RecR	-1.0685	6.54763	1.20985e-09	1.94404e-08
b3465	rsmD	16S rRNA m(2)G966 methyltransferase	-1.06669	6.62067	1.04916e-08	1.55701e-07
b0544	ybcK	putative recombinase YbcK	-1.06227	1.00496	0.173753	0.428341
b3786	wecB	UDP-N-acetylglucosamine 2-epimerase	-1.05985	7.70073	2.76762e-15	6.86832e-14
b2499	purM	phosphoribosylformylglycinamide cyclo-ligase	-1.05843	6.35498	4.51349e-09	6.95232e-08
b3849	trkH	K(+) transporter TrkH	-1.05347	7.81677	9.87808e-13	2.03343e-11
b2435	amiA	N-acetylmuramoyl-L-alanine amidase A	-1.05316	6.58188	4.38446e-09	6.80048e-08
b3282	tsaC	L-threonylcarbamoyladenylate synthase	-1.05117	2.54952	0.0331194	0.136354
b4177	purA	adenylosuccinate synthetase	-1.04701	3.45007	0.00299204	0.019655
b2904	gcvH	glycine cleavage system H protein	-1.04242	6.12522	3.57152e-08	4.98562e-07
b1312	ycjP	putative ABC transporter membrane subunit YcjP	-1.03564	-0.609983	0.513059	0.756631
b3404	envZ	sensor histidine kinase EnvZ	-1.03527	8.64655	5.80742e-14	1.29709e-12
b4740	ymgM	protein YmgM	-1.03355	4.27203	0.0179169	0.0865239
b1144	ymfJ	uncharacterized protein YmfJ	-1.0334	-0.0560487	0.599808	0.807518
b1197	treA	periplasmic trehalase	-1.03188	-0.610288	0.521203	0.760472
b0890	ftsK	cell division DNA translocase FtsK	-1.02724	5.85731	1.65202e-05	0.000174047
b0990	cspG	cold shock protein CspG	-1.02635	3.56892	0.0140804	0.0714741
b1179	ycgL	PF05166 family protein YcgL	-1.02323	5.01397	0.000102621	0.000963038
b0189	rof	modulator of Rho-dependent transcription termination	-1.01826	4.8394	0.000852192	0.0065184
b0778	bioD	dethiobiotin synthetase	-1.0146	5.85712	2.58973e-06	2.93612e-05
b1829	htpX	protease HtpX	-1.01385	7.18075	3.97199e-11	7.18335e-10
b0174	ispU	ditrans;polycis-undecaprenyl-diphosphate synthase [(2E;6E)-farnesyl-diphosphate specific]	-1.01062	-0.608692	0.522391	0.761593
b1873	torY	cytochrome c quinol dehydrogenase TorY	-1.0098	0.97375	0.236744	0.50263
b2500	purN	phosphoribosylglycinamide formyltransferase 1	-1.00702	5.94792	8.87758e-06	9.5557e-05
b3250	mreC	cell shape determining protein MreC	-1.00588	1.92335	0.199383	0.458621
b4726	yabR	protein YabR	-0.99242	-0.609302	0.546524	0.767378
b0471	ybaB	putative nucleoid-associated protein YbaB	-0.990491	5.31632	7.39384e-05	0.000718006
b3289	rsmB	16S rRNA m(5)C967 methyltransferase	-0.989152	8.1267	5.56399e-14	1.24896e-12
b1961	dcm	DNA-cytosine methyltransferase	-0.988308	7.60349	1.09596e-12	2.2457e-11
b4828	motR		-0.984091	0.434128	0.305576	0.568422
b1021	pgaD	poly-N-acetyl-D-glucosamine synthase subunit PgaD	-0.981849	4.45796	0.001899	0.0134648
b1323	tyrR	DNA-binding transcriptional dual regulator TyrR	-0.981529	6.62474	4.91134e-07	6.215e-06
b3500	gor	glutathione reductase (NADPH)	-0.978205	7.85498	6.04531e-12	1.16902e-10
b1524	glsB	glutaminase 2	-0.978117	4.96563	0.000480316	0.00390104
b2476	purC	phosphoribosylaminoimidazole-succinocarboxamide synthase	-0.973789	5.12672	0.000311553	0.00262092
b0661	miaB	isopentenyl-adenosine A37 tRNA methylthiolase	-0.967853	7.73238	4.64555e-11	8.334e-10
b2903	gcvP	glycine decarboxylase	-0.96108	8.22079	1.75045e-12	3.52219e-11
b1864	yebC	putative transcriptional regulator YebC	-0.953249	7.4632	1.35168e-10	2.34029e-09
b2037	rfbX	polyisoprenol-linked O16-antigen repeat unit flippase	-0.948352	11.2732	5.36103e-14	1.20948e-12
b0605	ahpC	alkyl hydroperoxide reductase; AhpC component	-0.944219	6.89677	1.47481e-08	2.1671e-07
b0092	ddlB	D-alanine--D-alanine ligase B	-0.940326	7.38398	1.06478e-11	2.03263e-10
b1513	lsrA	Autoinducer-2 ABC transporter ATP binding subunit	-0.938812	0.388492	0.564389	0.782939
b2905	gcvT	aminomethyltransferase	-0.934361	7.73745	1.86528e-10	3.2047e-09
b3988	rpoC	RNA polymerase subunit beta'	-0.929383	-0.345329	0.50962	0.754789
b3383	yhfZ	putative DNA-binding transcriptional regulator YhfZ	-0.928853	6.58918	7.9326e-08	1.06732e-06
b1110	ycfJ	PF05433 family protein YcfJ	-0.927617	4.46234	0.00132237	0.00968362
b0791	ybhQ	inner membrane protein YbhQ	-0.915145	5.80337	1.68823e-05	0.000177027
b1949	fliQ	flagellar biosynthesis protein FliQ	-0.913932	3.64066	0.0216054	0.0999084
b2686	emrB	multidrug efflux pump membrane subunit EmrB	-0.911781	7.4119	5.13066e-10	8.64856e-09
b1977	asnT		-0.910199	4.70953	0.00200049	0.0140531
b2272	yfbM	DUF1877 domain-containing protein YfbM	-0.909006	1.45984	0.240186	0.507229
b0097	secM	SecA translation regulator	-0.903691	3.51909	0.00839069	0.0475424
b2134	pbpG	peptidoglycan DD-endopeptidase PbpG	-0.903402	6.81143	1.28504e-07	1.69329e-06
b2953	yggU	DUF167 domain-containing protein YggU	-0.897124	5.04309	0.00145818	0.0105742
b1042	csgA	curlin; major subunit	-0.890909	0.389438	0.426792	0.684307
b4462	ygaQ	pseudogene	-0.885172	2.24683	0.11646	0.327393
b4720	ytiC	protein YtiC	-0.884993	4.08961	0.00867254	0.0487912
b2006	yeeW	putative uncharacterized protein YeeW	-0.881683	1.8703	0.116058	0.326878
b2764	cysJ	sulfite reductase; flavoprotein subunit	-0.880577	7.28522	4.76578e-05	0.000473083
b0908	aroA	3-phosphoshikimate 1-carboxyvinyltransferase	-0.880134	6.32394	0.000103319	0.000967564
b4585	chiX		-0.875561	3.9066	0.0142502	0.0719272
b0946	zapC	cell division protein ZapC	-0.867234	7.33304	1.21186e-08	1.7866e-07
b1535	dgcZ	diguanylate cyclase DgcZ	-0.864822	0.238168	0.461727	0.716406
b4212	ytfH	putative transcriptional regulator YtfH	-0.857769	7.71476	8.73287e-10	1.41853e-08
b4679	yohP	putative membrane protein YohP	-0.852339	-0.124105	0.742399	0.895328
b3498	prlC	oligopeptidase A	-0.842555	9.6032	1.00905e-10	1.75386e-09
b4035	malK	maltose ABC transporter ATP binding subunit	-0.839766	8.15408	7.67664e-12	1.47174e-10
b1397	paaJ	beta-ketoadipyl-CoA thiolase	-0.839242	1.43809	0.374954	0.641366
b2361	yfdR	5'-deoxynucleotidase	-0.838204	3.28336	0.0865631	0.26965
b2763	cysI	sulfite reductase; hemoprotein subunit	-0.8352	7.4624	1.86632e-05	0.000194333
b2254	arnC	undecaprenyl-phosphate 4-deoxy-4-formamido-L-arabinose transferase	-0.835165	1.1838	0.324226	0.588986
b0889	lrp	DNA-binding transcriptional dual regulator Lrp	-0.831033	7.2932	1.0949e-06	1.32187e-05
b1801	yeaV	putative transporter YeaV	-0.826729	0.240144	0.675216	0.851669
b0055	djlA	co-chaperone protein DjlA	-0.825978	8.53216	4.93194e-11	8.81239e-10
b1732	katE	catalase HPII	-0.82345	1.64692	0.157592	0.401964
b2359	yfdP	uncharacterized protein YfdP	-0.822713	2.62337	0.0588623	0.205884
b2914	rpiA	ribose-5-phosphate isomerase A	-0.821815	2.07797	0.10014	0.298492
b0882	clpA	ATP-dependent Clp protease ATP-binding subunit ClpA	-0.818484	8.04793	6.81924e-10	1.11991e-08
b1769	ydjE	putative transporter YdjE	-0.812936	1.3877	0.194737	0.450955
b2141	yohJ	putative 3-hydroxypropanoate export protein YohJ	-0.81254	6.96741	7.65685e-07	9.42236e-06
b3725	pstB	phosphate ABC transporter ATP binding subunit	-0.804262	3.39873	0.0942844	0.286704
b1057	yceJ	putative cytochrome b561 YceJ	-0.803237	2.91656	0.0590873	0.205884
b1112	bhsA	DUF1471 domain-containing multiple stress resistance outer membrane protein BhsA	-0.802286	2.12485	0.155434	0.39721
b1606	folM	dihydromonapterin reductase	-0.801957	5.73318	0.00136452	0.00996283
b3347	fkpA	peptidyl-prolyl cis-trans isomerase FkpA	-0.800641	8.90119	2.75638e-10	4.68166e-09
b2156	lysP	lysine:H(+) symporter	-0.800476	7.99782	1.79763e-09	2.85765e-08
b3291	mscL	large conductance mechanosensitive channel	-0.798293	9.88958	2.39486e-06	2.74303e-05
b3529	pdeK	c-di-GMP phosphodiesterase PdeK	-0.79243	9.0242	5.16251e-10	8.66953e-09
b1751	ydjY	4Fe-4S ferredoxin-type domain-containing protein YdjY	-0.791975	0.181903	0.472651	0.726792
b1130	phoP	DNA-binding transcriptional dual regulator PhoP	-0.790109	5.78358	0.000838043	0.00642116
b2951	yggS	PLP homeostasis protein	-0.789614	6.90925	7.91591e-07	9.71439e-06
b2061	wzb	protein-tyrosine phosphatase	-0.788585	0.00464153	0.649299	0.83682
b2448	yffQ	uncharacterized protein YffQ	-0.788088	3.89637	0.0412324	0.160409
b1077	flgF	flagellar basal-body rod protein FlgF	-0.787168	2.85963	0.0951828	0.28803
b0463	acrA	multidrug efflux pump membrane fusion lipoprotein AcrA	-0.784072	7.84494	5.14534e-08	7.09389e-07
b2007	tmaR	PTS system regulator TmaR	-0.78001	5.7951	0.000182691	0.00160963
b3259	prmA	ribosomal protein L11 methyltransferase	-0.777467	7.78067	3.70955e-08	5.16217e-07
b0218	yafU	pseudogene	-0.775473	4.21074	0.0123445	0.0645701
b2807	ygdD	DUF423 domain-containing inner membrane protein YgdD	-0.773913	7.24814	6.5642e-05	0.000643032
b1487	ddpA	putative D;D-dipeptide ABC transporter periplasmic binding protein	-0.772963	0.839416	0.291196	0.560345
b4402	yjjY	uncharacterized protein YjjY	-0.770846	3.95231	0.0324696	0.135174
b2593	yfiH	purine nucleoside phosphorylase YfiH	-0.770352	7.47056	6.26424e-08	8.53121e-07
b3755	yieP	DNA-binding transcriptional regulator YieP	-0.768662	8.51381	6.97364e-10	1.14107e-08
b3602	yibL	DUF2810 domain-containing protein YibL	-0.765217	7.48241	2.20474e-06	2.55144e-05
b1291	sapD	putrescine ABC exporter ATP binding protein SapD	-0.764104	2.82476	0.0563068	0.199305
b0980	appA	periplasmic phosphoanhydride phosphatase/multiple inositol-polyphosphate phosphatase	-0.763165	3.79251	0.020435	0.0958704
b0548	ninE	NinE family prophage protein	-0.762704	3.50579	0.0381397	0.151575
b4546	ypeB	PF12843 family protein YpeB	-0.762094	3.25954	0.154126	0.395199
b2215	ompC	outer membrane porin C	-0.761695	9.72519	1.4986e-08	2.19484e-07
b0405	queA	tRNA preQ1(34) S-adenosylmethionine ribosyltransferase-isomerase	-0.760696	8.19726	2.14121e-09	3.37979e-08
b4373	rimI	protein N-acetyltransferase RimI	-0.758081	7.4548	2.04862e-08	2.96155e-07
b4589	ylcI	DUF3950 domain-containing protein YlcI	-0.757754	3.18048	0.0560456	0.198853
b2079	baeR	DNA-binding transcriptional activator BaeR	-0.756843	4.10071	0.0240832	0.108792
b2311	ubiX	flavin prenyltransferase	-0.755165	-0.429689	0.573918	0.78806
b2516	rodZ	cytoskeleton protein RodZ	-0.75387	5.55873	0.00123687	0.00911729
b2582	trxC	reduced thioredoxin 2	-0.749366	6.28848	9.37521e-05	0.000892882
b1907	tyrP	tyrosine:H(+) symporter	-0.747901	6.01319	0.00014417	0.0012984
b3864	spf		-0.747532	5.3988	0.014183	0.0717504
b2310	argT	lysine/arginine/ornithine ABC transporter periplasmic binding protein	-0.747482	7.36381	1.94526e-06	2.2807e-05
b0637	rsfS	ribosomal silencing factor RsfS	-0.745682	5.21536	0.00569795	0.0345825
b4784	yqgG	protein YqgG	-0.744036	6.29438	9.39575e-05	0.000892882
b0748	lysZ		-0.743863	2.60389	0.0974046	0.292804
b0217	yafT	lipoprotein YafT	-0.743513	8.61397	1.53309e-06	1.8311e-05
b4172	hfq	RNA-binding protein Hfq	-0.734551	-0.428406	0.567809	0.784932
b1558	cspF	cold shock-like protein CspF	-0.729116	5.65483	0.00273865	0.0183963
b1326	mpaA	murein tripeptide amidase A	-0.728223	3.58422	0.0583628	0.204797
b1477	yddM	DNA-binding transcriptional regulator YddM	-0.728133	5.49699	0.00157402	0.0113589
b1434	sutR	DNA-binding transcriptional dual regulator SutR	-0.727388	3.79694	0.0262911	0.115479
b2922	yggE	DUF541 domain-containing protein YggE	-0.726608	7.89912	1.76378e-05	0.000184515
b0345	lacI	DNA-binding transcriptional repressor LacI	-0.726464	7.03182	1.10707e-05	0.000118592
b3019	parC	DNA topoisomerase IV subunit A	-0.726166	3.07161	0.0776287	0.251828
b0957	ompA	outer membrane protein A	-0.7239	6.65348	7.14314e-05	0.000698215
b3728	pstS	phosphate ABC transporter periplasmic binding protein	-0.721835	6.61826	0.00024564	0.00209803
b2752	cysD	sulfate adenylyltransferase subunit 2	-0.720062	7.57781	7.24233e-05	0.00070602
b2291	yfbR	dCMP phosphohydrolase	-0.716031	5.45732	0.00402844	0.0255612
b1989	asnV		-0.714852	5.75514	0.0029295	0.0193868
b3788	rffG	dTDP-glucose 4;6-dehydratase 2	-0.712623	8.90514	4.14681e-08	5.75273e-07
b1627	rsxA	SoxR [2Fe-2S] reducing system protein RsxA	-0.711035	5.67261	0.00352728	0.0227693
b1752	ydjZ	DedA family protein YdjZ	-0.707361	1.87305	0.225725	0.489234
b4703	pmrR	small regulatory membrane protein PmrR	-0.707173	5.29003	0.00616028	0.0370862
b1393	paaF	putative 2;3-dehydroadipyl-CoA hydratase	-0.70581	0.570027	0.515149	0.75806
b2362	yfdS	protein YfdS	-0.7058	-0.707972	0.726961	0.884109
b1779	gapA	glyceraldehyde-3-phosphate dehydrogenase A	-0.705626	-0.707819	0.738791	0.892664
b0742	cpoB	cell division coordinator CpoB	-0.697023	5.82541	0.00439303	0.0274841
b1062	pyrC	dihydroorotase	-0.695342	5.31083	0.00698601	0.0411696
b3940	metL	fused aspartate kinase/homoserine dehydrogenase 2	-0.691184	8.1511	1.60865e-06	1.91113e-05
b4060	yjcB	uncharacterized protein YjcB	-0.689629	6.76264	0.000324757	0.00270147
b1233	ychJ	NTF2-like domain-containing protein YchJ	-0.688843	6.18753	0.000232382	0.00199625
b2893	dsbC	protein disulfide isomerase DsbC	-0.68379	7.29357	2.02768e-06	2.35877e-05
b1931	yedK	genome maintenance protein	-0.683369	0.693244	0.417078	0.675522
b3686	ibpB	small heat shock protein IbpB	-0.682638	8.03395	1.48887e-07	1.94467e-06
b4421	ldrB	small toxic polypeptide LdrB	-0.68106	2.27081	0.166381	0.41684
b3727	pstC	phosphate ABC transporter membrane subunit PstC	-0.680683	6.64349	8.22735e-05	0.00079377
b1152	jayE	pseudogene	-0.680375	2.12337	0.163166	0.411652
b1366	ydaY	putative uncharacterized protein YdaY	-0.678431	-1.0565	1	1
b3251	mreB	dynamic cytoskeletal protein MreB	-0.678406	-1.0565	1	1
b2313	cvpA	colicin V production protein	-0.676219	5.63447	0.00249135	0.0169675
b0994	torT	periplasmic trimethylamine-N-oxide binding protein	-0.675224	4.20501	0.0399568	0.156568
b1247	oppF	murein tripeptide ABC transporter/oligopeptide ABC transporter ATP binding subunit OppF	-0.673972	7.64632	2.0293e-05	0.000209835
b4258	valS	valine--tRNA ligase	-0.672992	-1.05665	1	1
b3403	pck	phosphoenolpyruvate carboxykinase (ATP)	-0.672034	9.07922	9.74034e-08	1.3027e-06
b2018	hisL	his operon leader peptide	-0.671799	4.91284	0.0223282	0.102193
b1753	ynjA	AhpD-like domain-containing protein YnjA	-0.669843	-1.05681	1	1
b1723	pfkB	6-phosphofructokinase 2	-0.669078	3.18653	0.0882197	0.273096
b0400	phoR	sensor histidine kinase PhoR	-0.668084	6.96424	3.18865e-05	0.000322986
b0736	ybgC	esterase/thioesterase	-0.668059	7.51232	1.73825e-06	2.05417e-05
b3811	xerC	site-specific tyrosine recombinase	-0.665912	6.00499	0.000963716	0.00729647
b2199	ccmC	cytochrome c maturation protein C	-0.664229	5.83287	0.00248329	0.0169616
b3368	cysG	siroheme synthase	-0.663066	9.61646	0.000240314	0.00205648
b0523	purE	N(5)-carboxyaminoimidazole ribonucleotide mutase	-0.661862	4.63811	0.0197695	0.0936484
b1988	nac	DNA-binding transcriptional dual regulator Nac	-0.660924	2.91335	0.35308	0.618998
b2327	yfcA	putative transporter YfcA	-0.659834	6.26236	0.00144907	0.0105252
b4134	pheU		-0.657906	-1.05592	1	1
b3067	rpoD	RNA polymerase sigma factor RpoD	-0.657894	-1.05592	1	1
b4068	yjcH	DUF485 domain-containing inner membrane protein YjcH	-0.657246	7.24289	4.49632e-05	0.000449723
b2666	yqaE	Pmp3 family protein YqaE	-0.656146	6.16287	0.000567362	0.00449363
b0462	acrB	multidrug efflux pump RND permease AcrB	-0.653542	9.52936	2.26979e-07	2.93039e-06
b3292	zntR	DNA-binding transcriptional activator ZntR	-0.653284	7.9424	6.68897e-07	8.27691e-06
b2165	psuG	pseudouridine-5'-phosphate glycosidase	-0.653111	2.93991	0.142214	0.374348
b1871	cmoB	tRNA U34 carboxymethyltransferase	-0.652339	5.15728	0.0150408	0.0750696
b2750	cysC	adenylyl-sulfate kinase	-0.651374	6.49504	0.00141158	0.0102802
b1711	btuC	vitamin B12 ABC transporter membrane subunit	-0.649674	5.69457	0.00264934	0.0179312
b0807	rlmF	23S rRNA m(6)A1618 methyltransferase	-0.649656	6.67019	0.000895312	0.00680163
b4612	yrhD	uncharacterized protein YrhD	-0.649288	-1.05623	1	1
b1836	yebV	DUF1480 domain-containing protein YebV	-0.649241	-1.05623	1	1
b4533	ynfO	DUF3950 domain-containing protein YnfO	-0.645693	0.768563	0.506635	0.752605
b3698	yidB	DUF937 domain-containing protein YidB	-0.645125	6.70522	0.000249526	0.00212716
b3103	yhaH	putative inner membrane protein	-0.644717	7.82318	4.82786e-05	0.000478183
b3228	sspB	ClpXP protease specificity-enhancing factor	-0.644087	5.77292	0.00438386	0.0274652
b1183	umuD	DNA polymerase V protein UmuD	-0.643703	3.11277	0.130158	0.353445
b2517	rlmN	23S rRNA m(2)A2503 methyltransferase/tRNA m(2)A37 methyltransferase	-0.641838	6.75917	5.44054e-05	0.000535306
b1960	vsr	DNA mismatch endonuclease Vsr	-0.639561	6.0592	0.0019669	0.0139021
b4626	ykfN	pseudogene	-0.638734	2.63778	0.137295	0.366365
b3775	ppiC	peptidyl-prolyl cis-trans isomerase C	-0.638618	6.36016	0.00038839	0.00318922
b2762	cysH	phosphoadenosine phosphosulfate reductase	-0.63856	7.24566	0.000221129	0.00191431
b1033	ghrA	glyoxylate/hydroxypyruvate reductase A	-0.637544	2.89316	0.12174	0.337352
b0576	pheP	phenylalanine:H(+) symporter PheP	-0.63639	7.91856	4.56347e-06	4.99633e-05
b3607	cysE	serine acetyltransferase	-0.6341	0.651947	0.488559	0.739544
b1693	aroD	3-dehydroquinate dehydratase	-0.633143	2.33902	0.259341	0.528984
b1588	ynfF	putative selenate reductase YnfF	-0.630765	1.2907	0.395867	0.6569
b1134	nudJ	phosphatase NudJ	-0.627441	7.27773	2.12487e-05	0.000218704
b0912	ihfB	integration host factor subunit beta	-0.625184	7.55087	4.23771e-06	4.66253e-05
b2331	smrB	putative endonuclease SmrB	-0.624871	5.43831	0.0066496	0.0395523
b0450	glnK	nitrogen regulatory protein PII-2	-0.622373	3.35302	0.0916623	0.281219
b2513	yfgM	ancillary SecYEG translocon subunit	-0.620945	5.80629	0.00561995	0.0342154
b3601	mtlR	transcriptional repressor MtlR	-0.620776	8.35857	2.32438e-06	2.67603e-05
b4669	ilvX	uncharacterized protein IlvX	-0.620597	-0.0578024	0.645932	0.835424
b3617	kbl	2-amino-3-ketobutyrate CoA ligase	-0.619804	9.27964	2.45226e-06	2.8016e-05
b1375	ynaE	uncharacterized protein YnaE	-0.619434	5.92285	0.00249399	0.0169675
b0841	ybjG	undecaprenyl pyrophosphate phosphatase	-0.619204	3.93404	0.115091	0.325594
b4687	shoB	toxic peptide ShoB	-0.619161	3.34603	0.0830578	0.262213
b1813	nudL	putative NUDIX hydrolase with low 3-phosphohydroxypyruvate phosphatase activity	-0.618531	5.34553	0.0071371	0.0418941
b1975	serU		-0.617426	5.82201	0.00356471	0.0229777
b4431	rprA		-0.617314	3.96042	0.069047	0.233308
b3026	qseC	sensor histidine kinase QseC	-0.616072	7.16297	2.3821e-05	0.000242941
b0848	ybjM	putative inner membrane protein	-0.615666	6.09326	0.00152414	0.0110167
b1505	ydeT	fimbrial usher domain-containing protein YdeT	-0.613423	-0.0570961	0.644614	0.834278
b4136	dsbD	thiol-disulfide exchange protein DsbD	-0.612026	8.29629	2.40215e-07	3.09234e-06
b1941	fliI	flagellar export ATPase FliI	-0.609559	2.83669	0.152402	0.393361
b4348	hsdS	type I restriction enzyme EcoKI specificity subunit	-0.609141	10.8296	1.95514e-06	2.28629e-05
b0048	folA	dihydrofolate reductase	-0.607573	5.70085	0.0137832	0.0703654
b2261	menC	o-succinylbenzoate synthase	-0.605214	7.21016	0.000346322	0.00286485
b3813	uvrD	DNA helicase II	-0.601909	9.60864	1.12102e-06	1.348e-05
b3155	yhbQ	DNA damage response nuclease YhbQ	-0.600127	5.77706	0.0118689	0.0625953
b4233	mpl	UDP-N-acetylmuramate--L-alanyl-gamma-D-glutamyl-meso-2;6-diaminoheptanedioate ligase	-0.599698	8.80685	5.85616e-06	6.34938e-05
b4824	ytjE	protein YtjE	-0.599228	0.526737	0.534217	0.763158
b3497	rsmJ	16S rRNA m(2)G1516 methyltransferase	-0.597756	6.58074	0.00141304	0.0102802
b4616	istR		-0.596414	5.03557	0.0289532	0.124599
b4439	micF		-0.59596	4.81669	0.0535406	0.194052
b2940	yqgC	protein YqgC	-0.595869	7.0952	0.000165213	0.00146721
b1620	malI	DNA-binding transcriptional repressor MalI	-0.595497	6.04538	0.00806372	0.0461212
b3961	oxyR	DNA-binding transcriptional dual regulator OxyR	-0.595287	8.56185	6.95404e-06	7.52148e-05
b1884	cheR	chemotaxis protein methyltransferase	-0.593591	1.88971	0.274897	0.54779
b0528	ybcJ	putative RNA-binding protein YbcJ	-0.592585	3.0232	0.117469	0.328368
b2170	setB	sugar exporter SetB	-0.591014	5.26638	0.0204747	0.0958704
b1766	sppA	protease IV; a signal peptide peptidase	-0.59049	7.68483	0.000541025	0.00431564
b0926	mepK	peptidoglycan L;D-endopeptidase	-0.590221	6.94029	0.000511907	0.00410657
b1129	phoQ	sensor histidine kinase PhoQ	-0.588959	5.3821	0.0136347	0.0697667
b2844	yqeF	putative acyltransferase	-0.585489	7.64761	2.12474e-05	0.000218704
b1225	narH	nitrate reductase A subunit beta	-0.583601	1.69053	0.295899	0.562939
b1480	sra	ribosome-associated protein Sra	-0.58304	2.80793	0.188476	0.442418
b1670	ydhU	putative cytochrome YdhU	-0.582552	1.18267	0.371717	0.637902
b0765	modC	molybdate ABC transporter ATP binding subunit	-0.581061	6.79071	0.000673195	0.0052481
b0853	ybjN	protein YbjN	-0.580914	6.06022	0.00239631	0.0164935
b1870	cmoA	carboxy-S-adenosyl-L-methionine synthase	-0.580692	5.53957	0.00906382	0.0505414
b4349	hsdM	type I restriction enzyme EcoKI methylase subunit	-0.579174	8.44629	3.88648e-06	4.28665e-05
b0248	yafX	protein YafX	-0.574361	7.26825	7.45654e-05	0.000722525
b2685	emrA	multidrug efflux pump membrane fusion protein EmrA	-0.57365	7.09367	9.91273e-05	0.000936155
b2312	purF	amidophosphoribosyltransferase	-0.573387	6.41059	0.00480628	0.0297776
b1051	msyB	acidic protein MsyB	-0.572646	3.16601	0.208607	0.470867
b0081	mraZ	DNA-binding transcriptional repressor MraZ	-0.572601	4.84139	0.0339677	0.13895
b1913	uvrC	UvrABC excision nuclease subunit C	-0.568457	7.6202	0.000118011	0.00108468
b1343	dbpA	ATP-dependent RNA helicase DbpA	-0.566765	5.74512	0.0106959	0.0579133
b4835	sokE		-0.566104	4.85225	0.0528608	0.192601
b2152	yeiB	DUF418 domain-containing protein YeiB	-0.565609	6.79022	0.000455122	0.00370991
b4812	timP	putative toxic protein TimP	-0.563762	7.33448	9.9615e-05	0.000936979
b1467	narY	nitrate reductase Z subunit beta	-0.5634	3.41149	0.123648	0.340101
b0522	purK	5-(carboxyamino)imidazole ribonucleotide synthase	-0.561735	4.501	0.0821042	0.260853
b0747	lysY		-0.561615	2.74191	0.21093	0.474201
b3596	yibG	tetratricopeptide-like domain-containing protein YibG	-0.5614	5.38333	0.0138487	0.0706189
b1199	dhaL	dihydroxyacetone kinase subunit L	-0.560207	1.73	0.350708	0.616776
b1189	dadA	D-amino acid dehydrogenase	-0.558496	6.4094	0.00276171	0.0185234
b1990	ldtA	L;D-transpeptidase LdtA	-0.55732	6.44802	0.00288428	0.0191728
b1557	cspB	cold shock-like protein CspB	-0.556911	6.57214	0.00900774	0.050297
b4818	yoeJ	protein YoeJ	-0.554586	3.7637	0.154798	0.396129
b2356	yfdM	putative methyltransferase YfdM	-0.553792	2.54534	0.32812	0.593886
b2155	cirA	iron-catecholate outer membrane transporter CirA	-0.553333	8.14238	1.54183e-05	0.000163207
b1272	sohB	S49 peptidase family protein	-0.549021	7.33784	0.000107238	0.000997983
b1462	yddH	flavin reductase-like protein YddH	-0.548416	2.07695	0.34382	0.611402
b3238	yhcN	DUF1471 domain-containing stress-induced protein YhcN	-0.547669	6.70017	0.000868019	0.0066281
b0673	metT		-0.54668	3.66634	0.111385	0.318743
b1539	ydfG	3-hydroxy acid dehydrogenase YdfG	-0.54464	6.5818	0.00194127	0.0137427
b3996	nudC	RNA decapping hydrolase	-0.543906	7.69443	9.41454e-05	0.000892882
b0983	gfcE	putative exopolysaccharide export lipoprotein GfcE	-0.54378	4.13621	0.0741026	0.245197
b1848	yebG	DNA damage-inducible protein YebG	-0.542279	6.23425	0.007966	0.0457968
b1583	ynfB	DUF1283 domain-containing protein YnfB	-0.541834	6.29492	0.00494641	0.0304767
b0949	uup	ATP-binding protein Uup	-0.54177	8.478	2.58079e-05	0.000262606
b1986	asnU		-0.541527	5.03641	0.0337739	0.138411
b3225	nanA	N-acetylneuraminate lyase	-0.539847	6.87791	0.00111574	0.0083067
b2946	rsmE	16S rRNA m(3)U1498 methyltransferase	-0.539252	7.22965	0.000267329	0.00227026
b1446	ydcY	DUF2526 domain-containing protein YdcY	-0.538728	4.13115	0.0832793	0.262532
b3226	nanR	NanR	-0.535054	6.06017	0.0240024	0.108631
b3290	trkA	NAD-binding component of Trk potassium transporters	-0.534124	5.11249	0.0762137	0.248865
b0839	dacC	D-alanyl-D-alanine carboxypeptidase DacC	-0.533829	6.94406	0.000322921	0.00269894
b2422	cysA	sulfate/thiosulfate ABC transporter ATP binding subunit	-0.533542	7.16659	0.00254186	0.0172561
b4111	proP	osmolyte:H(+) symporter ProP	-0.531546	9.66011	0.000178016	0.00157464
b1265	trpL	trp operon leader peptide	-0.530669	2.544	0.236607	0.50258
b1072	flgA	flagellar basal body P-ring formation protein FlgA	-0.530571	3.1518	0.225528	0.489234
b1634	dtpA	dipeptide/tripeptide:H(+) symporter DtpA	-0.530508	7.66279	0.000152082	0.0013587
b4665	ibsC	toxic peptide IbsC	-0.527489	4.15159	0.107484	0.311167
b4440	ryfA		-0.525394	8.09831	2.18245e-05	0.000224115
b1114	mfd	transcription-repair coupling factor	-0.523255	7.20363	0.00110948	0.00827388
b4161	rsgA	ribosome small subunit-dependent GTPase A	-0.523222	-0.516447	0.786698	0.917062
b4770	yljB	protein YljB	-0.522432	2.34842	0.289011	0.55888
b0144	gluQ	glutamyl-Q tRNA(Asp) synthetase	-0.5162	7.41672	0.000141965	0.00128113
b1640	anmK	anhydro-N-acetylmuramic acid kinase	-0.516101	3.73751	0.125251	0.343319
b2652	ileY		-0.515138	0.909914	0.538274	0.763158
b4353	yjiX	PF04328 family protein YjiX	-0.515098	4.87292	0.0663169	0.225963
b0215	dnaQ	DNA polymerase III subunit epsilon	-0.513356	1.06591	0.514411	0.757624
b4069	acs	acetyl-CoA synthetase (AMP-forming)	-0.509232	9.43823	0.000512058	0.00410657
b1668	ydhS	FAD/NAD(P) binding domain-containing protein YdhS	-0.509098	0.339019	0.653367	0.839542
b0197	metQ	L-methionine/D-methionine ABC transporter membrane anchored binding protein	-0.507915	7.59621	0.000134471	0.00122838
b0066	thiQ	thiamine ABC transporter ATP binding subunit	-0.507522	7.12342	0.00349891	0.0226189
b4668	ibsB	putative toxic peptide IbsB	-0.507372	4.6093	0.138707	0.368154
b1625	cnu	H-NS- and StpA-binding protein	-0.507314	7.45944	0.000162939	0.0014499
b0921	cmoM	tRNA cmo(5)U34 methyltransferase	-0.506975	6.97565	0.000972107	0.00734755
b2765	queD	6-carboxy-5;6;7;8-tetrahydropterin synthase	-0.505956	7.85843	0.000488373	0.00394496
b1479	maeA	malate dehydrogenase (oxaloacetate-decarboxylating)	-0.505548	7.64989	0.000137049	0.00124456
b4370	leuQ		-0.50507	4.74522	0.078468	0.253427
b2751	cysN	sulfate adenylyltransferase subunit 1	-0.50288	7.02222	0.00410482	0.0260089
b3146	rsmI	16S rRNA 2'-O-ribose C1402 methyltransferase	-0.501243	7.33155	0.000436592	0.00357189
b2073	yegL	IPR002035 domain-containing protein YegL	-0.501168	2.4102	0.275481	0.547896
b1684	sufA	iron-sulfur cluster insertion protein SufA	-0.501031	2.68569	0.263475	0.533277
b4610	ygdT	YgdT	-0.499428	4.14769	0.103767	0.304201
b0850	ybjC	DUF1418 domain-containing protein YbjC	-0.498085	6.17204	0.00802571	0.0459626
b2792	yqcC	DUF446 domain-containing protein YqcC	-0.497855	6.28439	0.00755939	0.0439685
b2374	frc	formyl-CoA transferase	-0.497745	2.19053	0.359728	0.62623
b2098	yegT	putative transporter YegT	-0.49727	4.02166	0.147128	0.38366
b4798	ysdE	protein YsdE	-0.495791	4.49693	0.108125	0.311546
b3389	aroB	3-dehydroquinate synthase	-0.495407	8.46187	0.000701377	0.00545827
b0449	mdlB	ABC transporter family protein MdlB	-0.494828	8.67564	0.000211289	0.00183624
b1562	hokD	toxic protein HokD	-0.493203	3.50865	0.237707	0.504197
b1453	ansP	L-asparagine transporter	-0.492354	5.93097	0.0371993	0.148631
b1002	agp	glucose-1-phosphatase	-0.492045	2.37683	0.363856	0.630106
b1605	ydgI	putative arginine:ornithine antiporter	-0.492043	7.08229	0.00100648	0.00756894
b0689	ybfP	lipoprotein YbfP	-0.491943	6.53252	0.00635436	0.0380495
b0223	yafJ	putative glutamine amidotransferase YafJ	-0.491638	7.9795	0.000234498	0.00201056
b1278	pgpB	phosphatidylglycerophosphatase B	-0.489977	5.67344	0.0298435	0.127222
b3785	wzzE	enterobacterial common antigen polysaccharide co-polymerase	-0.488533	9.64536	0.00315782	0.0206228
b1916	sdiA	DNA-binding transcriptional dual regulator SdiA	-0.487706	8.79846	0.000291712	0.00246328
b1653	lhr	ATP-dependent helicase Lhr	-0.487542	3.37265	0.212181	0.475394
b4520	ymgF	inner membrane protein YmgF	-0.486207	6.16661	0.0120506	0.0634042
b2019	hisG	ATP phosphoribosyltransferase	-0.486189	5.99079	0.0127656	0.0659998
b0468	ybaN	DUF454 domain-containing inner membrane protein YbaN	-0.485991	6.80497	0.00552386	0.0337552
b0950	pqiA	intermembrane transport protein PqiA	-0.484262	7.55422	0.000580972	0.00458516
b1656	sodB	superoxide dismutase (Fe)	-0.483364	6.19188	0.0131908	0.0679625
b1688	ydiK	putative transporter YdiK	-0.481878	7.0183	0.00180743	0.0129388
b3884	csqR	DNA-binding transcriptional dual regulator CsqR	-0.48099	7.08971	0.000807239	0.00619577
b0380	yaiZ	DUF2754 domain-containing protein YaiZ	-0.480617	5.89511	0.0295134	0.126523
b1237	hns	DNA-binding transcriptional dual regulator H-NS	-0.480616	6.07435	0.039735	0.156109
b4012	yjaB	peptidyl-lysine N-acetyltransferase YjaB	-0.480253	7.2726	0.0020447	0.0143386
b2954	rdgB	dITP/XTP pyrophosphatase	-0.479387	6.83635	0.00189569	0.0134627
b4398	creB	DNA-binding transcriptional regulator CreB	-0.479385	7.53036	0.00110243	0.00823503
b4389	radA	DNA recombination protein	-0.479129	8.40394	0.000485142	0.00392976
b3094	exuR	DNA-binding transcriptional repressor ExuR	-0.479042	7.36602	0.000778006	0.00599199
b0847	ybjL	putative transport protein YbjL	-0.478782	7.53162	0.000672616	0.0052481
b2324	mnmC	fused tRNA 5-aminomethyl-2-thiouridylate methyltransferase and tRNA 5-aminomethyl-2-thiouridylate synthase	-0.47858	8.15337	0.000355412	0.00293461
b0745	lysW		-0.477878	2.75533	0.262358	0.531256
b1825	yebO	uncharacterized protein YebO	-0.477718	7.79829	0.000321883	0.00269766
b3244	tldD	metalloprotease subunit TldD	-0.475513	9.0363	0.000162514	0.001449
b1764	selD	selenide; water dikinase	-0.474787	6.92988	0.0019854	0.0139886
b1426	ydcH	DUF465 domain-containing protein YdcH	-0.473816	3.41714	0.220958	0.483595
b0598	cstA	pyruvate transporter CstA	-0.472611	7.96692	0.000364179	0.00300145
b3527	yhjJ	peptidase M16 family protein YhjJ	-0.471343	9.42869	0.000190056	0.00166794
b2387	fryB	putative PTS enzyme IIB component FryB	-0.47103	2.77434	0.260127	0.529333
b0714	nei	endonuclease VIII	-0.470773	5.66997	0.027109	0.118027
b1217	chaB	putative cation transport regulator ChaB	-0.46945	-0.125231	0.819702	0.938634
b4277	yjgZ	uncharacterized protein YjgZ	-0.468466	6.52643	0.00884059	0.0494874
b0623	cspE	transcription antiterminator and regulator of RNA stability CspE	-0.466937	5.42506	0.0707788	0.237721
b2610	ffh	signal recognition particle protein component	-0.466411	-0.514743	0.789276	0.918868
b0627	tatE	twin arginine protein translocation system -TatE protein	-0.464636	4.80289	0.12303	0.339662
b0195	trmO	tRNA m(6)t(6)A37 methyltransferase	-0.463586	7.236	0.00200084	0.0140531
b0486	ybaT	putative transporter YbaT	-0.4628	7.30002	0.00122903	0.00907451
b1821	mntP	Mn(2(+)) exporter	-0.462671	5.83104	0.0427087	0.164749
b4148	gdx	guanidinium exporter	-0.462285	6.9892	0.00418318	0.0263187
b3934	cytR	DNA-binding transcriptional repressor CytR	-0.461743	8.6865	0.000373569	0.00307317
b3953	frwD	putative PTS enzyme IIB component FrwD	-0.460329	5.89638	0.0202224	0.0950877
b2069	yegD	HSP70 family protein YegD	-0.459989	7.82212	0.0048247	0.0298503
b1890	motA	motility protein A	-0.458878	1.76537	0.411707	0.671203
b4793	ysaE	protein YsaE	-0.458191	7.0964	0.00739192	0.043163
b1818	manY	mannose-specific PTS enzyme IIC component	-0.458015	6.48395	0.046433	0.175035
b3827	bioP	biotin transporter	-0.457796	8.7445	0.000554238	0.00439748
b0440	hupB	DNA-binding protein HU-beta	-0.45773	6.04188	0.0223051	0.102192
b2221	atoD	acetyl-CoA:acetoacetyl-CoA transferase subunit alpha	-0.457716	2.79402	0.295375	0.562592
b1293	sapB	putrescine ABC exporter membrane subunit SapB	-0.457419	2.82027	0.279782	0.550985
b1201	dhaR	DNA-binding transcriptional dual regulator DhaR	-0.457011	6.66343	0.00598626	0.0361849
b1687	ydiJ	putative FAD-linked oxidoreductase YdiJ	-0.455633	6.0446	0.0188707	0.0898672
b2531	iscR	DNA-binding transcriptional dual regulator IscR	-0.454371	5.52645	0.0483664	0.180797
b4253	yjgL	protein YjgL	-0.454225	5.51267	0.0458038	0.173542
b4331	kptA	RNA 2'-phosphotransferase	-0.454069	8.04918	0.000595998	0.00469545
b2014	plaP	putrescine:H(+) symporter PlaP	-0.451128	8.31768	0.000210658	0.00183432
b0535	fimZ	putative LuxR family transcriptional regulator FimZ	-0.448319	1.54422	0.554853	0.774297
b2188	lapC	lipopolysaccharide signal transducer LapC	-0.447508	7.06114	0.0127153	0.0658923
b1591	dmsD	redox enzyme maturation protein DmsD	-0.447292	5.12685	0.0863819	0.269513
b4045	yjbJ	putative stress response protein YjbJ	-0.446761	6.4511	0.0113273	0.0606704
b0313	betI	DNA-binding transcriptional repressor BetI	-0.44673	6.57417	0.0098726	0.0541115
b3192	mlaC	intermembrane phospholipid transport system -periplasmic binding protein	-0.445593	8.3786	0.000178706	0.00157762
b2265	menF	isochorismate synthase MenF	-0.444818	7.13725	0.00265958	0.0179733
b1337	abgB	p-aminobenzoyl-glutamate hydrolase subunit B	-0.444377	-0.124261	0.808001	0.930515
b1046	clsC	cardiolipin synthase C	-0.443692	5.34092	0.0717743	0.240342
b2020	hisD	histidinal/histidinol dehydrogenase	-0.443172	7.30575	0.00501071	0.030788
b3467	yhhM	DUF2500 domain-containing protein YhhM	-0.441415	6.7316	0.00780155	0.0450252
b0058	rluA	23S rRNA pseudouridine(746) and tRNA pseudouridine(32) synthase	-0.441289	8.3185	0.000269179	0.00228164
b4066	yjcF	pentapeptide repeat-containing protein YjcF	-0.440571	3.5493	0.274967	0.54779
b3875	ompL	putative outer membrane porin L	-0.439069	7.4665	0.00297139	0.0196018
b3247	rng	RNase G	-0.438582	7.8535	0.000713308	0.00554147
b2290	alaA	glutamate--pyruvate aminotransferase AlaA	-0.438323	7.38985	0.00170703	0.0122396
b3973	birA	DNA-binding transcriptional repressor/biotin-[acetyl-CoA-carboxylase] ligase BirA	-0.438043	4.88784	0.111258	0.318584
b1647	ydhF	putative oxidoreductase YdhF	-0.437661	4.30313	0.235628	0.501385
b4207	fklB	peptidyl-prolyl cis-trans isomerase FklB	-0.436616	7.91663	0.00495374	0.0304798
b1202	ycgV	putative autotransporter adhesin YcgV	-0.436278	3.29695	0.241225	0.50776
b0862	artQ	L-arginine ABC transporter membrane subunit ArtQ	-0.435844	6.68942	0.0111865	0.0599879
b1762	ynjI	DUF1266 domain-containing protein YnjI	-0.434721	2.72742	0.280424	0.551584
b0855	potG	putrescine ABC transporter ATP binding subunit	-0.434585	4.70667	0.123514	0.340014
b2980	glcC	DNA-binding transcriptional dual regulator GlcC	-0.434298	6.6996	0.0186642	0.0892645
b0737	tolQ	Tol-Pal system protein TolQ	-0.433779	3.76211	0.253524	0.522366
b0676	nagC	DNA-binding transcriptional dual regulator NagC	-0.433746	8.25333	0.00186864	0.0133342
b0244	thrW		-0.432791	2.90286	0.29938	0.566878
b0638	cobC	putative adenosylcobalamin phosphatase/alpha-ribazole phosphatase	-0.432408	6.43695	0.0143944	0.0725107
b4425	rttR		-0.43109	2.31767	0.505724	0.752605
b1888	cheA	chemotaxis protein CheA	-0.430591	2.40062	0.419574	0.676864
b1532	marB	multiple antibiotic resistance protein MarB	-0.430469	2.73024	0.409528	0.669609
b3099	yqjE	inner membrane protein YqjE	-0.430206	5.89101	0.0291632	0.125262
b0131	panD	aspartate 1-decarboxylase proenzyme	-0.430089	7.25159	0.0034116	0.0221185
b2326	epmC	EF-P-Lys34 hydroxylase	-0.430005	7.33499	0.00221051	0.0153567
b2618	yfjF	putative component of the Rsx system	-0.429706	6.54827	0.011528	0.0615124
b0845	ybjJ	inner membrane protein YbjJ	-0.429701	7.08287	0.00268962	0.0180942
b4044	dinF	DNA damage-inducible protein F	-0.429644	9.20295	0.00230277	0.0158742
b2796	sdaC	L-serine:H(+) symporter SdaC	-0.429596	9.38401	0.000760054	0.00587398
b1843	yobB	putative carbon-nitrogen hydrolase family protein YobB	-0.429487	5.21154	0.0750053	0.246851
b0475	hemH	ferrochelatase	-0.429114	3.0198	0.294221	0.561092
b1200	dhaK	dihydroxyacetone kinase subunit K	-0.429041	6.72126	0.00883793	0.0494874
b1442	ydcU	putative ABC transporter membrane subunit YdcU	-0.427829	-0.122992	1	1
b4763	sroC		-0.426606	5.44999	0.0675533	0.229476
b3809	dapF	diaminopimelate epimerase	-0.426513	4.7028	0.289641	0.559372
b1412	azoR	FMN dependent NADH:quinone oxidoreductase	-0.425837	4.61796	0.208419	0.470682
b4451	ryhB		-0.424247	6.65437	0.00970289	0.0535799
b3848	yigZ	IMPACT family member YigZ	-0.424227	8.01598	0.00289634	0.0191958
b1141	xisE	putative excisionase	-0.423712	1.36415	0.49799	0.747738
b1544	ydfK	cold shock protein YdfK	-0.419571	6.0162	0.0590867	0.205884
b2494	bepA	beta-barrel assembly-enhancing protease	-0.418826	6.36113	0.0327386	0.135807
b4743	ynaL	protein YnaL	-0.418344	0.184471	0.848337	0.956708
b0780	ybhK	putative transferase YbhK	-0.416877	6.6289	0.0246032	0.110455
b0467	priC	primosomal replication protein N''	-0.415322	5.9894	0.0411526	0.160269
b2797	sdaB	L-serine deaminase II	-0.415236	8.13719	0.00146788	0.0106272
b2298	yfcC	putative transporter YfcC	-0.414922	5.06254	0.103022	0.303104
b4208	cycA	D-serine/alanine/glycine/:H(+)symporter	-0.414031	9.58205	0.00376893	0.0241201
b2938	speA	biosynthetic arginine decarboxylase	-0.412879	9.62865	0.00100582	0.00756894
b0753	ybgS	PF13985 family protein YbgS	-0.411828	3.45774	0.314977	0.579013
b3789	rffH	glucose-1-phosphate thymidylyltransferase 2	-0.411422	8.46172	0.00136495	0.00996283
b1888	cheA	chemotaxis protein CheA	-0.409875	2.38894	0.455149	0.710394
b0183	rnhB	RNase HII	-0.409156	6.79158	0.00997868	0.0546259
b0610	rnk	nucleoside diphosphate kinase regulator	-0.408858	6.00103	0.0787825	0.253444
b4388	serB	phosphoserine phosphatase	-0.405866	7.51316	0.00413299	0.0261132
b3965	trmA	tRNA m(5)U54 methyltransferase	-0.405766	9.188	0.00163724	0.0117581
b1725	yniA	putative kinase YniA	-0.405294	2.39003	0.485689	0.737067
b0603	ybdO	putative LysR family DNA-binding transcriptional regulator YbdO	-0.403491	4.79227	0.132746	0.358294
b0788	ybhN	PF03706 family inner membrane protein YbhN	-0.403458	4.24694	0.172352	0.426459
b3434	yhgN	MarC family putative inner membrane protein YhgN	-0.40279	6.98507	0.00695161	0.0410209
b4381	deoC	deoxyribose-phosphate aldolase	-0.402029	7.66147	0.0026722	0.0180041
b3035	tolC	outer membrane channel TolC	-0.401633	6.52708	0.0864588	0.269513
b1111	comR	DNA-binding transcriptional repressor ComR	-0.401567	5.38728	0.0864518	0.269513
b1712	ihfA	integration host factor subunit alpha	-0.400502	2.5944	0.454992	0.710394
b0887	cydD	glutathione/L-cysteine ABC exporter subunit CydD	-0.400257	3.28256	0.353978	0.620078
b4369	leuP		-0.400124	2.3372	0.485681	0.737067
b1001	yccE	uncharacterized protein YccE	-0.399284	5.92048	0.0739257	0.244975
b1250	kch	K(+) channel Kch	-0.39896	5.84497	0.0512075	0.189358
b4384	deoD	purine nucleoside phosphorylase	-0.398653	7.89992	0.0047625	0.0295473
b3472	dcrB	periplasmic bacteriophage sensitivity protein DcrB	-0.398365	8.47069	0.00760317	0.0441656
b0509	glxR	tartronate semialdehyde reductase 2	-0.397629	5.17616	0.135483	0.363267
b2410	yfeH	putative solute:Na(+) symporter	-0.397127	7.48969	0.00314374	0.0205911
b2413	cysZ	sulfate:H(+) symporter	-0.397115	7.30685	0.00966446	0.0534958
b3156	yhbS	putative N-acetyltransferase YhbS	-0.395906	6.89338	0.0180713	0.0871756
b2102	yegX	putative glycosyl hydrolase YegX	-0.395055	3.02393	0.516475	0.758912
b4437	sibB		-0.394949	5.72621	0.0785207	0.253427
b3195	mlaF	intermembrane phospholipid transport system; ATP binding subunit MlaF	-0.392865	8.95227	0.00371871	0.0238328
b4698	mgrR		-0.391696	5.83696	0.076383	0.249235
b2259	pmrD	signal transduction protein PmrD	-0.391452	5.02186	0.141578	0.373555
b2552	hmp	nitric oxide dioxygenase	-0.390942	7.51728	0.00367358	0.0236453
b3429	glgA	glycogen synthase	-0.390752	7.64305	0.00297954	0.0196018
b0151	fhuC	iron(III) hydroxamate ABC transporter ATP binding subunit	-0.389787	8.00218	0.00223575	0.0155079
b2395	pdeA	putative c-di-GMP phosphodiesterase PdeA	-0.389387	8.39238	0.00216715	0.0151025
b3495	uspA	universal stress protein A	-0.389323	8.92187	0.00394456	0.025127
b4454	rdlD		-0.388448	7.10205	0.0253442	0.113099
b3845	fadA	3-ketoacyl-CoA thiolase	-0.388041	8.39048	0.00187927	0.0133673
b4686	yshB	uncharacterized protein YshB	-0.387567	7.82771	0.0299061	0.127229
b4107	yjdN	PF06983 family protein YjdN	-0.386952	6.74812	0.015615	0.0772586
b2626	yfjJ	protein YfjJ	-0.386887	4.94693	0.173377	0.427886
b3499	rlmJ	23S rRNA m(6)A2030 methyltransferase	-0.386671	8.08369	0.0030955	0.0203049
b1765	ydjA	putative oxidoreductase YdjA	-0.386215	5.28635	0.112943	0.321408
b0615	citF	citrate lyase alpha subunit	-0.385494	5.64675	0.0734208	0.244208
b4244	pyrI	aspartate carbamoyltransferase; PyrI subunit	-0.385241	6.5914	0.0405846	0.158749
b0872	hcr	NADH oxidoreductase	-0.384101	4.75761	0.171686	0.425595
b1683	sufB	Fe-S cluster scaffold complex subunit SufB	-0.383367	6.99083	0.0207512	0.0966587
b0999	cbpM	chaperone modulator CbpM	-0.382267	4.7391	0.187319	0.440861
b0122	yacC	putative lipoprotein YacC	-0.38214	6.67809	0.018842	0.0898261
b1798	leuE	leucine exporter	-0.381826	8.80736	0.00551997	0.0337552
b0557	borD	prophage lipoprotein BorD	-0.381357	10.3123	0.00187184	0.0133358
b0133	panC	pantothenate synthetase	-0.381248	7.37148	0.012749	0.0659906
b1832	msrC	free methionine-(R)-sulfoxide reductase	-0.380966	5.64903	0.0967363	0.291776
b2475	ypfJ	uncharacterized protein YpfJ	-0.380499	7.06289	0.0124305	0.0648682
b0938	elfA	putative laminin-binding fimbrial subunit	-0.380452	0.288886	0.758084	0.899777
b4800	ytgA	protein YtgA	-0.380303	3.97568	0.285006	0.554745
b4762	sroA		-0.380193	3.44925	0.307686	0.571015
b3832	rmuC	putative recombination limiting protein RmuC	-0.379268	9.37381	0.0033756	0.0219488
b2260	menE	o-succinylbenzoate--CoA ligase	-0.378233	6.96627	0.0133788	0.0686932
b3817	yigF	DUF2628 domain-containing protein YigF	-0.377708	9.70709	0.00701913	0.0413102
b3629	waaS	lipopolysaccharide core biosynthesis protein WaaS	-0.377657	11.6264	0.0101245	0.0552213
b0864	artP	L-arginine ABC transporter ATP binding subunit	-0.377046	5.88725	0.0765242	0.24948
b0161	degP	periplasmic serine endoprotease DegP	-0.375993	8.73831	0.00247938	0.0169608
b0141	yadN	putative fimbrial protein YadN	-0.375458	3.29768	0.316133	0.579708
b1787	yeaK	mischarged aminoacyl-tRNA deacylase	-0.374843	5.84487	0.0619476	0.214014
b3180	yhbY	ribosome assembly factor YhbY	-0.374536	8.02881	0.00432371	0.0271264
b0447	decR	DNA-binding transcriptional activator DecR	-0.374112	6.63586	0.0552255	0.197237
b1341	dgcM	diguanylate cyclase DgcM	-0.37363	1.09926	0.736105	0.891826
b1324	tpx	lipid hydroperoxide peroxidase	-0.373072	5.60356	0.0903063	0.278014
b3098	yqjD	ribosome- and membrane-associated DUF883 domain-containing protein YqjD	-0.372637	5.81895	0.0858242	0.268471
b3918	cdh	CDP-diacylglycerol diphosphatase	-0.371763	8.0508	0.00425942	0.0267606
b2678	proW	glycine betaine ABC transporter membrane subunit ProW	-0.370256	7.77196	0.0116006	0.061544
b2485	hyfE	hydrogenase 4 component E	-0.369701	4.18421	0.241661	0.507999
b1105	lpoB	outer membrane lipoprotein - activator of MrcB activity	-0.369658	5.44197	0.152762	0.393361
b4011	yjaA	stress response protein	-0.369206	7.12146	0.0220313	0.101177
b0873	hcp	protein S-nitrosylase	-0.36814	4.35225	0.210109	0.473072
b4651	yibW	pseudogene	-0.368081	6.52504	0.0523233	0.191895
b3624	waaZ	lipopolysaccharide core biosynthesis protein WaaZ	-0.367034	11.7639	0.00792603	0.0456257
b2673	nrdH	glutaredoxin-like protein NrdH	-0.366467	5.3232	0.189204	0.44366
b0104	guaC	GMP reductase	-0.366451	8.41277	0.0028947	0.0191958
b4184	yjfL	DUF350 domain-containing inner membrane protein YjfL	-0.365762	6.42945	0.039918	0.156553
b0124	gcd	quinoprotein glucose dehydrogenase	-0.365225	9.94976	0.00284643	0.0189776
b2968	yghD	putative type II secretion system M-type protein YghD	-0.3637	5.93372	0.207561	0.470452
b3544	dppA	dipeptide ABC transporter periplasmic binding protein	-0.36343	9.00746	0.00462546	0.0288574
b0724	sdhB	succinate:quinone oxidoreductase; iron-sulfur cluster binding protein	-0.363401	8.13192	0.115823	0.326653
b2350	yfdG	putative bactoprenol-linked glucose translocase	-0.362895	8.57696	0.00349763	0.0226189
b2268	rbn	ribonuclease BN	-0.362546	7.38601	0.0166487	0.0815459
b0786	ybhL	Bax1-I family protein YbhL	-0.361686	7.59319	0.0109016	0.0588134
b0501	ybbD	pseudogene	-0.361684	6.24909	0.0645493	0.220952
b2114	metG	methionine--tRNA ligase	-0.361361	5.15733	0.190717	0.445436
b0453	ybaY	PF09619 family lipoprotein YbaY	-0.36041	6.76792	0.0217303	0.100292
b1972	msrQ	membrane-bound flavocytochrome MsrQ	-0.360021	1.91118	0.545635	0.767301
b1596	ynfM	putative transporter YnfM	-0.359476	4.94523	0.163678	0.412294
b0959	sxy	transcriptional coactivator for CRP	-0.358512	6.67588	0.0279609	0.121028
b2329	aroC	chorismate synthase	-0.35834	5.64434	0.0913825	0.280747
b2560	pgpC	phosphatidylglycerophosphatase C	-0.358248	6.3892	0.0428583	0.165041
b3891	fdhE	formate dehydrogenase formation protein	-0.357559	8.14445	0.00675875	0.0399885
b4494	arpB	pseudogene	-0.356678	6.30765	0.0500768	0.185946
b1932	yedL	putative acetyltransferase YedL	-0.35643	1.67344	0.55064	0.770344
b2939	yqgB	acid stress response protein YqgB	-0.356033	5.50153	0.113014	0.321408
b3356	yhfA	OsmC family protein YhfA	-0.355027	5.9126	0.0786488	0.253444
b1190	dadX	alanine racemase 2	-0.35464	6.94867	0.0655448	0.224016
b3193	mlaD	intermembrane phospholipid transport system; substrate binding protein MlaD	-0.353659	8.12755	0.00707447	0.0415811
b2213	ada	DNA-binding transcriptional dual regulator/DNA repair protein Ada	-0.352366	5.3151	0.139402	0.36956
b3915	fieF	Zn(2(+))/Fe(2(+))/Cd(2(+)) exporter	-0.350157	8.93129	0.0064299	0.0383399
b3540	dppF	dipeptide ABC transporter ATP binding subunit DppF	-0.349761	8.33919	0.00668738	0.0397241
b3483	yhhH	PF15631 family protein YhhH	-0.349639	8.56991	0.0187705	0.0896769
b0961	yccF	PF03733 family inner membrane protein YccF	-0.349376	6.64656	0.0443184	0.168917
b4794	baxL	putative translational regulatory protein BaxL	-0.345663	5.13025	0.15312	0.394003
b1722	ydiY	acid-inducible putative outer membrane protein YdiY	-0.344803	8.15044	0.00801753	0.0459626
b2695	serV		-0.344717	-0.816083	1	1
b1852	zwf	NADP(+)-dependent glucose-6-phosphate dehydrogenase	-0.343959	4.3651	0.29708	0.564225
b0448	mdlA	ABC transporter family protein MdlA	-0.343475	8.04432	0.0067464	0.0399885
b0775	bioB	biotin synthase	-0.342682	7.38748	0.0281324	0.121535
b4409	blr	beta-lactam resistance protein	-0.342201	7.99131	0.00972109	0.0535799
b1428	ydcK	putative acyltransferase YdcK	-0.341704	-0.344957	0.81037	0.93177
b4006	purH	bifunctional AICAR transformylase/IMP cyclohydrolase	-0.341294	7.2596	0.0209729	0.0973865
b2064	asmA	putative assembly protein AsmA	-0.341264	8.15961	0.0098379	0.0539876
b1234	rssA	putative patatin-like phospholipase RssA	-0.34104	7.472	0.0456646	0.173375
b3191	mlaB	intermembrane phospholipid transport system protein MlaB	-0.341039	7.55504	0.014491	0.0728138
b0881	clpS	specificity factor for ClpA-ClpP chaperone-protease complex	-0.339814	3.99378	0.389767	0.65437
b3812	yigB	5-amino-6-(5-phospho-D-ribitylamino)uracil phosphatase	-0.33665	8.34621	0.0125098	0.0651296
b0789	clsB	cardiolipin synthase B	-0.336	4.2768	0.309042	0.572106
b1983	yeeN	putative transcriptional regulator YeeN	-0.335811	10.5369	0.00555128	0.0338765
b2820	recB	exodeoxyribonuclease V subunit RecB	-0.335795	5.06573	0.325035	0.589737
b1206	dauA	aerobic C4-dicarboxylate transporter DauA	-0.335759	7.05073	0.0391609	0.153989
b2142	yohK	putative 3-hydroxypropanoate export protein YohK	-0.33526	6.80202	0.0443054	0.168917
b4446	sibC		-0.334767	4.78688	0.218444	0.481871
b1790	nimR	DNA-binding transcriptional repressor NimR	-0.333696	0.974149	0.709354	0.872758
b0836	bssR	regulator of biofilm formation	-0.332619	2.20533	0.557844	0.777016
b2936	loiP	metalloprotease LoiP	-0.332529	6.7263	0.0710361	0.238227
b4396	rob	DNA-binding transcriptional dual regulator Rob	-0.33238	9.01281	0.0080027	0.0459487
b3974	coaA	pantothenate kinase	-0.331105	5.20724	0.186613	0.439894
b2124	yehS	DUF1456 domain-containing protein YehS	-0.330654	7.54571	0.0163665	0.0803397
b2777	queE	putative 7-carboxy-7-deazaguanine synthase QueE	-0.329742	9.54271	0.0115601	0.0615124
b2039	rfbA	glucose-1-phosphate thymidylyltransferase 1	-0.328954	12.2333	0.00861342	0.0485197
b1856	mepM	peptidoglycan endopeptidase MepM	-0.328401	8.07992	0.00868955	0.0488254
b4801	ykiE	protein YkiE	-0.32767	3.75956	0.38102	0.648387
b2355	yfdL	pseudogene	-0.327544	3.0899	0.478194	0.731789
b2597	raiA	ribosome-associated inhibitor A	-0.326906	7.08744	0.0260815	0.114917
b4119	melA	alpha-galactosidase	-0.32639	8.48175	0.0096536	0.0534958
b0819	ldtB	L;D-transpeptidase LdtB	-0.326056	7.76991	0.0207739	0.0966634
b1528	ydeA	L-arabinose exporter	-0.325344	4.93369	0.206136	0.468606
b3654	xanP	xanthine:H(+) symporter XanP	-0.325323	8.75801	0.0115724	0.0615124
b2838	lysA	diaminopimelate decarboxylase	-0.3252	8.10453	0.00771217	0.0446247
b3556	cspA	cold shock protein CspA	-0.325175	4.96185	0.215726	0.479698
b1702	ppsA	phosphoenolpyruvate synthetase	-0.32517	7.19979	0.0417737	0.161561
b1064	grxB	reduced glutaredoxin 2	-0.324353	5.08267	0.204419	0.466841
b4796	yibY	protein YibY	-0.324235	10.9955	0.0126621	0.0657692
b0697	kdpB	K(+) transporting P-type ATPase subunit KdpB	-0.324114	6.52081	0.0620723	0.214279
b1710	btuE	thioredoxin/glutathione peroxidase BtuE	-0.323891	3.29964	0.409391	0.669609
b0650	hscC	chaperone protein HscC	-0.323388	2.9725	0.415802	0.674461
b1162	bluR	DNA-binding transcriptional repressor BluR	-0.323238	9.16668	0.0219502	0.101084
b1736	chbA	N;N'-diacetylchitobiose-specific PTS enzyme IIA component	-0.322906	1.54688	0.695489	0.865149
b2184	radD	putative DNA repair helicase RadD	-0.322778	6.88656	0.0323229	0.134815
b0785	moaE	molybdopterin synthase catalytic subunit	-0.322202	6.39891	0.0964671	0.291161
b2077	mdtD	putative multidrug efflux pump MdtD	-0.32184	3.41981	0.400517	0.661653
b3509	hdeB	periplasmic acid stress chaperone HdeB	-0.320694	8.96317	0.0134884	0.0690974
b1869	yecN	MAPEG family inner membrane protein YecN	-0.320471	6.43911	0.0969055	0.291893
b4532	hicA	mRNA interferase toxin HicA	-0.320386	4.76116	0.274808	0.54779
b3194	mlaE	intermembrane phospholipid transport system; integral membrane subunit MlaE	-0.320011	8.49778	0.00974505	0.0536098
b2511	der	50S ribosomal subunit stability factor	-0.319823	-0.814476	1	1
b0177	bamA	outer membrane protein assembly factor BamA	-0.319775	-0.814476	1	1
b0756	galM	galactose-1-epimerase	-0.319006	4.85204	0.243665	0.510695
b2665	kbp	K(+) binding protein	-0.318956	7.16586	0.0449155	0.171046
b2892	recJ	ssDNA-specific exonuclease RecJ	-0.318865	8.55397	0.0119811	0.0631129
b1097	mltG	endolytic murein transglycosylase	-0.318762	7.49701	0.0244427	0.109955
b0335	prpE	propionyl-CoA synthetase	-0.318724	7.87402	0.0141019	0.071502
b1834	letB	lipophilic envelope spanning tunnel	-0.318332	7.66468	0.0199246	0.0941831
b1529	marC	inner membrane protein MarC	-0.318056	5.13698	0.21056	0.473839
b0591	entS	enterobactin exporter EntS	-0.318016	7.61546	0.0158524	0.0782461
b4517	gnsA	putative phosphatidylethanolamine synthesis regulator GnsA	-0.317783	4.41217	0.278471	0.550168
b0239	frsA	fermentation-respiration switch protein	-0.317319	8.41426	0.0109654	0.0590861
b1685	ydiH	uncharacterized protein YdiH	-0.31726	4.39385	0.36214	0.628226
b4712	agrA		-0.317189	5.2425	0.182734	0.434419
b3177	folP	dihydropteroate synthase	-0.317029	8.52561	0.0126857	0.0658151
b3160	yhbW	putative luciferase-like monooxygenase YhbW	-0.317027	7.99652	0.011634	0.0615746
b2453	eutG	putative alcohol dehydrogenase EutG	-0.31657	5.62517	0.14981	0.388799
b4456	glmZ		-0.316546	9.02471	0.0155113	0.076988
b0224	dpaA	peptidoglycan meso-diaminopimelic acid protein amidase A	-0.316332	8.59219	0.0145701	0.0731287
b2833	ygdR	DUF903 domain-containing lipoprotein YgdR	-0.31613	6.78298	0.0484648	0.181014
b2424	cysU	sulfate/thiosulfate ABC transporter inner membrane subunit CysU	-0.315779	5.64374	0.158435	0.403034
b3781	trxA	thioredoxin 1	-0.315586	6.59582	0.086254	0.269438
b2793	syd	SecY-interacting protein	-0.31493	6.94813	0.0351712	0.142568
b0866	ybjQ	putative heavy metal binding protein YbjQ	-0.31438	3.99879	0.388667	0.65437
b3895	fdhD	sulfurtransferase for molybdenum cofactor sulfuration	-0.314185	8.57651	0.0343727	0.139958
b3031	yqiA	esterase YqiA	-0.313869	7.9276	0.0132812	0.0682707
b2011	sbcB	exodeoxyribonuclease I	-0.313824	7.61335	0.0343891	0.139958
b0738	tolR	Tol-Pal system protein TolR	-0.313651	2.33969	0.551464	0.770773
b3469	zntA	Zn(2(+))/Cd(2(+))/Pb(2(+)) exporting P-type ATPase	-0.312599	9.36287	0.012255	0.0642522
b2753	iap	alkaline phosphatase isozyme conversion protein	-0.311758	8.61305	0.0143983	0.0725107
b1686	menI	1;4-dihydroxy-2-naphthoyl-CoA hydrolase	-0.311739	2.81976	0.463712	0.717991
b4093	phnO	aminoalkylphosphonate N-acetyltransferase	-0.311716	5.45277	0.251324	0.519512
b3521	rcdB	putative DNA-binding transcriptional regulator YhjC	-0.311641	8.42292	0.0121368	0.0637822
b4565	sgcB	putative PTS enzyme IIB component SgcB	-0.311447	6.01478	0.113633	0.322695
b0880	cspD	DNA replication inhibitor CspD	-0.310707	5.09443	0.252756	0.521814
b1396	paaI	phenylacetyl-CoA thioesterase	-0.310706	1.78669	0.5622	0.781134
b0675	umpH	UMP phosphatase	-0.310109	6.92367	0.0380627	0.151403
b4410	ecnA	entericidin A lipoprotein; antidote to entericidin B	-0.309943	7.23703	0.0597007	0.207697
b4756	yqiD	protein YqiD	-0.309643	7.55211	0.0271647	0.118155
b0956	matP	macrodomain Ter protein	-0.3089	4.96471	0.361474	0.628226
b2894	xerD	site-specific recombinase	-0.308683	4.7982	0.283281	0.553988
b2366	dsdA	D-serine ammonia-lyase	-0.308511	5.90985	0.150151	0.389277
b3612	gpmM	2;3-bisphosphoglycerate-independent phosphoglycerate mutase	-0.307125	9.76975	0.0149539	0.0747192
b2133	dld	quinone-dependent D-lactate dehydrogenase	-0.306366	5.17146	0.21141	0.474319
b0987	gfcA	threonine-rich inner membrane protein GfcA	-0.306261	0.61169	0.823979	0.941359
b0318	yahD	ankyrin repeat-containing protein YahD	-0.306073	4.43612	0.30137	0.567186
b0885	aat	leucyl/phenylalanyl-tRNA--protein transferase	-0.305427	6.54584	0.0899548	0.277314
b3992	thiF	sulfur carrier protein ThiS adenylyltransferase	-0.305277	7.83749	0.0238887	0.108226
b3749	rbsA	ribose ABC transporter ATP binding subunit	-0.305246	8.72139	0.0202702	0.0952124
b1630	rsxD	SoxR [2Fe-2S] reducing system protein RsxD	-0.30497	6.45762	0.0835178	0.262728
b2201	ccmA	cytochrome c maturation protein A	-0.304903	4.12137	0.355171	0.621202
b1350	recE	exonuclease VIII; ds DNA exonuclease; 5' --> 3' specific	-0.30479	1.69329	0.612986	0.816201
b1260	trpA	tryptophan synthase subunit alpha	-0.303657	6.2852	0.106896	0.310348
b0812	dps	DNA protection during starvation protein	-0.30302	6.91459	0.0510467	0.188919
b1013	rutR	DNA-binding transcriptional dual regulator RutR	-0.301551	5.41771	0.185348	0.438234
b2708	gutQ	D-arabinose 5-phosphate isomerase GutQ	-0.301479	6.42771	0.108362	0.311818
b4483	tatD	3' -> 5' ssDNA/RNA exonuclease TatD	-0.301348	8.76106	0.0220383	0.101177
b2351	yfdH	bactoprenol glucosyl transferase	-0.301213	11.9961	0.0217415	0.100292
b2993	hybD	hydrogenase 2 maturation protease	-0.301005	6.21205	0.107211	0.310578
b0357	frmR	DNA-binding transcriptional repressor FrmR	-0.300476	5.16109	0.24155	0.507999
b1430	tehB	tellurite methyltransferase	-0.300389	5.42085	0.219873	0.482878
b0803	ybiI	zinc finger domain-containing protein YbiI	-0.300327	5.29807	0.240613	0.507229
b0614	citX	apo-citrate lyase phosphoribosyl-dephospho-CoA transferase	-0.299724	3.6349	0.413479	0.671396
b1018	efeO	ferrous iron transport system protein EfeO	-0.29903	6.39429	0.0978267	0.293597
b3616	tdh	threonine dehydrogenase	-0.299024	9.23561	0.0194304	0.0921399
b2670	alaE	L-alanine exporter	-0.298351	7.44588	0.0522348	0.191728
b3460	livJ	branched chain amino acid/phenylalanine ABC transporter periplasmic binding protein	-0.298327	8.92753	0.0441752	0.168917
b3641	slmA	nucleoid occlusion factor SlmA	-0.297188	7.91866	0.0223753	0.102304
b2186	yejK	nucleoid-associated protein YejK	-0.296925	7.67137	0.0262094	0.115347
b1601	tqsA	autoinducer 2 exporter	-0.296804	2.01997	0.620869	0.821656
b3362	yhfG	DUF2559 domain-containing protein YhfG	-0.296258	4.84029	0.281018	0.551784
b1951	rcsA	DNA-binding transcriptional activator RcsA	-0.296018	3.38114	0.417574	0.675852
b1063	yceB	putative lipid-binding lipoprotein YceB	-0.295673	6.73426	0.0722762	0.241479
b4064	ghxP	guanine/hypoxanthine transporter GhxP	-0.295569	8.96538	0.0213037	0.0987177
b0147	thpR	RNA 2';3'-cyclic phosphodiesterase	-0.295411	6.84294	0.0826443	0.261824
b1507	hipA	serine/threonine-protein kinase toxin HipA	-0.295062	5.98048	0.175121	0.42958
b3021	mqsA	antitoxin of the MqsRA toxin-antitoxin system/DNA-binding transcriptional repressor MqsA	-0.294741	7.56188	0.0312321	0.131122
b3379	php	putative hydrolase	-0.294194	7.76726	0.0245655	0.110396
b2562	yfhL	putative 4Fe-4S cluster-containing protein YfhL	-0.293751	9.64442	0.0301284	0.127931
b0655	gltI	glutamate/aspartate ABC transporter periplasmic binding protein	-0.293236	7.29811	0.0498929	0.185417
b1895	uspC	universal stress protein C	-0.293224	1.97993	0.753143	0.899302
b1586	ynfD	DUF1161 domain-containing protein YnfD	-0.293079	3.4346	0.422303	0.680284
b3154	yhbP	putative FMN binding protein YhbP	-0.292184	6.84693	0.0676898	0.229765
b2864	glyU		-0.29063	7.73964	0.0348682	0.141596
b1415	aldA	aldehyde dehydrogenase A	-0.290279	6.36956	0.108173	0.311546
b0238	gpt	xanthine-guanine phsophoribosyltransferase	-0.290201	6.88429	0.0621603	0.214417
b2404	lysV		-0.289988	3.86944	0.406197	0.667433
b3684	yidP	putative DNA-binding transcriptional regulator YidP	-0.289929	7.9293	0.0306733	0.1296
b0585	fes	ferric enterobactin esterase	-0.289735	6.15547	0.149356	0.387891
b2668	ygaP	thiosulfate sulfurtransferase YgaP	-0.28934	9.13068	0.0246407	0.110512
b3542	dppC	dipeptide ABC transporter membrane subunit DppC	-0.288769	7.84294	0.0260014	0.114884
b1811	yoaH	UFP0181 family protein YoaH	-0.2885	5.37214	0.221434	0.483927
b0809	glnQ	L-glutamine ABC transporter ATP binding subunit	-0.288384	7.21918	0.055199	0.197237
b2322	yfcJ	putative transporter YfcJ	-0.288095	7.46851	0.0331014	0.136354
b2182	bcr	multidrug efflux pump Bcr	-0.287684	7.29919	0.0513293	0.189389
b1344	ttcA	tRNA cytosine(32) 2-sulfurtransferase TtcA	-0.287472	7.34192	0.049493	0.184238
b0723	sdhA	succinate:quinone oxidoreductase; FAD binding protein	-0.287372	9.24657	0.181176	0.432147
b4787	yqiM	protein YqiM	-0.287333	5.65714	0.187583	0.441249
b2005	cbtA	cytoskeleton-binding toxin CbtA	-0.287271	1.23936	0.781234	0.913994
b2707	srlR	DNA-binding transcriptional repressor SrlR	-0.285958	5.83345	0.172321	0.426459
b0367	tauC	taurine ABC transporter membrane subunit	-0.285356	6.05093	0.182911	0.434608
b4071	nrfB	periplasmic nitrite reductase penta-heme c-type cytochrome	-0.285239	7.52865	0.0563053	0.199305
b2599	pheA	fused chorismate mutase/prephenate dehydratase	-0.28497	7.96225	0.0268921	0.117197
b3089	sstT	serine/threonine:Na(+) symporter	-0.2845	8.77539	0.0250525	0.112022
b1379	hslJ	lipoprotein implicated in Novobiocin resistance	-0.283528	4.96875	0.268774	0.539259
b3958	argC	N-acetylglutamylphosphate reductase	-0.283358	9.01542	0.0265831	0.116304
b1958	yedI	DUF808 domain-containing inner membrane protein YedI	-0.283181	7.10961	0.0571647	0.201384
b2819	recD	exodeoxyribonuclease V subunit RecD	-0.282796	7.58322	0.038409	0.152104
b0846	rcdA	RcdA	-0.282638	6.22193	0.12853	0.350089
b3043	ygiL	putative fimbrial protein YgiL	-0.28248	5.47925	0.219501	0.482772
b2806	rlmM	23S rRNA 2'-O-ribose C2498 methyltransferase	-0.282474	7.9975	0.0211302	0.098015
b3658	selC		-0.28234	5.42838	0.22271	0.485662
b4447	sibD		-0.282291	5.70912	0.293834	0.56098
b3858	yihD	DUF1040 domain-containing protein YihD	-0.281743	6.71072	0.101395	0.300553
b4472	yhdP	phospholipid transport factor YhdP	-0.281462	10.052	0.0358446	0.144829
b1090	plsX	putative phosphate acyltransferase	-0.281296	9.42882	0.0583356	0.204797
b1918	tcyL	cystine ABC transporter membrane subunit	-0.281166	5.27976	0.250447	0.5189
b1473	yddG	amino acid exporter YddG	-0.279836	5.99135	0.147536	0.384059
b1962	yedJ	putative HD superfamily phosphohydrolase YedJ	-0.279578	5.61109	0.198662	0.457513
b3660	yicL	putative transporter YicL	-0.279515	10.9976	0.0281802	0.121624
b0886	cydC	glutathione/L-cysteine ABC exporter subunit CydC	-0.279377	3.66139	0.46314	0.717404
b2634	yfjR	putative DNA-binding transcriptional regulator YfjR	-0.278727	5.83721	0.167306	0.418219
b0998	torD	trimethylamine-N-oxide reductase-specific chaperone	-0.277991	3.32682	0.453215	0.709111
b4057	yjbR	PF04237 family protein YjbR	-0.277501	6.87524	0.0709902	0.238227
b4502	yeiW	putative metal-chelating domain-containing protein YeiW	-0.27747	5.18188	0.265012	0.535447
b3653	gltS	glutamate:sodium symporter	-0.277425	8.96878	0.0826298	0.261824
b1584	speG	spermidine N-acetyltransferase	-0.276576	9.03082	0.0540253	0.195268
b3523	yhjE	putative transporter YhjE	-0.27625	8.32759	0.0569704	0.200858
b0597	entH	proofreading thioesterase in enterobactin biosynthesis	-0.276034	5.99281	0.169259	0.421449
b3284	smg	DUF494 domain-containing protein Smg	-0.275856	7.19712	0.0604569	0.209675
b4218	paeA	putative cadaverine/putrescine exporter	-0.275729	8.34911	0.0299585	0.127331
b4135	yjdC	putative DNA-binding transcriptional regulator YjdC	-0.275626	8.31443	0.0334885	0.13762
b1746	astD	aldehyde dehydrogenase	-0.275624	1.4146	0.710152	0.872996
b0390	aroM	protein AroM	-0.275518	7.92653	0.061181	0.211921
b2454	eutJ	putative ethanolamine utilization chaperonin EutJ	-0.275298	6.03345	0.158235	0.402755
b4159	mscM	miniconductance mechanosensitive channel MscM	-0.274577	10.3397	0.0305653	0.129417
b4614	sokA	pseudogene	-0.273947	3.2165	0.474592	0.728686
b0234	yafP	putative N-acetyltransferase YafP	-0.273934	6.84001	0.0785465	0.253427
b0182	lpxB	lipid A disaccharide synthase	-0.273592	2.03446	0.641054	0.832776
b3930	menA	1;4-dihydroxy-2-naphthoate octaprenyltransferase	-0.273525	8.79945	0.03281	0.135807
b1667	ydhR	putative monooxygenase YdhR	-0.273252	4.92296	0.295465	0.562592
b0249	ykfF	protein YkfF	-0.272899	5.89979	0.175847	0.429917
b1946	fliN	flagellar motor switch protein FliN	-0.272702	2.7745	0.521282	0.760472
b0658	ybeX	CorC-HlyC family protein YbeX	-0.272218	7.8309	0.0535272	0.194052
b1819	manZ	mannose-specific PTS enzyme IID component	-0.272018	5.65021	0.226015	0.489626
b1034	ycdX	zinc-binding phosphatase YcdX	-0.271536	7.42842	0.045925	0.173854
b3501	arsR	DNA-binding transcriptional repressor ArsR	-0.270693	7.40813	0.0625546	0.215309
b4469	ygiQ	radical SAM superfamily protein YgiQ	-0.270347	9.57607	0.0359236	0.144829
b4611	sibE		-0.270314	4.26525	0.359073	0.625821
b0776	bioF	8-amino-7-oxononanoate synthase	-0.270276	5.10798	0.269797	0.540684
b1429	tehA	tellurite resistance protein	-0.270175	3.7999	0.43419	0.690652
b2835	lplT	lysophospholipid transporter	-0.27008	7.77167	0.0375649	0.149824
b1833	letA	intermembrane transport protein LetA	-0.269354	5.46007	0.246394	0.514079
b2495	yfgD	putative oxidoreductase YfgD	-0.268845	5.95609	0.176132	0.429917
b3392	hofP	DNA utilization protein HofP	-0.268616	7.39061	0.0552053	0.197237
b0599	hcxA	hydroxycarboxylate dehydrogenase A	-0.268047	6.66558	0.107773	0.311466
b4054	tyrB	tyrosine aminotransferase	-0.267436	8.71117	0.0364267	0.146593
b0898	ycaD	putative transporter YcaD	-0.267372	8.08361	0.0335613	0.137793
b4382	deoA	thymidine phosphorylase	-0.267359	7.8059	0.0552851	0.197251
b2187	yejL	DUF1414 domain-containing protein YejL	-0.267261	6.46089	0.139974	0.370638
b1463	nhoA	arylamine N-acetyltransferase	-0.267232	1.8466	0.799629	0.925374
b3908	sodA	superoxide dismutase (Mn)	-0.267072	8.56645	0.03508	0.142327
b3670	ilvN	acetohydroxy acid synthase I subunit IlvN	-0.267061	5.91189	0.174464	0.429087
b1045	ymdB	2'-O-acetyl-ADP-ribose deacetylase; regulator of RNase III activity	-0.266771	2.10273	0.746596	0.896759
b2706	gutM	DNA-binding transcriptional activator GutM	-0.266727	3.41701	0.58439	0.796361
b4295	yjhU	putative DNA-binding transcriptional regulator YjhU	-0.266726	8.93478	0.0382925	0.151796
b0805	fiu	iron catecholate outer membrane transporter Fiu	-0.266308	7.88597	0.0680582	0.230315
b1614	ydgA	DUF945 domain-containing protein YdgA	-0.266217	5.8391	0.185132	0.438212
b2539	hcaF	putative 3-phenylpropionate/cinnamate dioxygenase subunit beta	-0.266138	5.25146	0.310024	0.572974
b1087	yceF	m(7)GTP pyrophosphatase	-0.265178	6.11382	0.232902	0.49898
b3096	mzrA	modulator protein MzrA	-0.264748	7.78898	0.0514967	0.189642
b4829	uhpU		-0.264718	6.52223	0.162962	0.411652
b2099	yegU	putative ADP-ribosylglycohydrolase YegU	-0.264699	4.50053	0.360992	0.627941
b0633	rlpA	rare lipoprotein RlpA	-0.264622	7.65605	0.0472543	0.177831
b1115	ycfT	inner membrane protein YcfT	-0.264446	3.58031	0.510807	0.754805
b3773	ilvY	DNA-binding transcriptional dual regulator IlvY	-0.264318	8.36893	0.041352	0.160469
b1306	pspC	phage shock protein C	-0.26276	2.40362	0.633679	0.828885
b2399	yfeD	putative DNA-binding transcriptional regulator YfeD	-0.262746	7.98973	0.0352821	0.142817
b3872	yihL	putative DNA-binding transcriptional regulator YihL	-0.261961	9.70919	0.0364767	0.146662
b3360	pabA	aminodeoxychorismate synthase subunit 2	-0.261748	7.94207	0.0598041	0.207895
b4200	rpsF	30S ribosomal subunit protein S6	-0.261072	-0.194103	1	1
b0102	zapD	cell division factor ZapD	-0.261054	8.27075	0.0295919	0.126616
b1419	ydcA	protein YdcA	-0.260796	4.07705	0.40809	0.668564
b1216	chaA	Na(+)/K(+):H(+) antiporter ChaA	-0.260446	8.96227	0.038042	0.151403
b0494	tesA	multifunctional acyl-CoA thioesterase I and protease I and lysophospholipase L1	-0.260008	5.57219	0.246925	0.514946
b2445	yffN	uncharacterized protein YffN	-0.25997	3.58723	0.480519	0.733031
b1735	chbR	ChbR	-0.259652	2.95761	0.527122	0.763158
b2336	yfcS	putative fimbrial chaperone YfcS	-0.258733	3.41836	0.527493	0.763158
b3893	fdoH	formate dehydrogenase O subunit beta	-0.258312	8.84394	0.078932	0.253479
b3352	yheS	putative ATP-binding protein YheS	-0.257736	9.10291	0.0413835	0.160469
b1296	puuP	putrescine:H(+) symporter PuuP	-0.256976	3.11157	0.616857	0.818142
b3408	feoA	ferrous iron transport protein A	-0.255426	8.46313	0.043314	0.166223
b2972	pppA	prepilin peptidase	-0.254362	9.68239	0.045613	0.173375
b2767	ygcO	putative 4Fe-4S cluster-containing protein	-0.254176	5.12972	0.371172	0.63784
b0036	caiD	crotonobetainyl-CoA hydratase	-0.254135	6.66418	0.119717	0.332873
b2143	cdd	cytidine/deoxycytidine deaminase	-0.253684	5.42749	0.258654	0.528301
b4455	hokA	small toxic polypeptide	-0.253645	7.59868	0.136798	0.366024
b2578	eamB	cysteine/O-acetylserine exporter EamB	-0.253359	6.45014	0.176196	0.429917
b0749	lysQ		-0.253292	3.89042	0.436984	0.69263
b1806	yeaY	Slp family lipoprotein YeaY	-0.251993	6.11631	0.225666	0.489234
b2263	menH	2-succinyl-6-hydroxy-2; 4-cyclohexadiene-1-carboxylate synthase	-0.251942	5.00035	0.338036	0.605699
b4666	ibsE	toxic peptide IbsE	-0.251279	4.07705	0.434002	0.690652
b1526	yneJ	putative DNA-binding transcriptional regulator YneJ	-0.251236	7.38073	0.0714396	0.2394
b2924	mscS	small conductance mechanosensitive channel MscS	-0.251207	9.53844	0.0482028	0.180337
b2082	ogrK	prophage P2 late control protein OgrK	-0.251117	6.07626	0.205358	0.468266
b0251	yafY	inner membrane lipoprotein YafY	-0.250882	6.31398	0.181593	0.432215
b4633	xisD	pseudogene	-0.250313	5.52388	0.266066	0.536335
b4511	ybdZ	enterobactin biosynthesis protein YbdZ	-0.250156	3.25191	0.538391	0.763158
b2209	eco	serine protease inhibitor ecotin	-0.249976	6.05536	0.2014	0.461362
b0817	mntR	DNA-binding transcriptional dual regulator MntR	-0.24973	7.02689	0.108521	0.311944
b0647	ybeT	Sel1 repeat-containing protein YbeT	-0.249445	4.06867	0.440145	0.695482
b2865	actS	amidase activator	-0.249169	8.22579	0.0506151	0.187477
b1139	lit	cell death peptidase Lit	-0.249129	5.38879	0.311714	0.57562
b1193	emtA	lytic murein transglycosylase E	-0.248701	6.04753	0.212209	0.475394
b2643	yfjX	putative antirestriction protein YfjX	-0.248081	6.43525	0.181884	0.432628
b3819	rarD	putative transporter RarD	-0.247316	10.1824	0.0542086	0.195268
b3199	lptC	lipopolysaccharide transport system protein LptC	-0.24728	6.69762	0.137741	0.366899
b3110	cyuP	cysteine detoxification protein CyuP	-0.247214	8.58613	0.055454	0.197381
b1660	punC	purine nucleoside transporter PunC	-0.246264	6.32591	0.212808	0.476259
b2217	rcsB	DNA-binding transcriptional activator RcsB	-0.245008	6.09821	0.211155	0.474224
b3214	gltF	periplasmic protein GltF	-0.244818	8.23782	0.0514912	0.189642
b3622	waaL	O-antigen ligase	-0.24472	12.9966	0.0625634	0.215309
b0830	gsiB	glutathione ABC transporter periplasmic binding protein	-0.244109	7.21434	0.0820188	0.260767
b2682	ygaZ	L-valine exporter; YgaZ component	-0.244054	7.02496	0.102665	0.302909
b1378	ydbK	putative pyruvate-flavodoxin oxidoreductase	-0.243996	8.60179	0.0562209	0.199305
b0721	sdhC	succinate:quinone oxidoreductase; membrane protein SdhC	-0.243664	6.9609	0.270071	0.540747
b0606	ahpF	alkyl hydroperoxide reductase; AhpF component	-0.24366	8.09309	0.0477672	0.178857
b4479	dgoR	DNA-binding transcriptional regulator DgoR	-0.243374	8.62811	0.0513027	0.189389
b1122	ymfA	putative inner membrane protein YmfA	-0.243161	7.46039	0.0844107	0.264791
b4286	yjhV	pseudogene	-0.24286	6.42118	0.173913	0.428499
b1617	uidA	beta-glucuronidase	-0.242767	1.06782	0.84729	0.956073
b0099	mutT	8-oxo-dGTP diphosphatase	-0.242699	7.34791	0.0988172	0.29546
b2664	glaR	DNA-binding transcriptional repressor GlaR	-0.242072	6.84504	0.116258	0.32703
b4718	gadF		-0.241599	7.60187	0.0824663	0.261817
b0960	yccS	putative transporter YccS	-0.240767	8.17443	0.0730884	0.243511
b4767	ytiB	protein YtiB	-0.240714	8.0047	0.0531032	0.193012
b3055	ygiM	putative signal transduction protein (SH3 domain)	-0.240239	8.32126	0.0456821	0.173375
b4501	torI	prophage CPS-53 recombination directionality factor and response regulator inhibitor	-0.23915	4.25985	0.497339	0.747515
b1874	cutC	PF03932 family protein CutC	-0.238884	6.35987	0.21135	0.474319
b1877	yecT	protein YecT	-0.238388	0.838834	0.815725	0.93648
b2008	yeeA	putative transporter YeeA	-0.237843	5.16204	0.386712	0.652358
b3534	bcsQ	pseudogene	-0.237669	8.19232	0.0765698	0.24948
b1929	yedE	putative selenium transporter YedE	-0.237424	5.05417	0.345486	0.612765
b3528	dctA	C4 dicarboxylate/orotate:H(+) symporter	-0.237152	9.25826	0.122571	0.338813
b3546	eptB	phosphoethanolamine transferase EptB	-0.237053	9.8708	0.051702	0.190085
b3442	yhhZ	putative endonuclease YhhZ	-0.236742	5.38394	0.321359	0.585444
b4713	agrB		-0.23634	4.76775	0.395146	0.6569
b3049	glgS	surface composition regulator	-0.235599	8.08207	0.102555	0.302865
b0757	galK	galactokinase	-0.235329	6.00404	0.244913	0.512425
b1563	relE	mRNA interferase toxin RelE	-0.235288	4.53976	0.39307	0.65541
b3241	aaeA	aromatic carboxylic acid efflux pump membrane fusion protein	-0.234967	8.31017	0.0474562	0.178364
b2343	yfcZ	DUF406 domain-containing protein YfcZ	-0.234281	5.7725	0.291206	0.560345
b3957	argE	acetylornithine deacetylase	-0.233546	8.4502	0.0659735	0.225131
b0643	ybeL	DUF1451 domain-containing protein YbeL	-0.23274	6.5485	0.225023	0.488663
b3829	metE	cobalamin-independent homocysteine transmethylase	-0.232494	9.64652	0.0731567	0.243511
b4347	symE	nucleoid-associated protein SymE	-0.23245	7.94333	0.0827764	0.262057
b4510	rzoD	putative prophage lysis lipoprotein RzoD	-0.232284	7.08783	0.118459	0.329897
b4186	yjfC	putative acid--amine ligase YjfC	-0.232269	8.53841	0.115831	0.326653
b1791	nimT	2-nitroimidazole exporter	-0.232265	2.22252	0.65574	0.841219
b2855	ygeK	pseudogene	-0.232215	-0.0576975	1	1
b0611	rna	RNase I	-0.232086	6.52322	0.232821	0.49898
b4647	mokA	pseudogene	-0.232016	7.95476	0.178638	0.432147
b4209	ytfE	iron-sulfur cluster repair protein YtfE	-0.231078	8.06177	0.107001	0.310369
b2341	fadJ	3-hydroxyacyl-CoA dehydrogenase FadJ	-0.230472	6.63852	0.185181	0.438212
b4230	ytfT	galactofuranose ABC transporter putative membrane subunit YtfT	-0.229525	7.13658	0.153539	0.394518
b1808	yoaA	putative ATP-dependent 5' to 3' DNA helicase	-0.229511	6.89422	0.131496	0.356091
b0828	iaaA	isoaspartyl dipeptidase proenzyme	-0.22944	6.36926	0.199924	0.459524
b3432	glgB	1;4-alpha-glucan branching enzyme	-0.229298	8.96129	0.0704219	0.236879
b2727	hypB	hydrogenase isoenzymes nickel incorporation protein HypB	-0.229177	6.62836	0.179376	0.432147
b3475	acpT	holo-[acyl carrier protein] synthase 2	-0.228866	7.56024	0.088685	0.274156
b4176	yjeT	DUF2065 domain-containing protein YjeT	-0.228659	5.22194	0.344445	0.612028
b1664	ydhQ	putative adhesin-related protein YdhQ	-0.228408	7.29851	0.108005	0.311466
b3541	dppD	dipeptide ABC transporter ATP binding subunit DppD	-0.228318	8.73491	0.072212	0.241446
b0940	elfC	putative fimbrial usher protein ElfC	-0.228183	4.30144	0.517443	0.759232
b3942	katG	catalase/hydroperoxidase HPI	-0.228077	10.3239	0.0872024	0.270885
b3053	glnE	fused glutamine synthetase deadenylase/glutamine synthetase adenylyltransferase	-0.227346	8.98485	0.0873931	0.271289
b2092	gatC	pseudogene	-0.227311	6.6128	0.299929	0.567186
b1180	ycgM	putative isomerase/hydrolase	-0.226798	5.76007	0.288421	0.558223
b0539	exoD	pseudogene	-0.226505	4.45878	0.499874	0.748805
b4832	bhsB		-0.226218	4.91621	0.47842	0.731884
b3822	recQ	ATP-dependent DNA helicase RecQ	-0.226157	9.56516	0.0807473	0.257826
b3124	garK	glycerate 2-kinase 1	-0.225736	6.97082	0.174536	0.429087
b1213	ychQ	SirB family protein YchQ	-0.225587	5.80502	0.26754	0.538092
b2546	yphD	putative ABC transporter membrane subunit YphD	-0.225517	5.93563	0.277093	0.549389
b2847	yqeI	putative transcriptional regulator YqeI	-0.225196	7.64061	0.090714	0.27894
b3448	yhhA	DUF2756 domain-containing protein YhhA	-0.225144	6.83539	0.155891	0.398149
b4685	yrbN	uncharacterized protein YrbN	-0.224869	2.43806	0.641719	0.832776
b2561	yfhH	putative DNA-binding transcriptional regulator YfhH	-0.223379	7.87781	0.0947674	0.287383
b0674	asnB	asparagine synthetase B	-0.223377	7.75455	0.0932294	0.284464
b4358	lgoD	L-galactonate oxidoreductase	-0.22297	8.41845	0.0728039	0.243061
b1219	ychN	DsrE/F sulfur relay family protein YchN	-0.222801	3.52048	0.539748	0.763158
b0280	yagN	protein YagN	-0.222598	9.12185	0.0781492	0.253149
b1380	ldhA	D-lactate dehydrogenase	-0.222588	7.82392	0.141099	0.372511
b3552	yiaD	PF13488 family lipoprotein YiaD	-0.221342	8.32167	0.0668223	0.227512
b0402	proY	putative transporter ProY	-0.221105	8.48162	0.0836359	0.262914
b0460	hha	hemolysin expression-modulating protein Hha	-0.221056	8.66735	0.0845587	0.265069
b4558	yifL	putative lipoprotein YifL	-0.221006	6.97894	0.15642	0.399274
b1330	ynaI	small conductance mechanosensitive channel YnaI	-0.221002	7.49004	0.102853	0.303064
b3747	kup	K(+):H(+) symporter Kup	-0.220683	10.1189	0.069281	0.233745
b2171	yeiP	elongation factor P-like protein YeiP	-0.220427	5.22312	0.408053	0.668564
b0943	ycbV	putative fimbrial protein YcbV	-0.219263	1.85793	0.726323	0.883919
b3491	yhiM	inner membrane protein YhiM	-0.219182	12.2482	0.0830473	0.262213
b1704	aroH	3-deoxy-7-phosphoheptulonate synthase; Trp-sensitive	-0.219031	6.84442	0.192018	0.447065
b1794	dgcP	diguanylate cyclase DgcP	-0.218934	8.52385	0.0748836	0.246851
b4206	ytfB	cell division protein YtfB	-0.218695	7.87144	0.123537	0.340014
b1376	uspF	universal stress protein F	-0.218252	4.66518	0.4371	0.69263
b3511	hdeD	acid-resistance membrane protein	-0.218167	11.2322	0.0793501	0.254456
b0948	rlmL	fused 23S rRNA m(2)G2445 methyltransferase and 23S rRNA m(7)G2069 methyltransferase	-0.218103	8.73662	0.101818	0.301205
b3350	kefB	K(+) : H(+) antiporter KefB	-0.217668	9.65377	0.091827	0.28149
b1657	ydhP	putative transporter YdhP	-0.217352	3.58933	0.532257	0.763158
b1842	holE	DNA polymerase III subunit theta	-0.216656	5.25878	0.39629	0.657345
b0752	zitB	Zn(2(+))/Cd(2(+))/Ni(2(+))/Cu(2(+)) exporter	-0.216565	5.42749	0.362546	0.628685
b0329	yahO	DUF1471 domain-containing protein YahO	-0.216477	6.52883	0.218045	0.481467
b3437	gntK	D-gluconate kinase; thermostable	-0.216399	6.84131	0.201015	0.461188
b0484	copA	Cu(+) exporting P-type ATPase	-0.216375	8.79815	0.081399	0.259536
b4536	yobH	uncharacterized protein YobH	-0.21588	6.72857	0.216862	0.480518
b3407	yhgF	putative RNA-binding protein YhgF	-0.215644	9.91902	0.0742201	0.245404
b3105	yhaJ	DNA-binding transcriptional activator YhaJ	-0.215575	9.16532	0.137144	0.366365
b3618	htrL	protein HtrL	-0.214833	11.6534	0.10307	0.303104
b0266	yagB	orphan antitoxin YagB	-0.214525	7.39384	0.11655	0.327429
b2911	ssrS		-0.213988	3.67854	0.533429	0.763158
b0068	thiB	thiamine ABC transporter periplasmic binding protein	-0.213528	7.99759	0.117738	0.328603
b4058	uvrA	UvrABC excision nuclease subunit A	-0.213511	9.81335	0.0788593	0.253444
b3714	adeP	adenine:H(+) symporter	-0.213501	9.55979	0.104262	0.304801
b1822	rlmA	23S rRNA m(1)G745 methyltransferase	-0.213142	6.01411	0.30124	0.567186
b3867	hemN	coproporphyrinogen III dehydrogenase	-0.212839	9.21624	0.0895526	0.276456
b0993	torS	sensor histidine kinase TorS	-0.212792	5.44103	0.347152	0.613642
b3666	uhpT	hexose-6-phosphate:phosphate antiporter	-0.21258	9.29767	0.10326	0.303312
b4374	yjjG	pyrimidine 5'-nucleotidase YjjG	-0.212271	6.61214	0.215923	0.479698
b3543	dppB	dipeptide ABC transporter membrane subunit DppB	-0.212135	8.38188	0.0968718	0.291893
b4717	micL		-0.212058	4.24418	0.57882	0.791426
b2211	yojI	ABC transporter family protein/microcin J25 efflux protein	-0.211972	8.03624	0.0961543	0.290413
b4156	yjeM	putative transporter YjeM	-0.211701	11.9566	0.116952	0.327429
b2346	mlaA	intermembrane phospholipid transport system -outer membrane lipoprotein MlaA	-0.211607	8.75653	0.142088	0.374348
b2822	recC	exodeoxyribonuclease V subunit RecC	-0.21121	5.45495	0.424852	0.683159
b3744	asnA	asparagine synthetase A	-0.210759	9.30047	0.119751	0.332873
b1694	ydiF	putative acetate-CoA transferase YdiF	-0.210461	5.58615	0.346765	0.613598
b0148	hrpB	RNA-dependent NTPase HrpB	-0.209995	9.00555	0.10548	0.307557
b0870	ltaE	low-specificity L-threonine aldolase	-0.209642	6.82179	0.180966	0.432147
b1650	nemA	N-ethylmaleimide reductase	-0.209288	7.47972	0.166565	0.417067
b4014	aceB	malate synthase A	-0.209103	8.68256	0.132871	0.358415
b3998	nfi	endonuclease V	-0.209051	7.52478	0.117847	0.328603
b4225	chpB	endoribonuclease toxin ChpB	-0.208952	6.87888	0.202363	0.463098
b0549	ybcO	putative nuclease YbcO	-0.208898	4.00547	0.572893	0.787726
b2734	pphB	phosphoprotein phosphatase 2	-0.208845	6.57842	0.264753	0.535378
b4622	ytcA	putative lipoprotein YtcA	-0.208551	7.54759	0.133288	0.359106
b2196	ccmF	holocytochrome c synthase CcmF component	-0.208477	7.12985	0.146797	0.383397
b3535	yhjR	PF10945 family protein YhjR	-0.208023	8.0538	0.100221	0.298492
b2798	ygdG	flap endonuclease	-0.207992	6.83125	0.193583	0.449212
b4002	zraP	signaling pathway modulator ZraP	-0.207809	6.03656	0.277785	0.549569
b2177	yejA	putative oligopeptide ABC transporter periplasmic binding protein YejA	-0.207684	6.98115	0.180466	0.432147
b3188	sfsB	putative transcriptional regulator SfsB	-0.20726	6.65557	0.252788	0.521814
b3510	hdeA	periplasmic acid stress chaperone HdeA	-0.206977	11.9037	0.104344	0.304843
b2321	flk	putative flagella assembly protein	-0.206876	7.77285	0.137632	0.366899
b3906	rhaR	DNA-binding transcriptional activator RhaR	-0.206594	8.00414	0.0916145	0.281219
b0394	mak	fructokinase	-0.206428	6.68082	0.241319	0.50776
b1786	dgcJ	diguanylate cyclase DgcJ	-0.205837	8.4264	0.0979236	0.293597
b4204	yjfZ	DUF2686 domain-containing protein YjfZ	-0.205694	11.3658	0.10405	0.304381
b4133	cadC	DNA-binding transcriptional activator CadC	-0.205518	10.1756	0.0885026	0.273782
b3570	bax	putative glycoside hydrolase Bax	-0.205287	8.471	0.105673	0.30792
b0419	yajO	1-deoxyxylulose-5-phosphate synthase YajO	-0.205279	6.9681	0.184017	0.436539
b3959	argB	acetylglutamate kinase	-0.205	8.17792	0.0950628	0.287895
b4001	yjaH	DUF1481 domain-containing protein YjaH	-0.204455	8.52485	0.109866	0.315406
b0852	rimK	ribosomal protein S6 modification protein	-0.203534	8.25384	0.132567	0.358243
b2140	dusC	tRNA-dihydrouridine(16) synthase	-0.203251	8.44014	0.100106	0.298492
b4352	yjiA	P-loop guanosine triphosphatase YjiA	-0.203243	8.07835	0.0952364	0.28803
b1959	yedA	putative transporter YedA	-0.203002	5.2791	0.393268	0.65541
b4618	tisB	membrane-depolarizing toxin TisB	-0.202773	4.87119	0.438263	0.694227
b1103	hinT	purine nucleoside phosphoramidase	-0.20277	3.61477	0.638282	0.831771
b0932	pepN	aminopeptidase N	-0.201898	7.91661	0.128639	0.350171
b3674	yidF	uncharacterized protein YidF	-0.201746	7.71658	0.136921	0.366024
b4625	symR		-0.201706	8.38054	0.149249	0.38784
b2406	xapB	xanthosine:H(+) symporter XapB	-0.201663	4.90399	0.483547	0.735697
b1795	yeaQ	PF04226 family protein YeaQ	-0.20096	6.98653	0.198376	0.457404
b1454	yncG	putative glutathione S-transferase YncG	-0.200821	3.83013	0.602967	0.809183
b1602	pntB	pyridine nucleotide transhydrogenase subunit beta	-0.200787	6.7633	0.220234	0.482957
b4795	yibX	protein YibX	-0.200384	11.5179	0.125673	0.343984
b1227	narI	nitrate reductase A subunit gamma	-0.199868	0.0678567	1	1
b2040	rfbD	dTDP-4-dehydrorhamnose reductase	-0.199547	11.9526	0.12223	0.338291
b1070	flgN	flagellar biosynthesis protein FlgN	-0.199256	4.13263	0.631859	0.827325
b3751	rbsB	ribose ABC transporter periplasmic binding protein	-0.199241	8.67556	0.166761	0.41709
b1413	hrpA	ATP-dependent 3'->5' RNA helicase HrpA	-0.199021	7.48584	0.151516	0.392361
b3553	ghrB	glyoxylate reductase	-0.199007	8.86073	0.12152	0.336952
b4336	yjiN	DUF445 domain-containing protein YjiN	-0.198531	7.13102	0.173696	0.428341
b3828	metR	DNA-binding transcriptional dual regulator MetR	-0.19803	8.86682	0.142199	0.374348
b4311	nanC	N-acetylneuraminate outer membrane channel	-0.197858	7.54125	0.154833	0.396129
b4438	cyaR		-0.197819	5.23087	0.454681	0.710345
b3645	dinD	DNA damage-inducible protein D	-0.19772	9.23948	0.147211	0.38366
b4609	ryfD		-0.19661	4.38716	0.565872	0.784041
b1767	ansA	L-asparaginase 1	-0.196392	7.00527	0.20456	0.466925
b1243	oppA	oligopeptide ABC transporter periplasmic binding protein	-0.195987	8.25142	0.112308	0.320972
b3614	yibQ	divergent polysaccharide deacetylase domain-containing protein YibQ	-0.195915	8.46902	0.116949	0.327429
b2616	recN	DNA repair protein RecN	-0.195042	8.30586	0.0986723	0.295422
b4144	yjeI	DUF4156 domain-containing lipoprotein YjeI	-0.195022	6.33511	0.290438	0.560184
b4187	aidB	putative acyl-CoA dehydrogenase AidB	-0.194649	8.2501	0.150425	0.389763
b2877	mocA	molybdenum cofactor cytidylyltransferase	-0.194543	9.80198	0.117673	0.328603
b3678	yidJ	putative sulfatase/phosphatase YidJ	-0.19423	8.76004	0.125565	0.343899
b1978	yeeJ	inverse autotransporter adhesin	-0.193992	6.33928	0.362014	0.628226
b2174	lpxT	lipid A-core phosphotransferase	-0.193944	7.89063	0.128988	0.350695
b0378	yaiW	surface-exposed outer membrane lipoprotein	-0.193667	7.43953	0.153586	0.394518
b2549	yphG	DUF5107 domain-containing protein YphG	-0.193356	7.45591	0.171634	0.425595
b3921	yiiR	DUF805 domain-containing protein YiiR	-0.193076	9.08598	0.151895	0.392887
b0155	clcA	chloride:H(+) antiporter ClcA	-0.192769	8.01057	0.180466	0.432147
b4476	gntU	low-affinity gluconate transporter	-0.19275	8.31039	0.109957	0.315464
b4198	ulaF	L-ribulose-5-phosphate 4-epimerase UlaF	-0.192534	7.80312	0.177362	0.431054
b3406	greB	transcription elongation factor GreB	-0.192334	6.05214	0.31521	0.579203
b0196	rcsF	sensor lipoprotein RcsF	-0.192261	7.07559	0.191466	0.446386
b2749	ygbE	DUF3561 domain-containing inner membrane protein YgbE	-0.191853	6.57755	0.287772	0.557691
b0815	opgE	phosphoethanolamine transferase OpgE	-0.190796	8.19998	0.125941	0.344507
b3085	ygjP	putative metal-dependent hydrolase	-0.190629	6.78847	0.260341	0.529333
b4608	ohsC		-0.190523	8.21013	0.116799	0.327429
b3539	yhjV	putative transporter YhjV	-0.190046	10.8766	0.136842	0.366024
b0556	rzpD	putative prophage endopeptidase RzpD	-0.188796	7.56529	0.154204	0.395199
b1523	yneG	DUF4186 domain-containing protein YneG	-0.188457	2.90065	0.673704	0.850427
b1435	rlhA	23S rRNA 5-hydroxycytidine C2501 synthase	-0.188207	7.62458	0.172627	0.426743
b4094	phnN	ribose 1;5-bisphosphate phosphokinase	-0.188119	6.74833	0.25461	0.524107
b0193	yaeF	peptidase C92 family protein YaeF	-0.187791	7.06003	0.201248	0.461249
b0109	nadC	quinolinate phosphoribosyltransferase (decarboxylating)	-0.187135	7.31113	0.189378	0.443681
b3770	ilvE	branched-chain-amino-acid aminotransferase	-0.186923	8.67054	0.137281	0.366365
b0119	yacL	PF06062 family protein YacL	-0.186867	8.08609	0.159377	0.404509
b0849	grxA	reduced glutaredoxin 1	-0.186617	5.03033	0.480647	0.733031
b2195	ccmG	thiol:disulfide oxidoreductase CcmG	-0.185691	4.22352	0.574241	0.78806
b1362	rzpR	pseudogene	-0.185435	5.42658	0.411485	0.67111
b3267	yhdV	lipoprotein YhdV	-0.185228	7.34976	0.175888	0.429917
b0398	sbcD	ATP-dependent structure-specific DNA nuclease -SbcD subunit	-0.185077	8.14147	0.134198	0.360904
b3646	yicG	PF03458 family inner membrane protein YicG	-0.185012	8.55161	0.139107	0.368996
b3700	recF	recombination mediator protein RecF	-0.184934	9.13463	0.15249	0.393361
b0571	cusR	DNA-binding transcriptional activator CusR	-0.1847	6.05315	0.34935	0.615496
b4708	insI2	pseudogene	-0.184188	5.51048	0.436877	0.69263
b0484	copA	soluble Cu(+) chaperone	-0.183992	6.509	0.297852	0.56521
b4246	pyrL	pyrBI operon leader peptide	-0.183986	4.84363	0.500299	0.749112
b2662	gabT	4-aminobutyrate aminotransferase GabT	-0.183776	5.9914	0.396799	0.657455
b0695	kdpD	sensor histidine kinase KdpD	-0.183079	7.31666	0.196776	0.454497
b2642	yfjW	uncharacterized protein YfjW	-0.182618	5.54257	0.435498	0.691319
b2159	nfo	endonuclease IV	-0.182454	5.72607	0.392995	0.65541
b3213	gltD	glutamate synthase subunit GltD	-0.182189	8.39354	0.162043	0.409878
b2509	xseA	exodeoxyribonuclease VII subunit XseA	-0.18211	7.64825	0.205893	0.468606
b3476	nikA	Ni(2(+)) ABC transporter periplasmic binding protein	-0.181808	9.09982	0.159887	0.405343
b0003	thrB	homoserine kinase	-0.181486	8.27266	0.153703	0.394594
b2180	yejF	putative oligopeptide ABC transporter ATP binding subunit YejF	-0.18135	6.0717	0.339576	0.607727
b0779	uvrB	UvrABC excision nuclease subunit B	-0.181227	7.76432	0.181284	0.432147
b1939	fliG	flagellar motor switch protein FliG	-0.181194	0.342948	1	1
b3881	yihT	6-deoxy-6-sulfofructose-1-phosphate aldolase	-0.180783	7.68666	0.207068	0.469965
b3358	yhfK	putative transporter YhfK	-0.180464	10.039	0.145582	0.380969
b3880	yihS	sulfoquinovose isomerase	-0.180293	8.40911	0.142858	0.3756
b3130	yhaV	ribosome-dependent mRNA interferase toxin YhaV	-0.180241	7.76084	0.194551	0.4508
b2493	yfgO	putative transporter YfgO	-0.179876	6.64908	0.331115	0.598095
b3693	dgoK	2-dehydro-3-deoxygalactonokinase	-0.179632	7.34558	0.207652	0.470452
b4488	ilvG	pseudogene	-0.179587	9.32348	0.152577	0.393361
b4346	mcrB	5-methylcytosine-specific restriction enzyme subunit McrB	-0.178973	11.9355	0.157654	0.401964
b1000	cbpA	curved DNA-binding protein	-0.178618	6.19517	0.376788	0.643392
b1957	yodC	protein YodC	-0.178106	4.13871	0.55047	0.770344
b1264	trpE	anthranilate synthase subunit TrpE	-0.178014	2.39818	0.750238	0.898312
b3050	yqiJ	DUF1449 domain-containing inner membrane protein YqiJ	-0.177883	8.89924	0.166185	0.41658
b2912	fau	putative 5-formyltetrahydrofolate cyclo-ligase	-0.177872	5.87712	0.370261	0.637608
b2266	elaB	tail-anchored inner membrane protein ElaB	-0.177715	5.34528	0.459365	0.713733
b0877	ybjX	DUF535 domain-containing protein YbjX	-0.17742	7.84081	0.171446	0.425505
b4482	yigE	DUF2233 domain-containing protein YigE	-0.176732	7.91034	0.19881	0.45754
b3847	pepQ	Xaa-Pro dipeptidase	-0.176732	8.99369	0.167985	0.419446
b0153	fhuB	iron(III) hydroxamate ABC transporter membrane subunit	-0.176118	8.46478	0.175524	0.429917
b2381	pyrR	DNA-binding transcriptional activator PyrR	-0.175613	5.7855	0.407372	0.668036
b1262	trpC	fused indole-3-glycerol phosphate synthase/phosphoribosylanthranilate isomerase	-0.175516	5.6401	0.474861	0.728686
b2136	yohD	DedA family protein YohD	-0.17536	4.99399	0.506486	0.752605
b2157	yeiE	DNA-binding transcriptional regulator YeiE	-0.17505	5.2649	0.475981	0.729904
b2027	wzzB	O-antigen co-polymerase	-0.174825	9.12703	0.186168	0.439078
b0569	nfrB	cyclic di-3';5'-guanylate-activated glycosyltransferase	-0.174739	7.17923	0.244408	0.511608
b0287	yagU	DUF1440 domain-containing inner membrane protein YagU	-0.174532	10.7281	0.154627	0.396054
b2977	glcG	putative heme-binding protein GlcG	-0.174505	5.39451	0.489563	0.74031
b2293	hxpA	hexitol phosphatase A	-0.174474	6.90848	0.260027	0.529333
b4684	yqfG	uncharacterized protein YqfG	-0.173958	5.75534	0.421416	0.679313
b0435	bolA	DNA-binding transcriptional dual regulator BolA	-0.173655	6.6471	0.377219	0.643635
b4377	yjjU	putative patatin-like phospholipase YjjU	-0.173641	7.0902	0.249641	0.518672
b3868	glnG	DNA-binding transcriptional dual regulator NtrC	-0.173594	7.72464	0.183245	0.43517
b0002	thrA	fused aspartate kinase/homoserine dehydrogenase 1	-0.173545	9.48614	0.180823	0.432147
b0766	ybhA	pyridoxal phosphate/fructose-1;6-bisphosphate phosphatase	-0.172609	8.24173	0.166716	0.41709
b3820	yigI	putative thioesterase YigI	-0.171911	9.18885	0.18611	0.439078
b4795	yibX	protein YibX-S	-0.171862	10.0836	0.174293	0.428961
b4732	ykiD	protein YkiD	-0.171851	5.85582	0.407034	0.66775
b1177	ycgJ	PF05666 family protein YcgJ	-0.171454	6.50068	0.391923	0.65541
b3399	yrfG	purine nucleotidase	-0.171428	8.18237	0.238424	0.505478
b2386	fryC	putative PTS enzyme IIC component FryC	-0.171396	5.34857	0.481304	0.733783
b0076	leuO	DNA-binding transcriptional dual regulator LeuO	-0.170881	6.08533	0.377996	0.644222
b2431	yfeX	porphyrinogen peroxidase	-0.170781	6.3678	0.371344	0.63784
b0774	bioA	adenosylmethionine-8-amino-7-oxononanoate aminotransferase	-0.170206	6.0434	0.395609	0.6569
b4351	mrr	Type IV methyl-directed restriction enzyme EcoKMrr	-0.170067	8.11998	0.196045	0.453739
b3671	ilvB	acetohydroxy acid synthase I subunit IlvB	-0.169862	8.96749	0.177144	0.430993
b2353	tfaS	pseudogene	-0.16986	1.80874	0.84937	0.957089
b4513	kdpF	K(+) transporting P-type ATPase subunit KdpF	-0.169821	2.06756	0.795865	0.922452
b3196	yrbG	putative transport protein YrbG	-0.169691	8.84341	0.215814	0.479698
b2554	glrR	DNA-binding transcriptional activator GlrR	-0.169184	7.10879	0.235319	0.501274
b4554	yibT	protein YibT	-0.168818	7.59865	0.223129	0.485966
b4575	yjgX	pseudogene	-0.168471	9.44059	0.196143	0.453739
b3795	yifK	putative transporter YifK	-0.168292	9.42556	0.189411	0.443681
b2080	yegP	DUF1508 domain-containing protein YegP	-0.168244	1.6759	0.87633	0.974742
b0337	codA	cytosine/isoguanine deaminase	-0.168042	7.91737	0.19296	0.448233
b3943	yijE	cystine exporter	-0.167901	8.92744	0.219775	0.482878
b2388	glk	glucokinase	-0.16789	7.49814	0.228225	0.492909
b4048	yjbM	DUF2713 domain-containing protein YjbM	-0.167867	4.29084	0.594363	0.804064
b4185	yjfM	DUF1190 domain-containing protein YjfM	-0.167838	8.65724	0.190759	0.445436
b0903	pflB	pyruvate formate-lyase	-0.167753	8.85968	0.202366	0.463098
b0822	ybiV	sugar phosphatase YbiV	-0.167149	5.35076	0.482536	0.734747
b4807	malH		-0.167112	7.76035	0.228759	0.493561
b0465	mscK	potassium dependent; small conductance mechanosensitive channel	-0.167078	9.77085	0.190041	0.444456
b1061	dinI	DNA damage-inducible protein I	-0.166842	5.26882	0.498906	0.74843
b1102	fhuE	ferric coprogen/ferric rhodotorulic acid outer membrane transporter	-0.16663	5.85688	0.4115	0.67111
b2839	lysR	DNA-binding transcriptional dual regulator LysR	-0.166415	7.90904	0.207155	0.469965
b1076	flgE	flagellar hook protein FlgE	-0.16638	2.0979	0.776554	0.911336
b3590	selB	selenocysteyl-tRNA-specific translation elongation factor	-0.165957	9.27599	0.206048	0.468606
b3831	udp	uridine phosphorylase	-0.165805	8.8563	0.185418	0.438234
b2105	rcnR	DNA-binding transcriptional repressor RcnR	-0.165276	7.69566	0.220578	0.483236
b3777	yifN	pseudogene	-0.165164	8.2228	0.185736	0.438753
b2677	proV	glycine betaine ABC transporter ATP binding subunit ProV	-0.165132	11.5866	0.177057	0.430993
b1381	ydbH	putative phospholipid transport factor YdbH	-0.165127	7.78972	0.213754	0.477181
b1353	sieB	phage superinfection exclusion protein	-0.164839	-0.607747	1	1
b4577	sgrS		-0.164512	7.00628	0.2943	0.561092
b4067	actP	acetate/glycolate:cation symporter	-0.164372	8.69993	0.208072	0.470452
b2817	amiC	N-acetylmuramoyl-L-alanine amidase C	-0.164143	9.15796	0.220685	0.483236
b0842	mdfA	multidrug efflux pump MdfA/Na(+):H(+) antiporter/K(+):H(+) antiporter	-0.163847	7.51436	0.248614	0.517019
b0875	aqpZ	water channel AqpZ	-0.163413	4.96197	0.545421	0.767301
b2173	yeiR	zinc-binding GTPase YeiR	-0.163247	6.16286	0.385011	0.651296
b4385	yjjJ	toxin YjjJ	-0.162837	8.29318	0.174855	0.42945
b4660	yhiL	pseudogene	-0.162828	8.7896	0.250904	0.519356
b3603	lldP	lactate/glycolate:H(+) symporter LldP	-0.162465	9.48268	0.200239	0.459645
b0454	ybaZ	DNA base-flipping protein	-0.162105	4.4386	0.610937	0.814887
b0772	ybhC	outer membrane lipoprotein YbhC	-0.161853	8.36571	0.208979	0.47147
b1816	yoaE	TerC family inner membrane protein YoaE	-0.161786	7.15741	0.275413	0.547896
b0078	ilvH	acetolactate synthase/acetohydroxybutanoate synthase; regulatory subunit	-0.161717	7.44948	0.301418	0.567186
b4235	tldE	metalloprotease subunit TldE	-0.161624	8.60778	0.222624	0.485662
b2380	pyrS	sensor histidine kinase PyrS	-0.161597	7.50095	0.256817	0.52624
b1414	ydcF	DUF218 domain-containing protein YdcF	-0.161592	5.30365	0.494729	0.744845
b4053	alr	alanine racemase 1	-0.161272	8.52436	0.287445	0.557349
b0801	hcxB	hydroxycarboxylate dehydrogenase B	-0.160951	4.86741	0.58776	0.798916
b4108	yjdM	zinc ribbon domain-containing protein YjdM	-0.160734	8.4462	0.208138	0.470452
b4467	glcF	glycolate dehydrogenase; putative iron-sulfur subunit	-0.160559	7.84281	0.216202	0.479814
b2135	yohC	putative inner membrane protein	-0.160347	4.53702	0.585612	0.797782
b3997	hemE	uroporphyrinogen decarboxylase	-0.160209	2.08239	0.821606	0.940091
b3272	rrfF		-0.160155	5.01974	0.517044	0.759004
b4016	aceK	isocitrate dehydrogenase kinase/phosphatase	-0.160117	8.19477	0.205602	0.468556
b3910	yiiM	6-hydroxyaminopurine reductase	-0.159796	8.07063	0.267063	0.537616
b4688	ykgS	protein YkgS	-0.159467	3.23042	0.689522	0.860603
b0567	ybcH	putative exopolysaccharide secretion system auxiliary component	-0.159433	5.83956	0.491125	0.741673
b0600	ybdL	methionine transaminase	-0.159404	6.34225	0.373412	0.639583
b2423	cysW	sulfate/thiosulfate ABC transporter inner membrane subunit CysW	-0.159275	6.14326	0.436338	0.69216
b2679	proX	glycine betaine ABC transporter periplasmic binding protein ProX	-0.159048	8.00698	0.200198	0.459645
b0157	yadS	PF03458 family protein YadS	-0.159018	6.8753	0.312323	0.576031
b3710	mdtL	efflux pump MdtL	-0.158985	8.18888	0.214117	0.477514
b3508	yhiD	inner membrane protein YhiD	-0.15896	10.8912	0.221203	0.483896
b2794	queF	7-cyano-7-deazaguanine reductase	-0.15886	8.23944	0.216436	0.480049
b4528	rzoR	putative prophage outer membrane lipoprotein RzoR	-0.15885	5.28414	0.507254	0.752678
b3683	glvC	putative PTS enzyme II component GlvC	-0.157545	8.56784	0.213718	0.477181
b1321	ycjX	DUF463 domain-containing protein YcjX	-0.15749	6.70059	0.334235	0.601542
b2831	mutH	DNA mismatch repair protein MutH	-0.157447	7.22285	0.260852	0.529754
b2183	rsuA	16S rRNA pseudouridine(516) synthase	-0.157415	6.57352	0.403792	0.664606
b2964	nupG	nucleoside:H(+) symporter NupG	-0.156883	8.7114	0.230002	0.49562
b4780	yodE	toxic protein YodE	-0.156871	8.22988	0.193272	0.448723
b0904	focA	formate channel FocA	-0.156794	7.74342	0.23329	0.499572
b3890	yiiF	protein YiiF	-0.156706	7.80143	0.304979	0.568365
b4490	efeU	pseudogene	-0.156687	7.52737	0.279541	0.550985
b2320	pdxB	erythronate-4-phosphate dehydrogenase	-0.156578	7.08697	0.280793	0.551584
b3606	trmL	tRNA (cytidine/uridine-2'-O)-ribose methyltransferase	-0.156491	7.57854	0.283381	0.553988
b4822	ytgB	protein YtgB	-0.15632	4.253	0.599746	0.807518
b0854	potF	putrescine ABC transporter periplasmic binding protein	-0.156017	3.62344	0.659834	0.842142
b4363	yjjB	putative succinate exporter YjjB	-0.15598	6.88379	0.305835	0.568422
b0220	ivy	periplasmic chaperone; inhibitor of vertebrate C-type lysozyme	-0.155882	6.90055	0.306273	0.56863
b2564	pdxJ	pyridoxine 5'-phosphate synthase	-0.15567	3.85465	0.694939	0.865103
b0925	ldtD	L;D-transpeptidase LdtD	-0.155537	7.14513	0.277605	0.549569
b0112	aroP	aromatic amino acid:H(+) symporter AroP	-0.154434	8.67963	0.213566	0.477181
b0387	yaiI	DUF188 domain-containing protein YaiI	-0.154372	6.65367	0.347432	0.613642
b4581	ybeM	pseudogene	-0.154282	5.99376	0.483516	0.735697
b1626	ydgK	DUF2569 domain-containing inner membrane protein YdgK	-0.154182	8.9446	0.230777	0.496365
b2565	recO	recombination mediator protein RecO	-0.154078	7.51477	0.262004	0.530966
b4037	malM	maltose regulon periplasmic protein	-0.153934	7.61892	0.282047	0.553204
b0770	ybhI	putative tricarboxylate transporter	-0.153906	4.25595	0.665662	0.846221
b1610	tus	DNA replication terminus site-binding protein	-0.153539	6.65694	0.384215	0.650855
b3888	fabY	putative fatty acid biosynthesis enzyme FabY	-0.153497	8.63	0.253023	0.522058
b4055	aphA	acid phosphatase/phosphotransferase	-0.152198	8.57838	0.240767	0.507313
b4018	iclR	DNA-binding transcriptional repressor IclR	-0.152161	9.11831	0.236602	0.50258
b0226	dinJ	antitoxin/DNA-binding transcriptional repressor DinJ	-0.151929	7.80363	0.24584	0.513402
b1422	ydcI	DNA-binding transcriptional dual regulator YdcI	-0.151743	3.74315	0.781189	0.913994
b4478	dgoD	D-galactonate dehydratase	-0.151484	8.02851	0.223394	0.48612
b1493	gadB	glutamate decarboxylase B	-0.150835	7.98947	0.281281	0.552057
b4166	queG	epoxyqueuosine reductase	-0.15077	8.8524	0.241054	0.507679
b0127	yadG	putative ABC transporter ATP-binding protein YadG	-0.150409	7.22416	0.286052	0.555804
b2550	yphH	putative DNA-binding transcriptional regulator; NAGC-like	-0.149931	7.74865	0.247276	0.515436
b3530	bcsC	cellulose synthase outer membrane channel	-0.149802	10.1405	0.215375	0.479698
b4777	mdtU	protein MdtU	-0.149763	8.06956	0.262095	0.530966
b1120	cobB	protein-lysine deacetylase/desuccinylase/lipoamidase	-0.149743	6.57319	0.456895	0.711381
b0013	yaaI	DUF2541 domain-containing protein YaaI	-0.149369	7.50911	0.28437	0.554737
b1003	yccJ	PF13993 family protein YccJ	-0.149188	3.1644	0.751443	0.898667
b0483	ybaQ	DNA-binding transcriptional regulator YbaQ	-0.148851	6.12597	0.441558	0.696712
b2717	hycI	hydrogenase 3 maturation protease	-0.147922	6.19113	0.504787	0.752605
b0442	ybaV	helix-hairpin-helix 3 family protein	-0.147739	5.86429	0.486951	0.738611
b4248	yjgH	RutC family protein YjgH	-0.147603	7.51811	0.288119	0.55788
b0149	mrcB	PBP1Bgamma	-0.147084	8.71031	0.284205	0.554737
b3022	mqsR	mRNA interferase toxin MqsR	-0.147015	9.69495	0.243399	0.510695
b1680	sufS	L-cysteine desulfurase	-0.146951	4.99042	0.575208	0.788342
b2863	ygeQ	putative lipoprotein YgeQ	-0.146152	8.12249	0.284979	0.554745
b2588	rrfG		-0.145789	5.28215	0.543599	0.766588
b0316	yahB	putative LysR-type DNA-binding transcriptional regulator YahB	-0.145408	8.15831	0.249799	0.51876
b3371	frlB	fructoselysine 6-phosphate deglycase	-0.144854	6.95823	0.330717	0.59786
b3121	yhaC	uncharacterized protein YhaC	-0.144597	3.29465	0.775579	0.911336
b0149	mrcB	peptidoglycan glycosyltransferase/peptidoglycan DD-transpeptidase MrcB	-0.143972	8.75019	0.294259	0.561092
b4461	yfjD	UPF0053 family inner membrane protein YfjD	-0.143959	8.54196	0.265259	0.535447
b4324	uxuR	DNA-binding transcriptional repressor UxuR	-0.143677	8.42632	0.261443	0.530125
b3937	yiiX	putative lipid-binding hydrolase YiiX	-0.143597	8.14868	0.259991	0.529333
b1232	purU	formyltetrahydrofolate deformylase	-0.1433	5.99692	0.491128	0.741673
b3157	ubiT	anaerobic ubiquinone biosynthesis accessory factor UbiT	-0.14309	7.55792	0.301813	0.567191
b3760	aspT		-0.143067	4.55139	0.62354	0.823694
b3923	uspD	universal stress protein D	-0.142809	10.4878	0.243743	0.510695
b4215	ytfI	protein YtfI	-0.142687	7.70272	0.304691	0.568365
b4606	ypfM	uncharacterized protein YpfM	-0.142593	1.52397	0.906537	0.989619
b4051	qorA	putative quinone oxidoreductase 1	-0.142557	7.88913	0.287455	0.557349
b3715	yieH	6-phosphogluconate phosphatase	-0.141971	8.45397	0.250181	0.518875
b2360	yfdQ	DUF2303 domain-containing protein YfdQ	-0.141806	-0.428863	1	1
b0356	frmA	S-(hydroxymethyl)glutathione dehydrogenase	-0.141268	8.23107	0.256806	0.52624
b4137	cutA	copper binding protein CutA	-0.141133	7.0167	0.339238	0.607365
b2756	casE	pre-CRISPR RNA endonuclease	-0.141044	4.15391	0.66527	0.846221
b3615	waaH	UDP-glucuronate:LPS(HepIII) glycosyltransferase	-0.141012	10.2479	0.277335	0.549569
b4188	yjfN	protease activator YjfN	-0.140812	5.98185	0.506385	0.752605
b0410	yajD	HNH nuclease family protein YajD	-0.140452	7.43683	0.371377	0.63784
b1036	ycdZ	inner membrane protein YcdZ	-0.140118	5.61457	0.518701	0.759481
b0491	fetB	putative iron ABC exporter membrane subunit FetB	-0.139806	7.89026	0.291396	0.560345
b4015	aceA	isocitrate lyase	-0.139793	8.92928	0.268845	0.539259
b0632	dacA	D-alanyl-D-alanine carboxypeptidase DacA	-0.139782	7.74191	0.333301	0.600455
b3548	yhjY	putative outer membrane protein YhjY	-0.139271	8.54575	0.266822	0.537373
b2408	yfeN	putative outer membrane porin YfeN	-0.139145	5.20659	0.568643	0.785445
b0883	serW		-0.138665	4.94851	0.600233	0.807673
b4459	ryjA		-0.138537	4.71631	0.63051	0.82637
b4299	yjhI	putative DNA-binding transcriptional regulator YjhI	-0.137549	3.63255	0.699543	0.867053
b4121	yjdF	DUF2238 domain-containing inner membrane protein YjdF	-0.137498	7.79385	0.3411	0.608735
b0130	yadE	putative polysaccharide deacetylase lipoprotein YadE	-0.137271	7.73906	0.307818	0.571023
b0273	argF	ornithine carbamoyltransferase ArgF	-0.137184	7.59215	0.351446	0.616813
b4205	ytfA	pseudogene	-0.137086	9.76005	0.313542	0.577294
b3359	argD	N-acetylornithine aminotransferase/N-succinyldiaminopimelate aminotransferase	-0.136906	8.91413	0.278999	0.550902
b4092	phnP	5-phospho-alpha-D-ribosyl 1;2-cyclic phosphate phosphodiesterase	-0.136546	7.61201	0.305029	0.568365
b3939	metB	O-succinylhomoserine(thiol)-lyase/O-succinylhomoserine lyase	-0.13633	9.17807	0.279241	0.550959
b2132	bglX	beta-D-glucoside glucohydrolase; periplasmic	-0.135539	8.34485	0.318053	0.582145
b0988	insB4	IS1 family protein InsB	-0.135434	7.19777	0.386327	0.651955
b3859	srkA	stress response kinase A	-0.135182	8.62631	0.282113	0.553204
b1963	drpB	cell division protein DrpB	-0.135009	5.47138	0.545363	0.767301
b3554	yiaF	DUF3053 domain-containing protein YiaF	-0.134551	8.99543	0.290294	0.560148
b2309	hisJ	histidine ABC transporter periplasmic binding protein	-0.134323	5.32731	0.593405	0.803254
b4106	phnC	phosphonate/phosphate ABC transporter ATP binding subunit	-0.134275	7.55046	0.344286	0.611988
b4287	fecE	ferric citrate ABC transporter ATP binding subunit	-0.132651	8.09997	0.282829	0.553845
b3011	yqhD	NADPH-dependent aldehyde reductase YqhD	-0.132562	8.21391	0.274511	0.54779
b2428	murQ	N-acetylmuramic acid 6-phosphate etherase	-0.132393	5.94643	0.523489	0.762448
b4157	yjeN	uncharacterized protein YjeN	-0.132359	7.41084	0.354002	0.620078
b4088	alsB	D-allose ABC transporter periplasmic binding protein	-0.132054	8.56938	0.329698	0.596502
b0150	fhuA	ferrichrome outer membrane transporter/phage receptor	-0.131404	9.76182	0.288069	0.55788
b4282	yjhE	pseudogene	-0.131249	8.97118	0.296596	0.564025
b2264	menD	2-succinyl-5-enolpyruvyl-6-hydroxy-3-cyclohexene-1-carboxylate synthase	-0.131189	6.90007	0.392762	0.65541
b2420	yfeS	PF05406 family protein YfeS	-0.131008	5.10016	0.598238	0.807351
b1754	ynjB	putative ABC transporter periplasmic binding protein YnjB	-0.13094	4.05245	0.747153	0.896945
b0381	ddlA	D-alanine--D-alanine ligase A	-0.130743	8.32497	0.284385	0.554737
b0814	ompX	outer membrane protein X	-0.130589	8.04235	0.309258	0.572269
b0443	fadM	long-chain acyl-CoA thioesterase FadM	-0.130413	6.22494	0.489442	0.74031
b2986	yghT	putative ATP-binding protein YghT	-0.130347	6.03458	0.510235	0.754789
b2862	ygeP	pseudogene	-0.130262	5.96394	0.520111	0.759756
b3944	yijF	DUF1287 domain-containing protein YijF	-0.130227	7.08621	0.365209	0.631258
b2556	glrK	histidine kinase GlrK	-0.129947	7.05468	0.375028	0.641366
b0564	appY	DNA-binding transcriptional activator AppY	-0.129865	8.47895	0.308048	0.571213
b3623	waaU	putative ADP-heptose:LPS heptosyltransferase 4	-0.12973	11.7768	0.303845	0.567789
b1868	yecE	DUF72 domain-containing protein YecE	-0.129728	6.57103	0.487335	0.738691
b4656	yjhY	pseudogene	-0.129352	6.65891	0.43863	0.694354
b2042	galF	UTP:glucose-1-phosphate uridylyltransferase; low activity	-0.12887	9.28858	0.384878	0.651296
b0654	gltJ	glutamate/aspartate ABC transporter membrane subunit GltJ	-0.128642	6.49711	0.479121	0.732204
b1245	oppC	murein tripeptide ABC transporter/oligopeptide ABC transporter inner membrane subunit OppC	-0.12824	6.67117	0.530497	0.763158
b4599	mgtS	small protein MgtS	-0.128234	6.23987	0.531873	0.763158
b4183	yjfK	DUF2491 domain-containing protein YjfK	-0.128202	7.35358	0.360114	0.626657
b3048	yqiI	putative fimbrial protein YqiI	-0.127926	11.078	0.292905	0.560345
b2101	yegW	putative DNA-binding transcriptional regulator YegW	-0.12758	4.13399	0.720765	0.879688
b2659	glaH	glutarate dioxygenase GlaH	-0.127393	7.21204	0.397974	0.659093
b0717	ybgP	putative fimbrial chaperone YbgP	-0.127323	5.09034	0.664936	0.846221
b4076	nrfG	putative formate-dependent nitrite reductase complex subunit NrfG	-0.127243	7.68848	0.342046	0.60957
b0906	ycaP	DUF421 domain-containing protein YcaP	-0.127181	5.67166	0.573589	0.78806
b0984	gfcD	putative lipoprotein GfcD	-0.126969	4.86008	0.682333	0.856268
b2886	ygfS	putative electron transport protein YgfS	-0.126878	5.58225	0.586514	0.798289
b2580	ung	uracil-DNA glycosylase	-0.126734	6.52949	0.474026	0.728289
b0199	metN	L-methionine/D-methionine ABC transporter ATP binding subunit	-0.126467	8.09394	0.349428	0.615496
b3549	tag	3-methyl-adenine DNA glycosylase I; constitutive	-0.126344	8.35984	0.302427	0.567383
b3120	yhaB	protein YhaB	-0.126141	6.17886	0.499478	0.748805
b3234	degQ	periplasmic serine endoprotease	-0.126134	7.94361	0.350874	0.616813
b0461	tomB	Hha toxicity modulator TomB	-0.126109	9.48824	0.323239	0.587672
b4379	yjjW	putative glycyl-radical enzyme activating enzyme YjjW	-0.125705	7.89123	0.363119	0.629434
b0459	maa	maltose O-acetyltransferase	-0.125672	8.94725	0.315468	0.579439
b1318	ycjV	pseudogene	-0.125506	0.529238	1	1
b2013	tsuA	thiosulfate transporter	-0.125489	9.3843	0.319689	0.583331
b0376	ampH	peptidoglycan DD-carboxypeptidase/peptidoglycan DD-endopeptidase	-0.125081	8.48469	0.31998	0.583408
b4811	timR		-0.12466	8.85909	0.321706	0.585838
b0434	yajG	putative lipoprotein YajG	-0.124274	7.50012	0.375347	0.641425
b4110	rdcB	regulator of diguanylate cyclase RdcB	-0.124244	7.90669	0.345583	0.612765
b3391	hofQ	DNA utilization protein HofQ	-0.124146	8.46068	0.368216	0.635066
b0730	mngR	DNA-binding transcriptional repressor MngR	-0.123829	7.48971	0.426163	0.683864
b4167	nnr	NAD(P)HX epimerase/NAD(P)HX dehydratase	-0.123654	9.05374	0.32448	0.589209
b2364	dsdC	DNA-binding transcriptional dual regulator DsdC	-0.123599	6.95744	0.408523	0.668697
b0837	yliI	aldose sugar dehydrogenase YliI	-0.123501	3.96987	0.737362	0.892385
b3902	rhaD	rhamnulose-1-phosphate aldolase	-0.123265	7.29792	0.448146	0.703892
b2601	aroF	3-deoxy-7-phosphoheptulonate synthase; Tyr-sensitive	-0.123242	8.13667	0.317884	0.582145
b1120	cobB	CobB-S	-0.122957	6.77379	0.515717	0.758298
b1896	otsA	trehalose-6-phosphate synthase	-0.122843	4.8064	0.716703	0.876746
b3696	yidX	putative lipoprotein YidX	-0.12271	9.01458	0.333362	0.600455
b3925	glpX	fructose-1;6-bisphosphatase 2	-0.122694	8.27208	0.335976	0.603218
b0570	cusS	sensor histidine kinase CusS	-0.122658	7.34562	0.381827	0.648771
b3029	ygiN	putative quinol monooxygenase YgiN	-0.122238	7.51356	0.366013	0.632243
b4366	bglJ	DNA-binding transcriptional regulator BglJ	-0.122173	10.4458	0.320789	0.584645
b1782	mipA	MltA-interacting protein	-0.12197	6.82868	0.455929	0.710868
b1589	ynfG	putative oxidoreductase YnfG	-0.121908	1.21232	0.933581	0.999594
b0137	yadL	putative fimbrial protein YadL	-0.121631	7.64677	0.436215	0.69216
b4548	ypjJ	DUF987 domain-containing protein YpjJ	-0.121615	2.3781	0.852918	0.959566
b1137	ymfD	putative SAM-dependent methyltransferase YmfD	-0.12107	2.53203	0.843018	0.954113
b1241	adhE	fused acetaldehyde-CoA dehydrogenase and iron-dependent alcohol dehydrogenasealdehyde/alcohol dehydrogenase AdhE	-0.121019	8.94731	0.390561	0.655119
b4588	ylcH	uncharacterized protein YlcH	-0.120918	2.32954	0.866119	0.969176
b1283	osmB	osmotically-inducible lipoprotein OsmB	-0.120849	7.81311	0.372938	0.639016
b3591	selA	selenocysteine synthase	-0.120838	8.79916	0.338468	0.606229
b2021	hisC	histidinol-phosphate aminotransferase	-0.120546	6.31088	0.52425	0.763043
b1827	kdgR	DNA-binding transcriptional repressor KdgR	-0.120311	7.06065	0.506144	0.752605
b0321	yahG	DUF1116 domain-containing protein YahG	-0.119938	7.61777	0.382998	0.650019
b4242	mgtA	Mg(2(+)) importing P-type ATPase	-0.119742	10.4192	0.323096	0.58765
b1483	ddpF	putative D;D-dipeptide ABC transporter ATP-binding subunit DdpF	-0.119741	0.389416	1	1
b0110	ampD	1;6-anhydro-N-acetylmuramoyl-L-alanine amidase	-0.119435	6.89941	0.450827	0.706031
b2542	hcaD	putative 3-phenylpropionate/cinnamate dioxygenase ferredoxin reductase subunit	-0.119277	6.81759	0.456479	0.711229
b2519	pbpC	peptidoglycan glycosyltransferase PbpC	-0.119239	7.41431	0.389574	0.65437
b0314	betT	choline:H(+) symporter	-0.118915	8.48593	0.348371	0.614123
b0355	frmB	S-formylglutathione hydrolase FrmB	-0.118758	7.74222	0.375867	0.642064
b0326	yahL	uncharacterized protein YahL	-0.118552	-0.428297	1	1
b3514	mdtF	multidrug efflux pump RND permease MdtF	-0.118208	10.056	0.336723	0.604073
b4773	ynaN	protein YnaN	-0.118038	3.29703	0.763958	0.903283
b0799	dinG	ATP-dependent DNA helicase DinG	-0.11751	7.48151	0.426243	0.683864
b0851	nfsA	NADPH-dependent nitro/quinone reductase NfsA	-0.117348	7.25915	0.402753	0.66373
b3428	glgP	glycogen phosphorylase	-0.117173	9.35594	0.34739	0.613642
b2074	mdtA	multidrug efflux pump membrane fusion protein MdtA	-0.116962	6.52841	0.500484	0.749112
b4583	phnE	pseudogene	-0.116419	7.94714	0.376996	0.643501
b3713	yieF	quinone reductase	-0.116163	6.8857	0.447335	0.702866
b0411	tsx	nucleoside-specific channel-forming protein Tsx	-0.115481	7.25757	0.42897	0.686465
b1059	solA	N-methyl-L-tryptophan oxidase	-0.115053	9.00136	0.371615	0.637902
b1159	mcrA	Type IV methyl-directed restriction enzyme EcoKMcrA	-0.115041	9.68789	0.354955	0.621066
b2345	yfdF	protein YfdF	-0.115	6.54767	0.572954	0.787726
b0991	ymcE	protein YmcE	-0.114848	5.474	0.640035	0.832325
b2033	wbbJ	putative lipopolysaccharide biosynthesis O-acetyl transferase WbbJ	-0.114495	11.1389	0.364565	0.63073
b4360	yjjA	DUF2501 domain-containing protein YjjA	-0.113547	7.34639	0.433201	0.690125
b2154	yeiG	S-formylglutathione hydrolase/S-lactoylglutathione hydrolase	-0.113478	6.01199	0.55955	0.778663
b3593	rhsA	rhs element protein RhsA	-0.113447	10.0933	0.387268	0.653049
b0577	ybdG	miniconductance mechanosensitive channel YbdG	-0.111988	10.2484	0.35117	0.616813
b1984	asnW		-0.11175	6.66479	0.518855	0.759481
b3600	mtlD	mannitol-1-phosphate 5-dehydrogenase	-0.111659	8.64631	0.418968	0.676613
b2633	yfjQ	DUF932 domain-containing protein YfjQ	-0.11132	6.7263	0.509045	0.754447
b4129	lysU	lysine--tRNA ligase/Ap4A synthetase/Ap3A synthetase	-0.11122	11.0296	0.37071	0.63784
b3334	gspM	Type II secretion system protein GspM	-0.11118	7.2888	0.448524	0.70399
b2426	ucpA	oxidoreductase UcpA	-0.111099	6.61236	0.522714	0.761799
b4641	yoeH	pseudogene	-0.110971	4.89617	0.70632	0.870862
b2194	ccmH	holocytochrome c synthase CcmH component	-0.110955	5.20686	0.676211	0.851842
b3575	yiaK	2;3-diketo-L-gulonate reductase	-0.110929	8.08433	0.389679	0.65437
b3635	mutM	DNA-formamidopyrimidine glycosylase	-0.11054	8.47663	0.396768	0.657455
b0135	yadC	fimbrial tip-adhesin YadC	-0.110525	11.2743	0.381602	0.648636
b4394	yjjX	inosine/xanthosine triphosphatase	-0.109917	7.43776	0.41342	0.671396
b2036	glf	UDP-galactopyranose mutase	-0.109799	12.0809	0.371897	0.637965
b2996	hybA	hydrogenase 2 iron-sulfur protein	-0.109571	7.99383	0.377621	0.644075
b3583	sgbE	L-ribulose-5-phosphate 4-epimerase SgbE	-0.109562	7.65008	0.41307	0.671396
b3899	frvB	putative PTS enzyme IIBC component FrvB	-0.109453	8.37099	0.365302	0.631258
b3059	plsY	putative glycerol-3-phosphate acyltransferase	-0.109357	7.53945	0.438654	0.694354
b1106	thiK	thiamine kinase	-0.109255	2.8488	0.880403	0.976113
b2189	proL		-0.109163	4.21867	0.782235	0.914724
b0728	sucC	succinyl-CoA synthetase subunit beta	-0.108771	8.19987	0.647471	0.836395
b0034	caiF	DNA-binding transcriptional activator CaiF	-0.108562	8.64978	0.400977	0.662168
b0708	phr	deoxyribodipyrimidine photolyase	-0.108442	6.3514	0.5741	0.78806
b3691	dgoT	D-galactonate:H(+) symporter	-0.108422	9.14386	0.406591	0.667737
b3677	yidI	putative inner membrane protein YidI	-0.108327	6.52146	0.544296	0.767236
b3774	ilvC	ketol-acid reductoisomerase (NADP(+))	-0.108249	8.79184	0.401389	0.662359
b4567	yjjZ	DUF1435 domain-containing protein YjjZ	-0.10818	6.8923	0.498954	0.74843
b0613	citG	triphosphoribosyl-dephospho-CoA synthase	-0.108152	5.63142	0.627771	0.824647
b2010	dacD	D-alanyl-D-alanine carboxypeptidase DacD	-0.10815	5.83524	0.638624	0.831943
b4655	ythA	uncharacterized protein YthA	-0.108058	5.25063	0.655123	0.840687
b2028	ugd	UDP-glucose 6-dehydrogenase	-0.108038	9.59122	0.381223	0.648486
b4132	cadB	lysine:cadaverine antiporter	-0.107618	9.6843	0.384012	0.650855
b3219	yhcF	DUF1120 domain-containing protein YhcF	-0.107225	10.3901	0.39021	0.654797
b3771	ilvD	dihydroxy-acid dehydratase	-0.107207	9.29891	0.394736	0.656472
b1968	hprS	sensor histidine kinase HprS	-0.106465	9.17747	0.395583	0.6569
b0480	ushA	5'-nucleotidase/UDP-sugar hydrolase	-0.106393	8.08964	0.388319	0.654296
b0496	ybbP	putative ABC transporter membrane subunit YbbP	-0.106234	7.64014	0.434696	0.690782
b0565	ompT	omptin family outer membrane protease OmpT	-0.106029	11.5707	0.385751	0.651296
b4675	yoaJ	uncharacterized protein YoaJ	-0.105395	6.75734	0.515221	0.75806
b2466	ypfG	DUF1176 domain-containing protein YpfG	-0.105329	5.44688	0.645971	0.835424
b3994	thiC	phosphomethylpyrimidine synthase	-0.105057	9.06044	0.43311	0.690125
b2305	rpnB	recombination-promoting nuclease RpnB	-0.105025	4.76556	0.764924	0.903945
b0247	ykfG	RadC-like JAB domain-containing protein YkfG	-0.104981	6.51657	0.544652	0.767284
b3014	yqhH	lipoprotein YqhH	-0.104896	6.95538	0.541937	0.764774
b3587	yiaW	DUF3302 domain-containing protein YiaW	-0.104614	8.39889	0.421548	0.679313
b1360	ydaV	putative ATP-binding protein YdaV	-0.103995	3.75365	0.76672	0.904872
b1491	digH	divisome localized glycosyl hydrolase	-0.103728	6.61975	0.571257	0.786623
b3662	nepI	purine ribonucleoside exporter	-0.103683	8.89739	0.415356	0.674199
b3211	yhcC	radical SAM family oxidoreductase YhcC	-0.10344	7.90004	0.445338	0.70022
b0211	mltD	membrane-bound lytic murein transglycosylase D	-0.103119	8.73031	0.412786	0.671396
b3545	proK		-0.103086	3.62198	0.773734	0.910422
b3568	xylH	xylose ABC transporter membrane subunit	-0.102905	8.11607	0.444968	0.699884
b3002	yqhA	UPF0114 family protein YqhA	-0.10283	5.58216	0.675789	0.851669
b0493	ybbO	NADP(+)-dependent aldehyde reductase YbbO	-0.102624	6.71614	0.571495	0.786708
b1923	fliC	flagellar filament structural protein	-0.102384	6.184	0.590281	0.800481
b1418	cybB	superoxide oxidase	-0.102195	5.75801	0.65036	0.83698
b3411	rpnA	recombination-promoting nuclease RpnA	-0.102134	7.50213	0.454799	0.710345
b3929	rraA	ribonuclease E inhibitor protein A	-0.102077	8.01563	0.450327	0.705828
b0795	ybhG	HlyD_D23 family protein YbhG	-0.101913	6.80501	0.531031	0.763158
b0498	ybbC	PF15631 family protein YbbC	-0.101675	4.69672	0.733594	0.889996
b3969	gltT		-0.10145	6.05684	0.678161	0.853098
b1246	oppD	murein tripeptide ABC transporter/oligopeptide ABC transporter ATP binding subunit OppD	-0.100975	5.69393	0.65964	0.842142
b3452	ugpA	sn-glycerol 3-phosphate ABC transporter membrane subunit UgpA	-0.100607	7.2251	0.47986	0.732624
b0317	yahC	uncharacterized protein YahC	-0.100525	6.26861	0.592783	0.802656
b4664	ibsD	putative toxic peptide IbsD	-0.100484	5.50053	0.719813	0.878766
b2242	glpB	anaerobic glycerol-3-phosphate dehydrogenase subunit B	-0.100474	5.63852	0.673738	0.850427
b2178	yejB	putative oligopeptide ABC transporter membrane subunit YejB	-0.100179	6.01756	0.64872	0.83682
b4652	yibU	pseudogene	-0.0990695	9.56198	0.446825	0.70231
b1331	insH4	IS5 family transposase and trans-activator	-0.0990334	7.42641	0.556131	0.775839
b1345	intR	putative integrase	-0.0987331	6.1953	0.626478	0.824647
b3564	xylB	xylulokinase	-0.0986263	9.2764	0.466428	0.71995
b3348	slyX	protein SlyX	-0.0986037	5.7304	0.653666	0.839542
b0067	thiP	thiamine ABC transporter membrane subunit	-0.0985766	9.02666	0.435363	0.691319
b0710	ybgI	radiation resistance protein YbgI	-0.0984114	6.9984	0.553091	0.772322
b4138	dcuA	C4-dicarboxylate transporter DcuA	-0.0981245	8.97799	0.448879	0.704301
b2477	bamC	outer membrane protein assembly factor BamC	-0.0977566	7.90498	0.457343	0.71183
b2760	casA	type I-E CRISPR system Cascade subunit CasA	-0.0976618	6.23895	0.60413	0.81027
b1161	ycgX	DUF1398 domain-containing protein YcgX	-0.0976105	7.0317	0.511176	0.754851
b3966	btuB	cobalamin outer membrane transporter	-0.0975594	9.76892	0.427269	0.684818
b3104	yhaI	putative inner membrane protein	-0.0969739	4.72793	0.744397	0.895403
b4458	oxyS		-0.096824	4.26105	0.769362	0.906882
b2034	wbbI	beta-1;6-galactofuranosyltransferase WbbI	-0.0964279	11.7341	0.433675	0.690633
b4196	ulaD	3-keto-L-gulonate-6-phosphate decarboxylase UlaD	-0.0961353	7.2043	0.514219	0.757591
b4392	slt	soluble lytic murein transglycosylase	-0.096076	8.71313	0.444384	0.699212
b0308	ykgG	DUF162 domain-containing lactate utilization protein YkgG	-0.0959838	7.15667	0.506297	0.752605
b2825	ppdB	prepilin-type N-terminal cleavage/methylation domain-containing protein PpdB	-0.0955172	5.9389	0.668728	0.846714
b0424	yajL	protein/nucleic acid deglycase 3	-0.0953789	6.26609	0.639837	0.832309
b3707	tnaC	tnaAB operon leader peptide	-0.0948707	6.43568	0.629858	0.826307
b3152	yraR	putative nucleoside-diphosphate-sugar epimerase	-0.0946855	6.34984	0.607096	0.812145
b3846	fadB	multifunctional enoyl-CoA hydratase; 3-hydroxyacyl-CoA epimerase; Delta(3)-cis-Delta(2)-trans-enoyl-CoA isomerase; L-3-hydroxyacyl-CoA dehydrogenase	-0.0944359	9.64821	0.442049	0.696766
b2821	ptrA	protease 3	-0.0942366	9.1942	0.45093	0.706031
b4464	ghxQ	guanine/hypoxanthine transporter GhxQ	-0.0940192	7.43649	0.485768	0.737067
b3576	yiaL	DUF386 domain-containing protein YiaL	-0.0938201	9.94307	0.480052	0.732624
b2107	rcnB	periplasmic protein involved in nickel/cobalt export	-0.0938173	9.8237	0.443028	0.69757
b1420	mokB	putative regulatory protein MokB	-0.093783	4.42626	0.757769	0.899777
b0457	pdeB	c-di-GMP phosphodiesterase PdeB	-0.093753	9.20478	0.46451	0.718976
b0624	crcB	F(-) channel protein	-0.0937148	4.59093	0.756615	0.899777
b2590	gltW		-0.0936083	5.98249	0.696666	0.86526
b0281	intF	putative phage integrase	-0.0935791	8.59602	0.456776	0.711381
b0958	sulA	cell division inhibitor SulA	-0.0935062	7.4669	0.508164	0.753642
b3054	ygiF	inorganic triphosphatase	-0.0934397	8.40166	0.450096	0.705714
b0895	dmsB	dimethyl sulfoxide reductase subunit B	-0.0928737	0.439801	1	1
b4313	fimE	regulator for fimA	-0.0927067	10.688	0.472539	0.726792
b1533	eamA	cysteine/O-acetylserine exporter EamA	-0.0927018	5.639	0.683847	0.856871
b3716	cbrB	putative inner membrane protein	-0.0921272	8.74507	0.470115	0.72424
b0703	ybfO	pseudogene	-0.0920592	7.69277	0.567378	0.784922
b2045	wcaK	colanic acid biosynthesis pyruvyl transferase WcaK	-0.0917805	3.22288	0.851715	0.958823
b2976	glcB	malate synthase G	-0.0916804	8.86549	0.466131	0.71995
b0334	prpD	2-methylcitrate dehydratase	-0.0915804	7.11795	0.53661	0.763158
b2813	mltA	membrane-bound lytic murein transglycosylase A	-0.091489	7.64325	0.489212	0.740282
b0056	yabP	putative uncharacterized protein YabP	-0.0913142	11.1701	0.461699	0.716406
b0713	pxpA	5-oxoprolinase component A	-0.0909304	6.43278	0.665856	0.846221
b3861	yihF	DUF945 domain-containing protein YihF	-0.09088	10.9238	0.47018	0.72424
b4395	ytjC	putative phosphatase	-0.0903205	7.07687	0.567921	0.784932
b3536	bcsE	c-di-GMP-binding protein BcsE	-0.0902666	10.9659	0.466884	0.720404
b4797	yicU	protein YicU	-0.0902332	1.5085	1	1
b2437	eutR	putative DNA-binding transcriptional regulator EutR	-0.0901929	6.52877	0.601349	0.808374
b0071	leuD	3-isopropylmalate dehydratase subunit LeuD	-0.0900659	8.38258	0.45837	0.712958
b2382	ypdC	putative AraC-type DNA-binding transcriptional regulator YpdC	-0.0898148	5.77544	0.671504	0.849101
b2998	yghW	DUF2623 domain-containing protein YghW	-0.0891784	7.91131	0.483876	0.735946
b3904	rhaB	rhamnulokinase	-0.0880393	8.5559	0.492404	0.742846
b0393	rdgC	nucleoid-associated protein RdgC	-0.0880096	7.97275	0.481995	0.734335
b2063	yegH	inner membrane protein YegH	-0.0878301	5.97003	0.654536	0.840175
b2628	abpA	anti-bacteriophage protein	-0.0877094	7.98965	0.517047	0.759004
b4334	yjiL	putative ATPase; activator of (R)-hydroxyglutaryl-CoA dehdratase	-0.0874984	6.73556	0.613384	0.816201
b0586	entF	apo-serine activating enzyme	-0.0873045	8.75066	0.501709	0.750144
b3907	rhaT	rhamnose/lyxose:H(+) symporter	-0.0872959	8.4357	0.492763	0.743138
b2032	wbbK	putative glycosyltransferase WbbK	-0.0866302	10.7952	0.485354	0.737067
b1224	narG	nitrate reductase A subunit alpha	-0.0862084	2.42542	0.904209	0.988522
b3971	rrfB		-0.0860565	4.45417	0.792973	0.920815
b2836	aas	fused 2-acylglycerophospho-ethanolamine acyltransferase/acyl-acyl carrier protein synthetase	-0.0857853	8.67629	0.540193	0.763379
b4378	yjjV	putative metal-dependent hydrolase YjjV	-0.0856396	7.11546	0.54816	0.768319
b2742	nlpD	murein hydrolase activator NlpD	-0.0855735	7.75755	0.513731	0.757122
b2307	hisM	lysine/arginine/ornithine ABC transporter/histidine ABC transporter; membrane subunit HisM	-0.085542	7.33361	0.535658	0.763158
b0368	tauD	taurine dioxygenase	-0.0853385	6.6055	0.615628	0.817623
b0863	artI	putative ABC transporter periplasmic binding protein ArtI	-0.0852545	6.77006	0.597285	0.806339
b2676	nrdF	ribonucleoside-diphosphate reductase 2 subunit beta	-0.085098	8.02499	0.51258	0.756174
b2997	hybO	hydrogenase 2 small subunit	-0.085034	8.14504	0.49985	0.748805
b1841	yobA	copper-binding protein	-0.0849891	5.0391	0.760898	0.901591
b2054	wcaF	colanic acid biosynthesis acetyltransferase WcaF	-0.0848577	2.70321	0.877984	0.975823
b3905	rhaS	DNA-binding transcriptional activator RhaS	-0.084791	7.96647	0.505324	0.752605
b0391	ppnP	nucleoside phosphorylase PpnP	-0.0845027	8.54924	0.498354	0.748033
b3708	tnaA	tryptophanase	-0.0843666	10.8919	0.50599	0.752605
b3894	fdoG	formate dehydrogenase O subunit alpha	-0.0842866	10.2795	0.509879	0.754789
b4154	frdA	fumarate reductase flavoprotein subunit	-0.0836187	9.35673	0.503907	0.751821
b3719	yieL	putative hydrolase YieL	-0.083442	9.44345	0.527019	0.763158
b2300	yfcE	phosphodiesterase YfcE	-0.0833586	6.56195	0.67682	0.852248
b3597	yibH	inner membrane protein YibH	-0.0830882	8.59711	0.533042	0.763158
b0563	tfaX	protein TfaX	-0.0830041	5.3931	0.75054	0.898312
b3172	argG	argininosuccinate synthetase	-0.0829612	9.19843	0.511146	0.754851
b1014	putA	fused DNA-binding transcriptional repressor/proline dehydrogenase/1-pyrroline-5-carboxylate dehydrogenase PutA	-0.0829511	8.83077	0.518288	0.759481
b0518	fdrA	putative oxamate carbamoyltransferase FdrA	-0.0828938	6.19316	0.685817	0.858616
b4650	yibS	pseudogene	-0.0828442	10.1078	0.525581	0.763158
b0325	yahK	aldehyde reductase; NADPH-dependent	-0.0825154	8.03799	0.518536	0.759481
b0268	yagE	putative 2-dehydro-3-deoxygluconate aldolase	-0.0824466	6.24755	0.65866	0.842142
b1322	ycjF	DUF697 domain-containing inner membrane protein YcjF	-0.0823198	6.73565	0.643853	0.834
b1651	gloA	lactoylglutathione lyase	-0.0817453	5.2294	0.738626	0.892664
b3453	ugpB	sn-glycerol 3-phosphate ABC transporter periplasmic binding protein	-0.0813969	7.55364	0.546448	0.767378
b1880	flhB	flagellar biosynthesis protein FlhB	-0.0813888	0.879692	1	1
b3450	ugpC	sn-glycerol 3-phosphate ABC transporter ATP binding subunit	-0.0813828	7.54809	0.560196	0.779077
b2965	speC	constitutive ornithine decarboxylase	-0.0812495	8.77545	0.514832	0.757995
b0813	rhtA	L-threonine/L-homoserine exporter	-0.0811616	6.47027	0.655914	0.841219
b3826	yigL	phosphosugar phosphatase YigL	-0.0804745	8.16947	0.506791	0.752605
b2365	dsdX	D-serine transporter	-0.0794609	4.64706	0.805339	0.929325
b4804	rbsZ		-0.0790125	6.93741	0.639382	0.832203
b0968	yccX	acylphosphatase	-0.0789513	4.96093	0.77611	0.911336
b0608	ybdR	putative Zn(2(+))-dependent alcohol dehydrogenase YbdR	-0.0788487	5.68902	0.738022	0.892664
b2425	cysP	thiosulfate/sulfate ABC transporter periplasmic binding protein CysP	-0.0785746	7.26915	0.58583	0.797836
b2536	hcaT	putative 3-phenylpropionate transporter	-0.0784679	7.58745	0.62716	0.824647
b3216	yhcD	putative fimbrial usher protein YhcD	-0.0784269	10.1839	0.518647	0.759481
b3451	ugpE	sn-glycerol 3-phosphate ABC transporter membrane subunit UgpE	-0.0781687	7.70865	0.552271	0.771659
b3151	yraQ	permease family protein YraQ	-0.0781666	7.88406	0.546181	0.767378
b3584	yiaT	outer membrane protein YiaT	-0.0777073	9.30003	0.550394	0.770344
b2126	btsS	high-affinity pyruvate receptor	-0.077563	6.88542	0.675882	0.851669
b0242	proB	glutamate 5-kinase	-0.0773115	7.67797	0.580048	0.792621
b2023	hisH	imidazole glycerol phosphate synthase subunit HisH	-0.0772063	4.70237	0.794054	0.920815
b2484	hyfD	hydrogenase 4 component D	-0.0771966	5.61635	0.723337	0.881382
b4192	ulaG	L-ascorbate-6-phosphate lactonase	-0.077104	7.86357	0.557516	0.776801
b2970	yghF	putative type II secretion system C-type protein YghF	-0.077077	8.57406	0.540975	0.764001
b3088	alx	putative membrane-bound redox modulator Alx	-0.0765982	7.77592	0.561308	0.780381
b2204	napH	ferredoxin-type protein NapH	-0.0763098	3.76618	0.838778	0.951453
b4428	hokB	toxin HokB	-0.0758594	3.33707	0.854323	0.960082
b3133	agaV	N-acetyl-D-galactosamine specific PTS enzyme IIB component	-0.0758405	6.00343	0.728211	0.885259
b3198	kdsC	3-deoxy-D-manno-octulosonate 8-phosphate phosphatase KdsC	-0.0751666	6.16989	0.698056	0.865901
b3182	dacB	peptidoglycan DD-endopeptidase DacB	-0.0748729	9.42199	0.546359	0.767378
b2289	lrhA	DNA-binding transcriptional dual regulator LrhA	-0.074648	6.71851	0.660384	0.842444
b0010	satP	acetate/succinate:H(+) symporter	-0.0743877	7.66034	0.643937	0.834
b4340	yjiR	fused putative DNA-binding transcriptional regulator/putative aminotransferase YjiR	-0.0743485	8.51422	0.550316	0.770344
b3184	yhbE	putative transporter YhbE	-0.0742376	9.02149	0.567386	0.784922
b3502	arsB	arsenite/antimonite:H(+) antiporter	-0.074197	9.13112	0.588539	0.79909
b1328	pgrR	DNA-binding transcriptional repressor PgrR	-0.0740914	8.52568	0.584368	0.796361
b3551	bisC	biotin sulfoxide reductase	-0.0740438	9.56851	0.566764	0.784547
b0035	caiE	putative transferase CaiE	-0.0737211	6.27048	0.689086	0.860603
b3599	mtlA	mannitol-specific PTS enzyme IICBA component	-0.0736021	9.37049	0.566656	0.784547
b0128	yadH	putative ABC transporter membrane subunit YadH	-0.073526	7.58286	0.58652	0.798289
b1768	pncA	nicotinamidase	-0.0731381	7.8465	0.599385	0.807518
b0310	ykgH	uncharacterized protein YkgH	-0.0723576	4.07336	0.853234	0.959566
b3585	yiaU	putative DNA-binding transcriptional regulator YiaU	-0.0722632	10.5791	0.562459	0.781251
b3647	ligB	DNA ligase B	-0.0721066	9.45989	0.568387	0.785334
b4566	topAI	toxin of the TopAI-YjhQ toxin-antitoxin system; TopA inhibitor	-0.0718576	7.73786	0.581838	0.794702
b3492	yhiN	putative oxidoreductase YhiN	-0.071508	9.31115	0.597248	0.806339
b0511	ybbW	putative allantoin transporter	-0.0713814	4.6784	0.793317	0.920815
b3524	yhjG	AsmA family protein YhjG	-0.0711488	8.76915	0.569329	0.785504
b4400	creD	putative inner membrane protein CreD	-0.0710338	7.9613	0.598781	0.807518
b3537	bcsF	putative cellulose biosynthesis protein BcsF	-0.0709187	5.95587	0.745123	0.895403
b2991	hybF	hydrogenase maturation protein HybF	-0.070836	5.80926	0.784359	0.915768
b1451	yncD	putative TonB-dependent outer membrane receptor	-0.0706426	9.07326	0.570891	0.786604
b4141	yjeH	L-methionine/branched chain amino acid exporter	-0.070436	8.94615	0.572801	0.787726
b2203	napB	periplasmic nitrate reductase cytochrome c550 protein	-0.0704211	3.06842	0.868297	0.970155
b4269	ahr	NADPH-dependent aldehyde reductase Ahr	-0.0704096	7.67371	0.594323	0.804064
b4413	sokC		-0.0703617	6.47234	0.695065	0.865103
b3883	yihV	6-deoxy-6-sulfofructose kinase	-0.0702817	8.4515	0.570725	0.786604
b4359	opgB	phosphoglycerol transferase I	-0.0700108	9.19161	0.587988	0.798916
b1981	shiA	shikimate:H(+) symporter	-0.0697965	7.22674	0.638094	0.831771
b2442	intZ	putative phage integrase IntZ	-0.0697822	6.66924	0.699879	0.867143
b3626	waaJ	UDP-glucose:(glucosyl)LPS alpha-1;2-glucosyltransferase	-0.0696427	12.3958	0.594925	0.804581
b1629	rsxC	SoxR [2Fe-2S] reducing system protein RsxC	-0.0694677	7.29269	0.677105	0.852248
b4802	ythB	protein YthB	-0.0693823	6.43732	0.70016	0.867143
b4711	insH21	IS5 family transposase and trans-activator	-0.0692664	7.43445	0.696741	0.86526
b4613	dinQ	membrane toxin DinQ	-0.068962	4.20157	0.833756	0.948528
b4327	hypT	DNA-binding transcriptional dual regulator HypT	-0.0688907	7.19316	0.628522	0.825038
b3722	bglF	beta-glucoside specific PTS enzyme II/BglG kinase/BglG phosphatase	-0.0683114	10.2093	0.582222	0.794702
b3862	yihG	1-acylglycerol-3-phosphate O-acyltransferase YihG	-0.067894	11.0554	0.588879	0.799307
b1678	ldtE	L;D-transpeptidase LdtE	-0.0675911	3.37815	0.89495	0.982802
b4087	alsA	D-allose ABC transporter ATP binding subunit	-0.0674713	9.66093	0.59955	0.807518
b4328	iadA	isoaspartyl dipeptidase	-0.0673858	7.59887	0.616742	0.818142
b3561	wecH	O-acetyltransferase WecH	-0.0673157	11.3799	0.611763	0.815745
b2025	hisF	imidazole glycerol phosphate synthase subunit HisF	-0.0670888	6.08525	0.745023	0.895403
b0527	ybcI	PF04307 family inner membrane protein YbcI	-0.0669071	5.75032	0.762961	0.903283
b0206	aspU		-0.0668119	4.8639	0.812974	0.933745
b0844	ybjI	5-amino-6-(5-phospho-D-ribitylamino)uracil phosphatase	-0.0668042	7.69872	0.610294	0.814759
b1320	ycjW	DNA-binding transcriptional repressor YcjW	-0.066501	6.9746	0.657172	0.842142
b2827	thyA	thymidylate synthase	-0.0660851	5.4136	0.791527	0.920289
b0315	pdeL	DNA-binding transcriptional regulator/c-di-GMP phosphodiesterase PdeL	-0.0658249	10.1039	0.592776	0.802656
b3538	bcsG	cellulose phosphoethanolamine transferase	-0.0657392	9.10862	0.599144	0.807518
b2581	yfiF	putative methyltransferase YfiF	-0.0657192	8.01975	0.640664	0.832658
b4345	mcrC	Type IV methyl-directed restriction enzyme EcoKMcrBC subunit	-0.0656781	9.06808	0.601199	0.808374
b3667	uhpC	inner membrane protein sensing glucose-6-phosphate	-0.0655174	8.93201	0.632656	0.828032
b2491	hyfR	DNA-binding transcriptional activator HyfR	-0.0653681	7.43891	0.633922	0.828886
b1635	gstA	glutathione S-transferase GstA	-0.065225	5.43866	0.783852	0.915656
b1731	cedA	cell division modulator	-0.0648657	5.37	0.788226	0.918267
b3750	rbsC	ribose ABC transporter membrane subunit	-0.0645247	8.86675	0.605414	0.81104
b2049	cpsB	mannose-1-phosphate guanylyltransferase	-0.06422	4.67332	0.83316	0.948211
b1905	ftnA	ferritin iron storage protein	-0.0641217	9.97552	0.606911	0.812145
b2994	hybC	hydrogenase 2 large subunit	-0.0634959	8.91527	0.622951	0.82329
b1340	smrA	DNA endonuclease SmrA	-0.0634861	6.20453	0.75005	0.898312
b4452	gadY		-0.0630361	10.394	0.606298	0.811607
b1969	hprR	DNA-binding transcriptional dual regulator HprR	-0.0626536	9.31947	0.627492	0.824647
b4271	intB	pseudogene	-0.0625913	10.6034	0.620772	0.821656
b0207	dkgB	methylglyoxal reductase DkgB	-0.0623556	6.70508	0.715463	0.876518
b4116	adiY	DNA-binding transcriptional activator AdiY	-0.0619232	8.6556	0.639707	0.832309
b1727	hxpB	hexitol phosphatase B	-0.0618253	6.17692	0.755574	0.899777
b2257	arnT	lipid IVA 4-amino-4-deoxy-L-arabinosyltransferase	-0.0618235	4.40858	0.849172	0.957089
b2775	yqcE	putative transport protein YqcE	-0.0616633	7.86419	0.635931	0.830373
b0478	ybaL	putative transporter YbaL	-0.0616482	9.1284	0.630646	0.82637
b4602	cydH	cytochrome bd-I accessory subunit CydH	-0.0612565	3.71809	0.897299	0.984582
b2026	hisI	putative bifunctional phosphoribosyl-AMP cyclohydrolase/phosphoribosyl-ATP pyrophosphatase	-0.061193	5.57849	0.799557	0.925374
b2409	yfeR	putative DNA-binding transcriptional regulator YfeR	-0.0607675	7.16449	0.677043	0.852248
b3100	yqjK	PF13997 family protein YqjK	-0.0606151	6.33733	0.772683	0.909506
b1363	trkG	K(+) transporter TrkG	-0.0605461	8.82111	0.628396	0.825038
b1659	punR	DNA-binding transcriptional activator PunR	-0.060082	6.39279	0.742829	0.895403
b0543	emrE	multidrug/betaine/choline efflux transporter EmrE	-0.060077	10.6421	0.61946	0.82062
b3363	ppiA	peptidyl-prolyl cis-trans isomerase A	-0.0598788	7.99778	0.634335	0.828886
b2043	wcaM	putative colanic acid biosynthesis protein WcaM	-0.0594493	6.74807	0.716691	0.876746
b1339	abgR	putative LysR-type DNA-binding transcriptional regulator AbgR	-0.0593383	1.54637	0.940493	1
b2158	yeiH	PF03601 family inner membrane protein YeiH	-0.0591822	6.63024	0.72926	0.88594
b0818	ybiR	putative transporter YbiR	-0.0585496	7.39914	0.683506	0.856687
b4046	zur	DNA-binding transcriptional repressor Zur	-0.0584435	8.69999	0.647802	0.83658
b2303	folX	dihydroneopterin triphosphate 2'-epimerase	-0.0583563	8.15874	0.68802	0.85992
b2230	yfaA	DUF2138 domain-containing protein YfaA	-0.057537	5.3847	0.835096	0.948963
b1242	ychE	MarC family putative inner membrane protein YchE	-0.0574109	7.24877	0.682516	0.856268
b4026	yjbE	uncharacterized protein YjbE	-0.0572783	8.60975	0.653956	0.839672
b1681	sufD	Fe-S cluster scaffold complex subunit SufD	-0.0572692	6.59908	0.747549	0.897179
b2971	yghG	lipoprotein YghG	-0.0571836	9.59142	0.649609	0.836904
b0208	yafC	DNA-binding transcriptional regulator YafC	-0.0571651	7.47652	0.678163	0.853098
b4073	nrfD	putative menaquinol-cytochrome c reductase subunit NrfD	-0.0567874	7.64628	0.690747	0.861755
b4556	glvG	pseudogene	-0.0566171	7.97471	0.658987	0.842142
b4034	malE	maltose ABC transporter periplasmic binding protein	-0.0564343	8.63677	0.662675	0.844315
b4346	mcrB	McrBS	-0.0562716	11.0227	0.670436	0.848155
b3473	yhhS	putative transporter YhhS	-0.0560872	8.55618	0.679772	0.854161
b0843	ybjH	uncharacterized protein YbjH	-0.0554969	5.22613	0.838533	0.951416
b3993	thiE	thiamine phosphate synthase	-0.0553193	7.83351	0.671564	0.849101
b4004	zraR	DNA-binding transcriptional activator ZraR	-0.0553082	8.59872	0.679139	0.853606
b4149	blc	outer membrane lipoprotein Blc	-0.0552553	6.51224	0.754895	0.899777
[truncated: 2,468 more rows]

## Sheet: C_Gen_input_vs_control
locus_tag	gene_name	function	logFC	logCPM	PValue	q,value
b4147	efp	protein chain elongation factor EF-P	-9.29963	2.91716	5.8142e-11	1.23163e-09
b4202	rpsR	30S ribosomal subunit protein S18	-8.89175	2.52565	5.74008e-10	1.10681e-08
b0154	hemL	glutamate-1-semialdehyde 2;1-aminomutase	-7.79149	1.53601	2.2645e-06	2.77648e-05
b1565	ydfV	protein YdfV	-7.69756	1.46892	3.74715e-06	4.44925e-05
b2507	guaA	GMP synthetase	-7.68994	1.43746	6.19644e-06	7.0543e-05
b1280	lapB	lipopolysaccharide assembly protein B	-7.65579	1.44366	7.41316e-06	8.2998e-05
b0680	glnS	glutamine--tRNA ligase	-7.35335	1.19049	4.27149e-05	0.000406995
b4040	ubiA	4-hydroxybenzoate octaprenyltransferase	-7.35223	1.15232	2.91324e-05	0.000288891
b2741	rpoS	RNA polymerase sigma factor RpoS	-7.26279	7.28825	9.68371e-216	1.45643e-212
b0145	dksA	RNA polymerase-binding transcription factor DksA	-6.8962	5.48144	1.84239e-53	2.18759e-51
b3462	ftsX	cell division protein FtsX	-6.20152	3.16627	3.40333e-10	6.76468e-09
b0215	dnaQ	DNA polymerase III subunit epsilon	-6.15206	4.02621	8.8024e-16	2.52971e-14
b4161	rsgA	ribosome small subunit-dependent GTPase A	-6.13529	2.36736	1.02449e-06	1.3516e-05
b3463	ftsE	cell division protein FtsE	-5.57278	3.07648	3.72346e-09	6.7743e-08
b3287	def	peptide deformylase	-5.50825	3.06998	7.27767e-10	1.3797e-08
b2907	ubiH	2-octaprenyl-6-methoxyphenol 4-hydroxylase	-5.39607	3.29596	9.71074e-11	1.99158e-09
b3833	ubiE	bifunctional 2-octaprenyl-6-methoxy-1;4-benzoquinol methylase and demethylmenaquinone methyltransferase	-5.3815	2.90005	2.1155e-08	3.62933e-07
b0416	nusB	transcription antitermination protein NusB	-5.33499	2.93529	1.74257e-07	2.62959e-06
b3470	tusA	sulfur transfer protein TusA	-5.25218	2.85339	9.07907e-08	1.43736e-06
b0408	secD	Sec translocon accessory complex subunit SecD	-5.24434	4.60873	1.31211e-24	6.10335e-23
b1054	lpxL	lauroyl acyltransferase	-5.23373	2.28323	1.03487e-06	1.36132e-05
b1677	lpp	murein lipoprotein	-5.13775	4.82275	2.76951e-29	1.71178e-27
b3288	fmt	10-formyltetrahydrofolate:L-methionyl-tRNA(fMet) N-formyltransferase	-5.13759	1.44404	5.64858e-05	0.000520131
b4172	hfq	RNA-binding protein Hfq	-5.12299	6.98419	3.98084e-110	1.38166e-107
b3619	rfaD	ADP-L-glycero-D-mannoheptose 6-epimerase	-5.08748	6.16417	2.15314e-69	4.62617e-67
b0019	nhaA	Na(+):H(+) antiporter NhaA	-5.01005	7.90992	3.22034e-182	2.90603e-179
b1830	prc	tail-specific protease	-4.88034	7.51496	1.83334e-182	2.06801e-179
b3736	atpF	ATP synthase Fo complex subunit b	-4.75153	4.02934	9.24031e-14	2.32918e-12
b2508	guaB	inosine 5'-monophosphate dehydrogenase	-4.72254	3.41829	5.08955e-10	9.85581e-09
b0222	gmhA	D-sedoheptulose 7-phosphate isomerase	-4.70577	4.73997	4.38105e-19	1.53235e-17
b3621	waaC	ADP-heptose:LPS heptosyltransferase 1	-4.61757	7.68665	7.44016e-132	5.595e-129
b2065	dcd	dCTP deaminase	-4.48625	4.21393	3.12527e-16	9.27711e-15
b0200	gmhB	D-glycero-beta-D-manno-heptose-1;7-bisphosphate 7-phosphatase	-4.43724	5.16777	1.97715e-22	8.18429e-21
b4171	miaA	tRNA dimethylallyltransferase	-4.42708	6.92279	9.07371e-88	2.40827e-85
b3620	waaF	ADP-heptose--LPS heptosyltransferase 2	-4.29597	7.1233	1.89661e-119	7.77955e-117
b3936	rpmE	50S ribosomal subunit protein L31	-4.25096	2.94773	3.60466e-07	5.16325e-06
b3290	trkA	NAD-binding component of Trk potassium transporters	-4.23864	7.14702	3.8436e-122	1.73423e-119
b0053	surA	chaperone SurA	-4.18515	7.18296	1.61534e-117	6.0737e-115
b1236	galU	UTP--glucose-1-phosphate uridylyltransferase	-4.14944	6.3393	1.50835e-56	2.00167e-54
b3344	tusC	sulfurtransferase complex subunit TusC	-4.1245	3.35196	7.44568e-09	1.31745e-07
b3170	rimP	ribosome maturation factor RimP	-4.12407	4.99155	3.58362e-24	1.61693e-22
b0887	cydD	glutathione/L-cysteine ABC exporter subunit CydD	-4.11826	5.92055	2.74354e-43	2.42723e-41
b1274	topA	DNA topoisomerase 1	-4.10593	4.12546	3.92497e-10	7.7334e-09
b0417	thiL	thiamine monophosphate kinase	-4.10249	5.02581	1.21249e-23	5.25532e-22
b4443	gcvB		-4.09089	5.78692	6.30491e-42	5.47072e-40
b3737	atpE	ATP synthase Fo complex subunit c	-3.98764	4.68523	1.16442e-16	3.5499e-15
b3630	waaP	lipopolysaccharide core heptose (I) kinase	-3.97223	11.0028	0	0
b0911	rpsA	30S ribosomal subunit protein S1	-3.93182	2.57985	5.93867e-05	0.000542414
b2620	smpB	SsrA-binding protein	-3.86426	3.75829	3.18193e-08	5.3771e-07
b1089	rpmF	50S ribosomal subunit protein L32	-3.83203	2.45221	2.35174e-05	0.000238988
b3735	atpH	ATP synthase F1 complex subunit delta	-3.8123	4.29455	5.07904e-14	1.29473e-12
b0159	mtn	5'-methylthioadenosine/S-adenosylhomocysteine nucleosidase	-3.80814	3.91812	2.43181e-07	3.59749e-06
b1133	mnmA	tRNA-specific 2-thiouridylase	-3.79678	3.62035	7.10671e-07	9.60044e-06
b3631	waaG	lipopolysaccharide glucosyltransferase I	-3.78675	11.3733	0	0
b3052	hldE	fused heptose 7-phosphate kinase/heptose 1-phosphate adenyltransferase	-3.77462	6.24239	7.73933e-47	7.27497e-45
b0733	cydA	cytochrome bd-I subunit 1	-3.71337	5.81698	4.31921e-29	2.63355e-27
b4155	epmA	EF-P-lysine lysyltransferase	-3.69963	6.39247	2.11704e-61	3.29382e-59
b3734	atpA	ATP synthase F1 complex subunit alpha	-3.68717	6.38282	1.31005e-61	2.11105e-59
b3179	rlmE	23S rRNA 2'-O-ribose U2552 methyltransferase	-3.6277	2.82006	2.37591e-05	0.000240901
b3738	atpB	ATP synthase Fo complex subunit a	-3.60444	5.70884	5.32367e-25	2.52846e-23
b0886	cydC	glutathione/L-cysteine ABC exporter subunit CydC	-3.59628	6.3081	1.02014e-52	1.15071e-50
b2168	fruK	1-phosphofructokinase	-3.59159	5.46646	1.16473e-29	7.29897e-28
b3733	atpG	ATP synthase F1 complex subunit gamma	-3.54677	4.27926	1.3219e-10	2.67463e-09
b2296	ackA	acetate kinase	-3.52721	6.89939	4.88253e-66	9.17916e-64
b0734	cydB	cytochrome bd-I subunit 2	-3.38347	6.05407	1.22814e-33	9.08423e-32
b1187	fadR	DNA-binding transcriptional dual regulator FadR	-3.3424	5.65711	5.85357e-30	3.77304e-28
b3732	atpD	ATP synthase F1 complex subunit beta	-3.34169	5.73263	1.51719e-25	7.60618e-24
b3816	corA	Ni(2(+))/Co(2(+))/Mg(2(+)) transporter	-3.33337	8.06061	4.17021e-88	1.176e-85
b3035	tolC	outer membrane channel TolC	-3.33302	7.97668	3.28412e-126	1.64644e-123
b2567	rnc	RNase III	-3.23832	5.39549	2.14312e-22	8.7907e-21
b2808	gcvA	DNA-binding transcriptional dual regulator GcvA	-3.18492	6.66846	2.13325e-48	2.17615e-46
b0015	dnaJ	chaperone protein DnaJ	-3.13959	7.88216	2.47823e-130	1.59739e-127
b2518	ndk	nucleoside diphosphate kinase	-3.11632	3.34467	3.77293e-05	0.000364528
b3753	rbsR	DNA-binding transcriptional dual regulator RbsR	-3.09847	7.98156	9.69275e-127	5.46671e-124
b4401	arcA	DNA-binding transcriptional dual regulator ArcA	-2.89809	7.45846	3.24895e-91	1.04709e-88
b1044	ymdA	uncharacterized protein YmdA	-2.89113	3.7959	1.52335e-05	0.000160218
b3163	nlpI	lipoprotein NlpI	-2.89042	7.04617	1.23809e-60	1.86209e-58
b3345	tusD	sulfurtransferase complex subunit TusD	-2.87461	3.92148	1.0722e-06	1.3982e-05
b2297	pta	phosphate acetyltransferase	-2.86629	7.11551	3.67045e-56	4.73174e-54
b1293	sapB	putrescine ABC exporter membrane subunit SapB	-2.8245	5.24263	4.57312e-18	1.52844e-16
b3386	rpe	ribulose-phosphate 3-epimerase	-2.81663	5.26591	1.26319e-18	4.31783e-17
b2906	ubiI	2-octaprenylphenol 6-hydroxylase	-2.81203	7.16513	2.50524e-69	5.13802e-67
b3764	maoP	macrodomain Ori protein	-2.80269	5.74383	1.6659e-25	8.25995e-24
b4375	prfC	peptide chain release factor RF3	-2.7958	5.28631	1.90977e-17	6.15493e-16
b2496	hda	inibitor of reinitiation of DNA replication	-2.76549	3.31201	2.70642e-05	0.000270762
b3809	dapF	diaminopimelate epimerase	-2.63715	4.42289	6.86665e-07	9.304e-06
b1661	cfa	cyclopropane fatty acyl phospholipid synthase	-2.63181	7.0296	1.08851e-53	1.32739e-51
b3075	ebgR	DNA-binding transcriptional repressor EbgR	-2.59509	6.83872	2.46912e-43	2.22814e-41
b3205	rapZ	RNase adaptor protein RapZ	-2.59119	6.80565	4.6115e-44	4.24634e-42
b3390	aroK	shikimate kinase 1	-2.58078	5.63989	9.76264e-21	3.7016e-19
b1136	icd	isocitrate dehydrogenase	-2.56638	5.38842	1.05312e-16	3.23242e-15
b1291	sapD	putrescine ABC exporter ATP binding protein SapD	-2.53733	5.15101	7.05796e-11	1.48119e-09
b4203	rplI	50S ribosomal subunit protein L9	-2.5271	5.64149	7.26335e-19	2.5017e-17
b3164	pnp	polynucleotide phosphorylase	-2.51779	5.79026	4.43494e-22	1.78665e-20
b0636	rlmH	23S rRNA m(3)psi1915 methyltransferase	-2.49314	5.18351	2.65041e-12	6.16425e-11
b1292	sapC	putrescine ABC exporter membrane protein SapC	-2.46688	4.97941	1.56515e-12	3.69736e-11
b0726	sucA	subunit of E1(0) component of 2-oxoglutarate dehydrogenase	-2.46464	4.23391	1.28122e-07	1.97618e-06
b0688	pgm	phosphoglucomutase	-2.45808	6.58356	6.37456e-38	5.13608e-36
b3229	sspA	stringent starvation protein A	-2.44622	6.23758	1.31156e-26	7.2168e-25
b3202	rpoN	RNA polymerase sigma factor RpoN	-2.43068	5.0237	3.63768e-13	9.01825e-12
b2572	rseA	anti-sigma-E factor RseA	-2.40879	6.12348	1.01023e-15	2.8849e-14
b0683	fur	DNA-binding transcriptional dual regulator Fur	-2.36527	4.47575	5.02931e-08	8.13342e-07
b3261	fis	DNA-binding transcriptional dual regulator Fis	-2.32176	5.82778	1.633e-16	4.94503e-15
b3237	argR	DNA-binding transcriptional dual regulator ArgR	-2.27556	6.08961	4.11758e-21	1.57445e-19
b3235	degS	serine endoprotease	-2.26072	3.65486	8.57001e-05	0.000755232
b3438	gntR	DNA-binding transcriptional repressor GntR	-2.22758	8.02902	1.65267e-73	3.92465e-71
b0014	dnaK	chaperone protein DnaK	-2.21687	5.15557	8.98328e-12	2.03681e-10
b0114	aceE	pyruvate dehydrogenase E1 component	-2.16851	6.96525	5.34892e-35	4.09056e-33
b4042	dgkA	diacylglycerol kinase	-2.16674	6.6939	2.44911e-30	1.6015e-28
b1823	cspC	transcription antiterminator and regulator of mRNA stability CspC	-2.16362	6.33893	4.12012e-26	2.16162e-24
b2830	rppH	RNA pyrophosphohydrolase	-2.14368	4.10967	3.18944e-05	0.000310815
b0755	gpmA	2;3-bisphosphoglycerate-dependent phosphoglycerate mutase	-2.13477	6.11279	2.25805e-20	8.35109e-19
b4480	hdfR	DNA-binding transcriptional dual regulator HdfR	-2.12851	7.21961	5.24659e-25	2.51836e-23
b3649	rpoZ	RNA polymerase subunit omega	-2.12675	5.48961	4.87936e-11	1.03847e-09
b0677	nagA	N-acetylglucosamine-6-phosphate deacetylase	-2.11345	7.22128	2.17036e-48	2.17615e-46
b0739	tolA	Tol-Pal system protein TolA	-2.11081	6.237	2.7821e-23	1.17316e-21
b3842	rfaH	transcription antiterminator RfaH	-2.10668	6.63051	1.11113e-25	5.63306e-24
b1954	dsrA		-2.06842	4.47878	1.03851e-06	1.36214e-05
b2684	mprA	DNA-binding transcriptional regulator MprA	-2.0566	6.41653	4.66979e-26	2.42185e-24
b3725	pstB	phosphate ABC transporter ATP binding subunit	-2.03782	5.31682	1.89567e-11	4.17233e-10
b2820	recB	exodeoxyribonuclease V subunit RecB	-2.03454	6.30098	1.36788e-21	5.45734e-20
b1254	yciB	inner membrane protein	-2.02281	5.43373	1.4919e-11	3.34898e-10
b1196	ycgY	uncharacterized protein YcgY	-7.77557	1.59987	0.00381269	0.0202625
b3699	gyrB	DNA gyrase subunit B	-7.61115	1.44878	0.000755478	0.00510287
b3313	rplP	50S ribosomal subunit protein L16	-7.28871	1.15836	0.000273489	0.00210536
b0893	serS	serine--tRNA ligase	-7.21675	1.12571	0.00710523	0.0336399
b2780	pyrG	CTP synthetase	-7.05437	0.943763	0.00014972	0.00124868
b3702	dnaA	chromosomal replication initiator protein DnaA	-7.05266	0.990298	0.00853215	0.0389252
b1652	rnt	ribonuclease T	-6.97489	0.77734	0.00936882	0.0417296
b1099	holB	DNA polymerase III subunit delta'	-6.90645	0.8714	0.0100291	0.044019
b1470	yddJ	pseudogene	-6.88087	0.815385	0.00055927	0.00389418
b3986	rplL	50S ribosomal subunit protein L12	-6.86746	0.839989	0.00994512	0.04374
b0642	leuS	leucine--tRNA ligase	-6.86683	0.813227	0.000969871	0.00637909
b3304	rplR	50S ribosomal subunit protein L18	-6.82739	0.807842	0.0105562	0.0460635
b0170	tsf	protein chain elongation factor EF-Ts	-6.82738	0.807842	0.0105898	0.0461654
b4603	rseX		-6.78615	0.774923	0.0112913	0.0486129
b0168	map	methionine aminopeptidase	-6.74371	0.741195	0.012102	0.0518557
b3251	mreB	dynamic cytoskeletal protein MreB	-6.7093	0.70771	0.00652268	0.0314769
b1028	ymdE	pseudogene	-6.6534	0.640267	0.00146417	0.00911787
b2400	gltX	glutamate--tRNA ligase	-6.56032	0.597338	0.0145781	0.0597966
b3835	ubiB	ubiquinone biosynthesis protein UbiB	-6.53113	0.561128	0.00488889	0.0248969
b1039	csgE	curli assembly component CsgE	-6.40708	0.407144	0.00112016	0.00719459
b3384	trpS	tryptophan--tRNA ligase	-6.3502	0.436677	0.0179289	0.070081
b2828	lgt	phosphatidylglycerol--prolipoprotein diacylglyceryl transferase	-6.35019	0.436677	0.0179775	0.0701077
b0659	ybeY	endoribonuclease YbeY	-6.32515	0.279342	0.0181509	0.0705401
b2891	prfB	peptide chain release factor RF2	-6.16415	0.260637	0.00337534	0.0183488
b2608	rimM	ribosome maturation factor RimM	-6.10417	0.254827	0.0229338	0.0851666
b1713	pheT	phenylalanine--tRNA ligase subunit beta	-6.03555	0.205368	0.025118	0.0909586
b0914	msbA	ATP-binding lipopolysaccharide transport protein	-5.99224	0.156429	0.00966991	0.042862
b3302	rpmD	50S ribosomal subunit protein L30	-5.96347	0.15408	0.0278659	0.0989229
b0166	dapD	tetrahydrodipicolinate succinylase	-5.74015	-0.0110438	0.0212267	0.0807545
b1689	ydiL	DUF1870 domain-containing protein YdiL	-5.71013	-0.120742	0.0182357	0.0707477
b0177	bamA	outer membrane protein assembly factor BamA	-5.52211	-0.255553	0.0453679	0.142153
b1356	racR	DNA-binding transcriptional repressor RacR	-5.51582	-0.195079	0.0148992	0.060848
b1212	prmC	protein-(glutamine-N(5)) methyltransferase	-5.44102	1.72285	0.0096671	0.042862
b4518	ymdF	stress-induced bacterial acidophilic repeat motifs-containing protein YmdF	-5.39758	-0.329427	0.0530954	0.15874
b3433	asd	aspartate-semialdehyde dehydrogenase	-5.32257	-0.270296	0.0510943	0.154723
b3123	rnpB		-5.32254	-0.270296	0.0512112	0.154806
b3296	rpsD	30S ribosomal subunit protein S4	-5.2981	1.60116	0.0108237	0.0470123
b2533	suhB	Nus factor SuhB	-5.26132	-0.407303	0.0632888	0.179371
b3608	gpsA	glycerol-3-phosphate dehydrogenase	-5.26128	-0.407303	0.0631256	0.179134
b2530	iscS	cysteine desulfurase IscS	-5.24292	1.43448	0.00222442	0.0131713
b0029	ispH	4-hydroxy-3-methylbut-2-enyl diphosphate reductase	-5.20952	1.52921	0.00254767	0.0144957
b2607	trmD	tRNA m(1)G37 methyltransferase	-5.15003	-0.414772	0.0289608	0.101848
b4162	orn	oligoribonuclease	-5.11102	-0.489639	0.0775155	0.208287
b4362	dnaT	primosomal protein DnaT	-5.11098	-0.489639	0.0773685	0.208286
b2949	yqgF	ribonuclease H-like domain-containing nuclease	-4.94317	-0.576977	0.0966196	0.240324
b3321	rpsJ	30S ribosomal subunit protein S10	-4.76537	-0.587042	0.0924184	0.233871
b1347	rcbA	double-strand break reduction protein	-4.76532	-0.587042	0.0926228	0.234126
b0529	folD	bifunctional methylenetetrahydrofolate dehydrogenase/methenyltetrahydrofolate cyclohydrolase	-4.75368	-0.669962	0.0947869	0.237204
b1146	ymfT	putative DNA-binding transcriptional regulator YmfT	-4.75363	-0.669962	0.0945835	0.236958
b3189	murA	UDP-N-acetylglucosamine 1-carboxyvinyltransferase	-4.72552	-0.67123	0.106194	0.257385
b4827	fliX		-4.69567	1.10213	0.0121137	0.0518568
b0420	dxs	1-deoxy-D-xylulose-5-phosphate synthase	-4.62874	1.04752	0.0224275	0.0840472
b0915	lpxK	tetraacyldisaccharide 4'-kinase	-4.58363	-0.678822	0.121489	0.28346
b1505	ydeT	fimbrial usher domain-containing protein YdeT	-4.53572	-0.769373	0.122822	0.284775
b2563	acpS	holo-[acyl-carrier-protein] synthase	-4.53567	-0.769373	0.122645	0.284775
b3069	ileX		-4.53561	-0.769373	0.122419	0.284775
b2234	nrdA	ribonucleoside-diphosphate reductase 1 subunit alpha	-4.50499	-0.770649	0.148021	0.322332
b2697	alaS	alanine--tRNA ligase/DNA-binding transcriptional repressor	-4.45491	-0.773198	0.132485	0.29848
b0176	rseP	intramembrane zinc metalloprotease RseP	-4.40656	-0.775743	0.142278	0.313303
b3865	yihA	GTP-binding protein YihA	-4.34307	0.879786	0.0109211	0.0472827
b0918	kdsB	3-deoxy-manno-octulosonate cytidylyltransferase	-4.32712	0.809339	0.031047	0.106833
b1662	ribC	riboflavin synthase	-4.31385	0.905143	0.0288935	0.101691
b0171	pyrH	UMP kinase	-4.27942	-0.876165	0.165055	0.345741
b0184	dnaE	DNA polymerase III subunit alpha	-4.27938	-0.876165	0.164891	0.345559
b2856	ygeL	pseudogene	-4.2793	-0.876165	0.164631	0.345334
b3341	rpsG	30S ribosomal subunit protein S7	-4.23224	0.658483	0.00346158	0.0187499
b4525	ymjC	putative uncharacterized protein YmjC	-4.19176	-0.880012	0.205235	0.399491
b2412	zipA	cell division protein ZipA	-4.18651	0.780176	0.027994	0.0991437
b2323	fabB	3-oxoacyl-[acyl carrier protein] synthase 1	-4.16631	0.677076	0.00864222	0.0392478
b0031	dapB	4-hydroxy-tetrahydrodipicolinate reductase	-4.13145	-0.882572	0.233024	0.431965
b2650	ypjC	DUF5507 domain-containing protein YpjC	-4.06292	0.709729	0.036928	0.121798
b3340	fusA	elongation factor G	-4.01652	0.674272	0.0395515	0.128446
b0639	nadD	nicotinate-nucleotide adenylyltransferase	-3.96885	-0.99152	0.232965	0.431965
b4739	ymgL	protein YmgL	-3.96877	-0.99152	0.232694	0.431709
b1556	essQ	putative prophage lysis protein EssQ	-3.9687	-0.99152	0.232461	0.431709
b1117	lolD	lipoprotein release complex - ATP binding subunit	-3.94534	0.520906	0.0461509	0.143839
b1504	ydeS	putative fimbrial protein YdeS	-3.9017	-0.9941	0.32961	0.541588
b2252	ais	putative lipopolysaccharide core heptose(II)-phosphate phosphatase	-3.8699	1.11795	0.00118159	0.00754078
b3729	glmS	L-glutamine--D-fructose-6-phosphate aminotransferase	-3.86439	0.328573	0.0500269	0.152492
b2747	ispD	2-C-methyl-D-erythritol 4-phosphate cytidylyltransferase	-3.83155	0.438252	0.0536441	0.159658
b2925	fbaA	fructose-bisphosphate aldolase class II	-3.81489	1.06661	0.00117488	0.00750861
b3639	dfp	fused 4'-phosphopantothenoylcysteine decarboxylase and phosphopantothenoylcysteine synthetase	-3.77117	0.394991	0.058441	0.169464
b1157	stfE	pseudogene	-3.73777	2.76215	0.000131037	0.00110512
b1561	rem	protein Rem	-3.7279	0.353779	0.0205726	0.0786641
b3177	folP	dihydropteroate synthase	-3.60123	1.38597	0.00118462	0.00754943
b4586	ykfM	uncharacterized protein YkfM	-3.57561	-1.11693	0.350504	0.563404
b1568	ydfX	protein YdfX	-3.57558	-1.11693	0.350408	0.563404
b1740	nadE	NH3-dependent NAD(+) synthetase	-3.57553	-1.11693	0.350269	0.563404
b1779	gapA	glyceraldehyde-3-phosphate dehydrogenase A	-3.57544	-1.11693	0.350018	0.563404
b1788	yoaI	protein YoaI	-3.57537	-1.11693	0.349822	0.563404
b3981	secE	Sec translocon subunit SecE	-3.57529	-1.11693	0.349576	0.563317
b4059	ssb	ssDNA-binding protein	-3.57521	-1.11693	0.349354	0.56316
b0924	mukB	chromosome partitioning protein MukB	-3.54164	1.31021	0.00364135	0.0195128
b4594	ymgJ	uncharacterized protein YmgJ	-3.53547	-1.11823	0.336275	0.549338
b3201	lptB	lipopolysaccharide transport system ATP binding protein LptB	-3.5326	0.874366	0.0586781	0.169743
b1692	ydiB	quinate/shikimate dehydrogenase	-3.52675	2.38442	0.000174862	0.0014293
b2914	rpiA	ribose-5-phosphate isomerase A	-3.427	2.23969	0.000130063	0.00109896
b1547	stfQ	putative prophage side tail fiber protein StfQ	-3.39235	1.77947	0.0273382	0.097279
b2311	ubiX	flavin prenyltransferase	-3.3745	1.55626	0.00347061	0.0187762
b2360	yfdQ	DUF2303 domain-containing protein YfdQ	-3.36223	2.0185	0.000178209	0.00144879
b3984	rplA	50S ribosomal subunit protein L1	-3.25573	0.00913384	0.0873075	0.224975
b3056	cca	fused CCA tRNA nucleotidyltransferase/phosphohydrolase	-3.2272	1.11269	0.0143288	0.0589888
b2232	ubiG	bifunctional 3-demethylubiquinone-8 3-O-methyltransferase and 2-octaprenyl-6-hydroxyphenol methylase	-3.22187	0.50906	0.0869829	0.224654
b1484	ddpD	putative D;D-dipeptide ABC transporter ATP-binding subunit DdpD	-3.13657	2.72708	0.00012887	0.00109297
b1669	ydhT	uncharacterized protein YdhT	-3.12559	1.40781	0.00472947	0.0242493
b4683	yqeL	uncharacterized protein YqeL	-3.1091	0.561998	0.0906543	0.231222
b2610	ffh	signal recognition particle protein component	-3.07111	-0.0707496	0.121821	0.283776
b2397	alaW		-3.05661	-0.18482	0.123159	0.285263
b1211	prfA	peptide chain release factor RF1	-3.03998	1.99909	0.00707134	0.0335146
b0923	mukE	chromosome partitioning protein MukE	-3.03916	-1.25431	0.566498	0.745854
b1279	lapA	lipopolysaccharide assembly protein A	-3.03907	-1.25431	0.566324	0.745854
b3165	rpsO	30S ribosomal subunit protein S15	-3.03899	-1.25431	0.566154	0.745854
b0558	ybcV	DUF1398 domain-containing protein YbcV	-3.03458	1.29572	0.00509792	0.0257069
b3636	rpmG	50S ribosomal subunit protein L33	-3.0145	2.50995	0.000152984	0.00127355
b1695	ydiO	putative acyl-CoA dehydrogenase YdiO	-2.99703	1.29823	0.00608387	0.0298438
b4524	ymjB	pseudogene	-2.99401	-1.25562	0.559911	0.743254
b1773	ydjI	L-glycero-L-galacto-octuluronate-1-phosphate aldolase	-2.994	-1.25562	0.559767	0.743254
b0910	cmk	cytidylate kinase	-2.988	2.1703	0.00111839	0.00719459
b0969	tusE	sulfur transfer protein TusE	-2.97861	0.743148	0.104006	0.253525
b0631	ybeD	DUF493 domain-containing protein YbeD	-2.96349	2.65216	0.00018185	0.00147308
b4826	flgO		-2.94975	-1.25692	0.566225	0.745854
b0181	lpxA	acyl-[acyl-carrier-protein]--UDP-N-acetylglucosamine O-acyltransferase	-2.94967	-1.25692	0.566405	0.745854
b3230	rpsI	30S ribosomal subunit protein S9	-2.94217	0.849829	0.0285079	0.100569
b0054	lptD	lipopolysaccharide assembly protein LptD	-2.91637	1.82645	0.0065228	0.0314769
b3064	tsaD	N(6)-L-threonylcarbamoyladenine synthase; TsaD subunit	-2.82337	0.379525	0.15941	0.338315
b1142	ymfH	putative protein YmfH	-2.80529	1.64527	0.00967055	0.042862
b1131	purB	adenylosuccinate lyase	-2.79378	-0.328952	0.166343	0.347161
b2559	tadA	tRNA adenosine(34) deaminase	-2.72428	2.08712	0.00379419	0.0202118
b4768	ybgV	protein YbgV	-2.71032	0.662091	0.0413182	0.132689
b3041	ribB	3;4-dihydroxy-2-butanone-4-phosphate synthase	-2.64228	-0.406826	0.198602	0.390795
b1365	ynaK	ParB-like nuclease domain-containing protein YnaK	-2.6289	1.35072	0.0138671	0.0577731
b2848	yqeJ	protein YqeJ	-2.62644	2.63145	0.000470759	0.00337153
b0116	lpd	lipoamide dehydrogenase	-2.60678	0.551692	0.101444	0.249226
b2614	grpE	nucleotide exchange factor GrpE	-2.58741	1.96785	0.00893113	0.0402972
b2525	fdx	reduced ferredoxin	-2.56856	2.63036	0.00780142	0.0362887
b3804	hemD	uroporphyrinogen-III synthase	-2.49659	2.39395	0.00106561	0.00690808
b0635	mrdA	peptidoglycan DD-transpeptidase MrdA	-2.49589	0.941139	0.141103	0.311479
b2272	yfbM	DUF1877 domain-containing protein YfbM	-2.49524	1.58726	0.026901	0.0959503
b1502	ydeQ	putative fimbrial adhesin protein YdeQ	-2.49087	1.72283	0.0477626	0.147808
b1638	pdxH	pyridoxine/pyridoxamine 5'-phosphate oxidase	-2.47372	-0.48916	0.243274	0.444214
b4201	priB	primosomal replication protein N	-2.47365	-0.48916	0.243078	0.444036
b3919	tpiA	triose-phosphate isomerase	-2.4691	3.36275	0.000649214	0.00445175
b1803	yeaX	carnitine monooxygenase subunit YeaX	-2.38264	3.07602	0.000236934	0.00186245
b2061	wzb	protein-tyrosine phosphatase	-2.36777	1.58847	0.0527722	0.158211
b1873	torY	cytochrome c quinol dehydrogenase TorY	-2.33735	3.48242	0.000138741	0.00116141
b0719	ybgD	putative fimbrial protein YbgD	-2.32324	3.59429	0.000212168	0.00169734
b1521	uxaB	tagaturonate reductase	-2.29479	3.62796	0.00157406	0.00971362
b4631	ykgQ	pseudogene	-2.29247	1.23163	0.0320337	0.10958
b1926	fliT	flagellar biosynthesis protein FliT	-2.29197	1.66775	0.0133325	0.0560114
b1671	ydhX	putative 4Fe-4S ferredoxin-like protein YdhX	-2.26679	1.35941	0.0486376	0.149612
b0156	erpA	iron-sulfur cluster insertion protein ErpA	-2.25934	2.61712	0.00337312	0.0183488
b2621	ssrA		-2.25537	3.532	0.000350212	0.00261616
b1377	ompN	outer membrane porin N	-2.24444	0.730709	0.0525051	0.15762
b1670	ydhU	putative cytochrome YdhU	-2.23212	1.68084	0.0510943	0.154723
b1058	yceO	DUF2770 domain-containing protein YceO	-2.21994	-0.117368	0.227327	0.426309
b1674	ydhY	putative 4Fe-4S ferredoxin-like protein YdhY	-2.20138	0.725193	0.0759549	0.205257
b2529	iscU	scaffold protein for iron-sulfur cluster assembly	-2.19787	2.83976	0.00640623	0.0310138
b4599	mgtS	small protein MgtS	-2.19197	-1.40619	1	1
b4430	rydB		-2.19191	-1.40619	1	1
b3640	dut	dUTP diphosphatase	-2.19185	-1.40619	1	1
b4421	ldrB	small toxic polypeptide LdrB	-2.17562	-0.574753	0.242096	0.44242
b3250	mreC	cell shape determining protein MreC	-2.16448	2.60171	0.00594004	0.0292912
b4636	ybfI	pseudogene	-2.16327	1.39924	0.0220955	0.0831485
b3030	parE	DNA topoisomerase IV subunit B	-2.13595	-1.40751	1	1
b4706	iroK	protein IroK	-2.1359	-1.40751	1	1
b1567	ydfW	protein YdfW	-2.13585	-1.40751	1	1
b1288	fabI	enoyl-[acyl-carrier-protein] reductase	-2.13579	-1.40751	1	1
b0670	glnU		-2.13574	-1.40751	1	1
b0668	glnW		-2.13568	-1.40751	1	1
b0098	secA	protein translocation ATPase	-2.12405	-0.115657	0.204873	0.399131
b3724	phoU	negative regulator of the pho regulon	-2.09129	3.83068	0.000514532	0.00363313
b1888	cheA	chemotaxis protein CheA	-2.08936	3.84429	0.00678721	0.0324062
b2850	ygeF	pseudogene	-2.08588	1.75774	0.0175478	0.0689685
b4414	tff		-2.06654	0.62904	0.165949	0.34681
b0891	lolA	outer membrane lipoprotein carrier protein	-2.0639	-0.669478	0.29992	0.511042
b2231	gyrA	DNA gyrase subunit A	-2.06376	-0.669478	0.299564	0.510912
b4592	appX	cytochrome bd-II accessory subunit AppX	-2.06343	2.33993	0.0200191	0.0768079
b1465	narV	nitrate reductase Z subunit gamma	-2.04916	2.24482	0.0113234	0.0487046
b1153	ymfQ	DUF2313 domain-containing protein YmfQ	-2.04606	3.19356	0.00130701	0.00825939
b4578	yncK	pseudogene	-2.04402	2.1938	0.0137567	0.0574724
b4828	motR		-2.03577	0.686992	0.215845	0.412842
b2942	metK	methionine adenosyltransferase	-2.0284	0.566722	0.195787	0.386773
b4535	yniD	uncharacterized protein YniD	-2.02255	0.671925	0.200765	0.393678
b4612	yrhD	uncharacterized protein YrhD	-2.01499	2.3675	0.00865505	0.0392478
b1350	recE	exonuclease VIII; ds DNA exonuclease; 5' --> 3' specific	-1.99832	3.1666	0.00459101	0.0235661
b1673	ydhV	putative oxidoreductase YdhV	-1.99582	3.66207	0.00131937	0.00832587
b1132	hflD	lysogenization regulator	-1.9921	5.43307	3.34345e-09	6.13238e-08
b3849	trkH	K(+) transporter TrkH	-1.96963	8.49872	1.21332e-78	3.04138e-76
b0888	trxB	thioredoxin reductase	-1.94534	5.25071	4.00656e-10	7.8258e-09
b1290	sapF	putrescine ABC exporter ATP binding protein SapF	-1.93359	4.92125	1.52215e-08	2.64151e-07
b1495	yddB	putative TonB-dependent receptor YddB	-1.93127	3.14257	0.00533584	0.0267207
b3357	crp	DNA-binding transcriptional dual regulator CRP	-1.92837	0.901717	0.0654271	0.184044
b2648	pinH	pseudogene	-1.91835	5.18983	1.54808e-07	2.35183e-06
b1802	yeaW	carnitine monooxygenase subunit YeaW	-1.9178	2.96772	0.00338546	0.0183596
b2355	yfdL	pseudogene	-1.90302	3.22674	0.00272802	0.0153668
b1890	motA	motility protein A	-1.90173	3.41554	0.00136817	0.0085693
b0662	ubiF	3-demethoxyubiquinol 3-hydroxylase	-1.90004	3.26251	0.00247543	0.014192
b4134	pheU		-1.88226	3.27757	0.00311376	0.0172808
b1672	ydhW	uncharacterized protein YdhW	-1.88132	2.58756	0.0504075	0.153261
b2339	yfcV	putative fimbrial protein YfcV	-1.87446	0.368972	0.132682	0.298583
b2898	ygfZ	folate-binding protein	-1.86506	2.69248	0.0298926	0.104075
b1488	ddpX	D-alanyl-D-alanine dipeptidase	-1.86204	0.848798	0.151292	0.326618
b0992	yccM	putative electron transport protein YccM	-1.85949	4.22052	0.0005195	0.00366247
b3633	waaA	KDO transferase	-1.84733	1.1998	0.0816232	0.215245
b1421	trg	methyl-accepting chemotaxis protein Trg	-1.84478	3.01224	0.00994619	0.04374
b2253	arnB	UDP-4-amino-4-deoxy-L-arabinose aminotransferase	-1.84456	4.3907	7.25796e-05	0.000648981
b3987	rpoB	RNA polymerase subunit beta	-1.84434	2.55962	0.0255681	0.0920697
b3741	mnmG	5-carboxymethylaminomethyluridine-tRNA synthase subunit MnmG	-1.83762	8.13773	1.08776e-64	1.88768e-62
b2318	truA	tRNA pseudouridine(38-40) synthase	-1.83485	6.66588	1.83537e-18	6.22647e-17
b0115	aceF	pyruvate dehydrogenase; E2 subunit	-1.82888	5.73719	3.70608e-13	9.13762e-12
b1698	ydiR	putative electron transfer flavoprotein subunit YdiR	-1.82296	0.0676151	0.21453	0.411198
b3731	atpC	ATP synthase F1 complex subunit epsilon	-1.82224	3.32942	0.00504098	0.0255274
b2348	argW		-1.82046	2.00404	0.0261851	0.0939913
b4497	yeeL	pseudogene	-1.82012	2.65187	0.019318	0.074498
b1007	rutF	FMN reductase RutF	-1.81992	1.54747	0.0335868	0.113516
b1149	ymfN	chimeric replication protein/phage terminase YmfN	-1.81957	3.50077	0.00190786	0.0115084
b3938	metJ	DNA-binding transcriptional repressor MetJ	-1.81684	5.05942	4.63565e-07	6.47556e-06
b3706	mnmE	5-carboxymethylaminomethyluridine-tRNA synthase GTPase subunit	-1.80893	7.51475	1.20574e-40	1.02647e-38
b1203	ychF	redox-responsive ATPase YchF	-1.80702	6.6762	2.14444e-24	9.77343e-23
b3082	higA	antitoxin/DNA-binding transcriptional repressor HigA	-1.80455	5.11036	3.50884e-07	5.042e-06
b1616	uidB	glucuronide:H(+) symporter	-1.80248	2.48851	0.013695	0.0572675
b3613	envC	murein hydrolase activator EnvC	-1.79866	8.12342	1.44582e-65	2.60941e-63
b0738	tolR	Tol-Pal system protein TolR	-1.78787	5.24104	3.25431e-09	5.99324e-08
b3730	glmU	fused N-acetylglucosamine-1-phosphate uridyltransferase and glucosamine-1-phosphate acetyltransferase	-1.76539	2.88788	0.0147752	0.0604405
b1861	ruvA	Holliday junction branch migration complex subunit RuvA	-1.75916	5.27567	7.47377e-08	1.1958e-06
b0533	sfmH	putative fimbrial adhesin protein SfmH	-1.75823	4.18994	0.000287145	0.00219966
b3167	rbfA	30S ribosome binding factor	-1.75744	3.50052	0.00230788	0.0135411
b1888	cheA	chemotaxis protein CheA	-1.75334	3.90951	0.0189155	0.073071
b3782	rhoL	rho operon leader peptide	-1.75265	4.32053	5.38189e-05	0.000496587
b4239	treC	trehalose-6-phosphate hydrolase	-1.74712	5.08519	3.87366e-08	6.44943e-07
b1085	yceQ	DUF2655 domain-containing protein YceQ	-1.73665	4.62749	1.53579e-05	0.000160777
b4259	holC	DNA polymerase III subunit chi	-1.72371	2.17274	0.090159	0.23035
b4515	cydX	cytochrome bd-I accessory subunit CydX	-1.72319	3.74654	0.00303025	0.0169214
b1445	ortT	orphan toxin OrtT	-1.71812	2.15212	0.0585109	0.169558
b1697	ydiQ	putative electron transfer flavoprotein subunit YdiQ	-1.71715	1.57084	0.046984	0.145699
b1715	pheM	pheST-ihfA operon leader peptide	-1.71261	-0.32675	0.327034	0.538335
b0423	thiI	tRNA uridine 4-sulfurtransferase	-1.71083	6.96032	5.45842e-26	2.79868e-24
b0026	ileS	isoleucine--tRNA ligase	-1.71005	1.37844	0.288232	0.496754
b1815	pdeD	putative c-di-GMP phosphodiesterase PdeD	-1.70499	4.30142	0.00320192	0.0176129
b1970	hiuH	hydroxyisourate hydrolase/transthyretin-related protein	-1.70408	-0.767134	0.389245	0.602082
b4730	yahV	protein YahV	-1.70391	-0.0529031	0.342766	0.556517
b4179	rnr	RNase R	-1.70352	8.33801	1.45235e-57	1.98576e-55
b1580	rspB	putative zinc-binding dehydrogenase RspB	-1.69184	3.67708	0.00578865	0.0287964
b3752	rbsK	ribokinase	-1.67549	8.34664	1.06812e-55	1.33871e-53
b1972	msrQ	membrane-bound flavocytochrome MsrQ	-1.67382	2.96867	0.0548608	0.162316
b1155	tfaP	putative tail fiber assembly protein TfaP	-1.67074	3.38864	0.0098869	0.0436067
b2003	yeeT	DUF987 domain-containing protein YeeT	-1.67073	2.31818	0.0404669	0.130699
b3181	greA	transcription elongation factor GreA	-1.65763	6.54743	3.01788e-19	1.0638e-17
b1237	hns	DNA-binding transcriptional dual regulator H-NS	-1.6522	5.50539	3.64169e-09	6.65235e-08
b2123	yehR	DUF1307 domain-containing lipoprotein YehR	-1.64939	3.4625	0.0067044	0.0321469
b3790	rffC	RffC	-1.6458	6.35561	2.41942e-16	7.22941e-15
b2163	yeiL	DNA-binding transcriptional activator YeiL	-1.64508	2.3996	0.154908	0.332041
b2416	ptsI	PTS enzyme I	-1.64347	2.95743	0.0588995	0.170238
b1742	ves	HutD family protein Ves	-1.64094	2.14501	0.0637074	0.180218
b0082	rsmH	16S rRNA m(4)C1402 methyltransferase	-1.64001	3.71498	0.0159932	0.0638031
b4813	narS		-1.6393	1.54646	0.0663934	0.186182
b1485	ddpC	putative D;D-dipeptide ABC transporter membrane subunit DdpC	-1.63339	1.43548	0.086559	0.224303
b3226	nanR	NanR	-1.62731	7.55372	8.24116e-30	5.2372e-28
b2526	hscA	iron-sulfur cluster biosynthesis chaperone HscA	-1.62641	4.69773	6.68299e-05	0.000603073
b2362	yfdS	protein YfdS	-1.62511	3.42032	0.0166058	0.0656088
b1648	ydhL	DUF1289 domain-containing protein YdhL	-1.62505	0.885512	0.261446	0.464976
b0787	ybhM	Bax1-I family protein YbhM	-1.61673	3.38493	0.00623527	0.0303818
b1372	stfR	putative prophage side tail fiber protein StfR	-1.6073	3.36697	0.0085907	0.0391132
b1467	narY	nitrate reductase Z subunit beta	-1.60296	3.6069	0.0569237	0.166779
b4679	yohP	putative membrane protein YohP	-1.60283	3.08358	0.0176933	0.0694268
b1226	narJ	nitrate reductase 1 molybdenum cofactor assembly chaperone	-1.59886	1.04521	0.113849	0.270693
b1029	ycdU	uncharacterized protein YcdU	-1.59815	3.73939	0.00608517	0.0298438
b2330	prmB	ribosomal protein L3 N(5)-glutamine methyltransferase	-1.58355	4.33363	0.000337777	0.00253586
b2115	yehF	PF05406 family protein YehF	-1.58223	5.23125	2.05434e-05	0.000210185
b2527	hscB	[Fe-S] cluster biosynthesis co-chaperone HscB	-1.5793	3.8545	0.0029138	0.0163521
b1163	bluF	blue light- and temperature-regulated antirepressor BluF	-1.56934	4.75222	9.58016e-06	0.000105056
b0737	tolQ	Tol-Pal system protein TolQ	-1.56896	5.4118	5.46385e-07	7.56223e-06
b2652	ileY		-1.56789	3.91062	0.00780083	0.0362887
b2822	recC	exodeoxyribonuclease V subunit RecC	-1.56183	7.37338	2.03626e-31	1.41348e-29
b0648	ybeU	DUF1266 domain-containing protein YbeU	-1.55834	3.93248	0.00226047	0.0133323
b0687	seqA	negative modulator of initiation of replication	-1.55465	4.7103	1.62503e-05	0.000168944
b3791	wecE	dTDP-4-dehydro-6-deoxy-D-glucose transaminase	-1.55155	7.45185	4.14842e-31	2.83601e-29
b1665	valV		-1.54919	3.00782	0.0279276	0.0990638
b1560	ydfU	protein YdfU	-1.54426	1.78254	0.0800492	0.212101
b0118	acnB	AcnB	-1.5381	5.51467	4.83065e-08	7.86855e-07
b0986	gfcB	lipoprotein GfcB	-1.53509	3.44703	0.0163346	0.0647641
b3924	fpr	flavodoxin/ferredoxin-NADP(+) reductase	-1.53364	7.74828	7.41177e-29	4.3431e-27
b3067	rpoD	RNA polymerase sigma factor RpoD	-1.53124	-0.0507059	0.39304	0.605875
b0048	folA	dihydrofolate reductase	-1.52945	6.67746	3.37389e-16	9.94967e-15
b2501	ppk	polyphosphate kinase	-1.52852	7.63864	1.58367e-26	8.60905e-25
b3375	frlR	DNA-binding transcriptional regulator FrlR	-1.51787	7.09882	1.55342e-23	6.61229e-22
b2254	arnC	undecaprenyl-phosphate 4-deoxy-4-formamido-L-arabinose transferase	-1.51646	4.06981	0.00904843	0.040583
b1775	ydjK	putative transporter YdjK	-1.50707	2.97142	0.0209581	0.0798675
b0673	metT		-1.50017	3.70628	0.00587273	0.0290546
b1498	ydeN	putative sulfatase YdeN	-1.4947	1.03875	0.252215	0.455222
b1021	pgaD	poly-N-acetyl-D-glucosamine synthase subunit PgaD	-1.49199	3.00732	0.0290841	0.102123
b4545	ypdJ	putative uncharacterized protein YpdJ	-1.48807	3.68623	0.00630743	0.0306341
b1545	pinQ	putative recombinase PinQ	-1.48774	1.93602	0.103916	0.253477
b2147	preA	dihydropyrimidine dehydrogenase (NAD(+)) subunit PreA	-1.47697	3.80361	0.00753522	0.0353419
b2221	atoD	acetyl-CoA:acetoacetyl-CoA transferase subunit alpha	-1.47334	3.78377	0.00880997	0.0398702
b1275	cysB	DNA-binding transcriptional dual regulator CysB	-1.46539	2.49972	0.0481617	0.148738
b1831	proQ	RNA chaperone ProQ	-1.45912	4.97673	6.08389e-06	6.96665e-05
b2512	bamB	outer membrane protein assembly factor BamB	-1.45343	6.33873	3.64615e-12	8.43664e-11
b2471	yffB	putative reductase YffB	-1.45291	4.55109	0.000305543	0.00232089
b1865	nudB	dihydroneopterin triphosphate diphosphatase	-1.44948	5.87964	1.97872e-09	3.68924e-08
b1224	narG	nitrate reductase A subunit alpha	-1.44688	4.19861	0.00625119	0.0303937
b2120	yehM	uncharacterized protein YehM	-1.44118	5.7453	7.64819e-06	8.54175e-05
b1737	chbC	N;N'-diacetylchitobiose-specific PTS enzyme IIC component	-1.43951	1.84626	0.100009	0.246849
b0740	tolB	Tol-Pal system periplasmic protein TolB	-1.43864	6.29914	8.25473e-11	1.7007e-09
b1393	paaF	putative 2;3-dehydroadipyl-CoA hydratase	-1.43495	2.78846	0.0700603	0.193294
b1801	yeaV	putative transporter YeaV	-1.43341	3.00142	0.0361777	0.119673
b0522	purK	5-(carboxyamino)imidazole ribonucleotide synthase	-1.43338	6.59886	1.46564e-14	3.91301e-13
b1194	ycgR	flagellar brake protein YcgR	-1.43152	2.7503	0.0350198	0.116836
b2894	xerD	site-specific recombinase	-1.43147	6.39939	5.62821e-14	1.42666e-12
b2048	cpsG	phosphomannomutase	-1.42853	3.56322	0.0127792	0.0541408
b4685	yrbN	uncharacterized protein YrbN	-1.42687	4.04699	0.00411986	0.0215459
b3396	mrcA	peptidoglycan glycosyltransferase/peptidoglycan DD-transpeptidase MrcA	-1.42335	9.44445	5.14552e-60	7.48923e-58
b1374	pinR	putative site-specific recombinase	-1.41993	2.18569	0.101607	0.249295
b3786	wecB	UDP-N-acetylglucosamine 2-epimerase	-1.41883	8.21518	1.26141e-30	8.49477e-29
b2058	wcaB	colanic acid biosynthesis acetyltransferase WcaB	-1.41842	2.82804	0.0870335	0.224654
b2119	yehL	putative AAA(+) MoxR family ATPase YehL	-1.41631	3.50657	0.0128318	0.0543126
b2748	ftsB	cell division protein FtsB	-1.41525	3.08286	0.0553045	0.163287
b2271	yfbL	putative peptidase YfbL	-1.4146	1.62582	0.120459	0.281612
b1925	fliS	flagellar biosynthesis protein FliS	-1.41214	1.90075	0.0873608	0.224984
b2368	emrK	tripartite efflux pump membrane fusion protein EmrK	-1.41069	4.71448	0.00041746	0.00303314
b0912	ihfB	integration host factor subunit beta	-1.40991	6.4676	1.54571e-13	3.87458e-12
b1588	ynfF	putative selenate reductase YnfF	-1.40898	3.21044	0.0488709	0.150208
b2188	lapC	lipopolysaccharide signal transducer LapC	-1.40763	7.47267	5.11786e-23	2.13813e-21
b1286	rnb	RNase II	-1.40539	6.62793	1.71985e-14	4.51161e-13
b1310	ycjN	putative ABC transporter periplasmic binding protein YcjN	-1.40486	4.74035	0.00228023	0.0134314
b0890	ftsK	cell division DNA translocase FtsK	-1.40071	7.59139	7.54044e-20	2.7218e-18
b0938	elfA	putative laminin-binding fimbrial subunit	-1.3997	2.59969	0.0499914	0.152492
b1215	kdsA	3-deoxy-D-manno-octulosonate 8-phosphate synthase	-1.39506	-0.873918	0.515799	0.710404
b0901	ycaK	putative oxidoreductase YcaK	-1.39498	3.26995	0.0199068	0.0764421
b2353	tfaS	pseudogene	-1.39136	5.53962	4.44695e-06	5.23881e-05
b1150	ymfR	IPR020297 domain-containing protein YmfR	-1.38937	2.18191	0.0794623	0.211566
b1040	csgD	DNA-binding transcriptional dual regulator CsgD	-1.38486	0.957071	0.237424	0.435708
b1466	narW	NarW; putative private chaperone for NarZ nitrate reductase subunit	-1.38155	3.25675	0.0227161	0.0846436
b0051	rsmA	16S rRNA m(6)2A1518;m(6)2A1519 dimethyltransferase	-1.37237	6.93829	1.15373e-17	3.74504e-16
b1341	dgcM	diguanylate cyclase DgcM	-1.36743	4.40111	0.00419623	0.0218378
b0741	pal	peptidoglycan-associated outer membrane lipoprotein Pal	-1.36683	5.0664	1.69769e-05	0.000176092
b1263	trpD	anthranilate synthase subunit TrpD	-1.36245	4.19662	0.00616323	0.0301519
b4499	yehH	pseudogene	-1.36157	5.9894	9.97648e-09	1.74472e-07
b1315	ycjS	D-glucoside 3-dehydrogenase	-1.35788	2.18375	0.0700862	0.193294
b3465	rsmD	16S rRNA m(2)G966 methyltransferase	-1.35718	7.0179	4.90431e-18	1.62708e-16
b3389	aroB	3-dehydroquinate synthase	-1.35593	8.11238	1.78626e-28	1.00745e-26
b0767	pgl	6-phosphogluconolactonase	-1.35586	6.89247	2.57718e-14	6.60695e-13
b1140	intE	putative integrase	-1.35457	3.36548	0.0218414	0.0823982
b1192	ldcA	murein tetrapeptide carboxypeptidase	-1.35207	3.8669	0.0108461	0.0470555
b3343	tusB	sulfurtransferase complex subunit TusB	-1.34902	3.2399	0.0249991	0.0907451
b1406	pdxI	pyridoxal reductase	-1.34473	4.61308	0.000407823	0.0029775
b3916	pfkA	6-phosphofructokinase 1	-1.34384	6.78073	3.71675e-15	1.02883e-13
b1589	ynfG	putative oxidoreductase YnfG	-1.34309	1.99057	0.218433	0.416103
b1587	ynfE	putative selenate reductase YnfE	-1.33968	3.25143	0.027969	0.099133
b1741	cho	excinuclease Cho	-1.33918	3.88257	0.0351458	0.117028
b1887	cheW	chemotaxis protein CheW	-1.33558	2.5521	0.0863411	0.223917
b3803	hemX	PF04375 family protein HemX	-1.33464	8.44483	2.3866e-47	2.29113e-45
b0610	rnk	nucleoside diphosphate kinase regulator	-1.33086	5.92482	6.74492e-07	9.19429e-06
b3995	rsd	regulator of sigma D	-1.32833	6.88719	4.12066e-13	1.01046e-11
b4771	ychT	protein YchT	-1.32663	2.18927	0.206735	0.401497
b4391	ettA	energy-dependent translational throttle protein EttA	-1.32409	8.26727	2.27532e-38	1.90116e-36
b2699	recA	DNA recombination/repair protein RecA	-1.32047	6.55615	5.43028e-12	1.23745e-10
b0318	yahD	ankyrin repeat-containing protein YahD	-1.31782	5.41211	2.13769e-06	2.63532e-05
b1941	fliI	flagellar export ATPase FliI	-1.31461	3.65157	0.0338864	0.114025
b4000	hupA	DNA-binding protein HU-alpha	-1.31457	6.92632	1.84564e-12	4.33726e-11
b3426	glpD	aerobic glycerol 3-phosphate dehydrogenase	-1.31395	7.31892	1.18386e-14	3.17952e-13
b3174	leuU		-1.31031	0.893475	0.474292	0.677646
b4496	yedS	pseudogene	-1.30918	3.86518	0.0151783	0.0615351
b2101	yegW	putative DNA-binding transcriptional regulator YegW	-1.30527	5.87338	1.4841e-06	1.88627e-05
b4025	pgi	glucose-6-phosphate isomerase	-1.30251	8.52423	5.77169e-48	5.66128e-46
b1974	yodB	putative cytochrome b561 YodB	-1.29578	4.27595	0.00508517	0.0256935
b1474	fdnG	formate dehydrogenase N subunit alpha	-1.29555	5.87989	2.70799e-07	3.9542e-06
b1630	rsxD	SoxR [2Fe-2S] reducing system protein RsxD	-1.29363	6.86095	5.66248e-15	1.55787e-13
b2269	elaD	protease ElaD	-1.2936	1.53652	0.259979	0.464197
b1936	intG	pseudogene	-1.28928	4.60879	0.000731407	0.00494769
b4519	icdC	pseudogene	-1.28912	-0.254135	0.504519	0.701291
b3871	bipA	50S ribosomal subunit assembly factor BipA	-1.28827	9.19957	6.30854e-53	7.29849e-51
b4521	ycgI	pseudogene	-1.28601	-0.490709	0.432243	0.640907
b1732	katE	catalase HPII	-1.27963	2.87568	0.097485	0.241934
b2624	alpA	DNA-binding transcriptional activator AlpA	-1.27595	4.87867	0.00104529	0.0068155
b1450	mcbR	DNA-binding transcriptional dual regulator McbR	-1.27313	4.72881	0.000574587	0.00398239
b1396	paaI	phenylacetyl-CoA thioesterase	-1.27027	3.59461	0.0395699	0.128446
b2908	pepP	Xaa-Pro aminopeptidase	-1.2698	7.11858	5.9303e-19	2.05827e-17
b2361	yfdR	5'-deoxynucleotidase	-1.26591	4.83764	0.000292491	0.00223681
b4214	cysQ	3'(2');5'-bisphosphate nucleotidase	-1.26481	8.53644	3.65819e-38	3.00105e-36
b0439	lon	Lon protease	-1.26406	7.47709	3.50789e-21	1.36445e-19
b1154	ycfK	protein StfP	-1.26148	2.59117	0.069174	0.191851
b1462	yddH	flavin reductase-like protein YddH	-1.25552	2.81153	0.112217	0.268244
b1668	ydhS	FAD/NAD(P) binding domain-containing protein YdhS	-1.25547	2.16851	0.140571	0.311062
b1230	tyrV		-1.25316	2.06242	0.114678	0.271901
b1946	fliN	flagellar motor switch protein FliN	-1.25232	3.57597	0.0355348	0.118105
b1797	yeaR	DUF1971 domain-containing protein YeaR	-1.25054	2.93699	0.0715355	0.196212
b3940	metL	fused aspartate kinase/homoserine dehydrogenase 2	-1.24843	9.37781	1.17636e-57	1.65866e-55
b2855	ygeK	pseudogene	-1.24737	2.47213	0.0885863	0.227361
b3794	rffM	UDP-N-acetyl-D-mannosaminuronic acid transferase	-1.24466	7.8278	6.92014e-24	3.09145e-22
b1541	ydfZ	putative selenoprotein YdfZ	-1.24335	3.01934	0.101161	0.248877
b1011	rutB	ureidoacrylate amidohydrolase	-1.24139	3.16633	0.0627504	0.178181
b1776	ydjL	putative zinc-binding dehydrogenase YdjL	-1.23943	4.00154	0.0201456	0.0772276
b0931	pncB	nicotinate phosphoribosyltransferase	-1.2389	7.82498	1.02781e-17	3.36048e-16
b1785	cdgI	putative c-di-GMP binding protein CdgI	-1.23868	2.35148	0.0865992	0.224303
b0141	yadN	putative fimbrial protein YadN	-1.23496	5.58882	2.03987e-06	2.52854e-05
b2569	lepA	30S ribosomal subunit biogenesis factor LepA	-1.23285	7.33374	2.6035e-18	8.76641e-17
b4006	purH	bifunctional AICAR transformylase/IMP cyclohydrolase	-1.22416	8.09266	5.90624e-29	3.50644e-27
b1314	ycjR	3-dehydro-D-guloside 4-epimerase	-1.21941	3.21062	0.0430703	0.136758
b3784	rfe	UDP-N-acetylglucosamine--undecaprenyl-phosphate N-acetylglucosaminephosphotransferase	-1.21342	8.71089	1.50581e-30	9.99146e-29
b2548	yphF	putative ABC transporter periplasmic binding protein YphF	-1.21078	5.22637	9.30633e-05	0.000815343
b1128	roxA	50S ribosomal protein L16-arginine 3-hydroxylase	-1.20131	6.79612	1.38228e-11	3.11843e-10
b4642	yoeD	pseudogene	-1.19901	1.95993	0.188823	0.377141
b2054	wcaF	colanic acid biosynthesis acetyltransferase WcaF	-1.19852	3.88196	0.0950664	0.237329
b2166	psuK	putative pseudouridine kinase	-1.19824	3.69683	0.0540173	0.160452
b2934	cmtB	mannitol-specific PTS enzyme IIA component CmtB	-1.19092	2.37548	0.318563	0.529803
b1632	rsxE	SoxR [2Fe-2S] reducing system protein RsxE	-1.18489	5.95112	2.41121e-06	2.94038e-05
b0343	lacY	lactose permease	-1.18371	6.27913	9.78327e-07	1.30213e-05
b0173	dxr	1-deoxy-D-xylulose 5-phosphate reductoisomerase	-1.18192	1.26202	0.446704	0.653478
b1617	uidA	beta-glucuronidase	-1.16992	2.71945	0.103257	0.252517
b1943	fliK	flagellar hook-length control protein	-1.16749	2.7855	0.080055	0.212101
b1043	csgC	curlin chaperone	-1.16565	1.41324	0.256491	0.461071
b3927	glpF	glycerol facilitator	-1.16555	7.94941	1.70102e-14	4.48832e-13
b2305	rpnB	recombination-promoting nuclease RpnB	-1.16251	4.37653	0.00585811	0.0290141
b2363	yfdT	protein YfdT	-1.16229	4.93806	0.000877917	0.00581669
b2214	ftp	FAD:protein FMN transferase	-1.16198	6.03121	1.1e-07	1.72933e-06
b0628	lipA	lipoyl synthase	-1.16007	3.50386	0.10382	0.253477
b1082	flgK	flagellar hook-filament junction protein 1	-1.15937	4.46032	0.00272396	0.0153631
b4719	sdsN		-1.14729	1.44209	0.231935	0.431709
b2528	iscA	iron-sulfur cluster insertion protein IscA	-1.14573	4.15081	0.0107583	0.0468095
b1755	ynjC	putative ABC transporter membrane subunit YnjC	-1.13905	3.98602	0.0323894	0.110306
b1359	ydaU	DUF1376 domain-containing protein YdaU	-1.13648	3.44041	0.068354	0.190379
b4460	araH	arabinose ABC transporter membrane subunit	-1.13642	3.71146	0.0443339	0.139591
b0421	ispA	geranyl diphosphate/farnesyl diphosphate synthase	-1.13143	0.676504	0.445432	0.652648
b0770	ybhI	putative tricarboxylate transporter	-1.12907	6.13044	8.07922e-06	8.93466e-05
b0530	sfmA	putative fimbrial protein SfmA	-1.12529	0.123296	0.489554	0.689552
b3781	trxA	thioredoxin 1	-1.12271	6.28246	1.49335e-07	2.27635e-06
b1065	mdtH	multidrug efflux pump MdtH	-1.11179	4.44728	0.00439381	0.0227071
b2619	ratA	ribosome association toxin RatA	-1.10838	5.214	0.00113864	0.00728727
b0646	djlB	J domain-containing protein DjlB	-1.1082	6.10396	2.9856e-07	4.34549e-06
b4527	ydaF	DUF1391 domain-containing protein YdaF	-1.10554	3.98298	0.0458958	0.143607
b0032	carA	carbamoyl-phosphate synthetase small subunit	-1.10427	7.48902	4.30451e-16	1.25303e-14
b1699	ydiS	putative electron transfer flavoprotein-quinone oxidoreductase YdiS	-1.10289	1.29169	0.232357	0.431709
b3500	gor	glutathione reductase (NADPH)	-1.10253	8.12056	1.22298e-23	5.25532e-22
b2415	ptsH	phosphocarrier protein HPr	-1.09998	2.99248	0.109243	0.263445
b1210	hemA	glutamyl-tRNA reductase	-1.09945	-0.991029	0.705764	0.848497
b3249	mreD	cell shape determining protein MreD	-1.0993	-0.991029	0.705609	0.848497
b1901	araF	arabinose ABC transporter periplasmic binding protein	-1.09777	3.2442	0.11851	0.27821
b0647	ybeT	Sel1 repeat-containing protein YbeT	-1.09722	3.09228	0.097535	0.241934
b0691	ybfG	pseudogene	-1.09583	2.85055	0.11051	0.26539
b2056	wcaD	colanic acid polymerase	-1.09493	5.20357	0.000826238	0.00552295
b2113	mrp	P-loop NTPase family protein Mrp	-1.09438	7.64963	9.76472e-17	3.0177e-15
b4427	micC		-1.08997	2.3333	0.139943	0.31013
b0076	leuO	DNA-binding transcriptional dual regulator LeuO	-1.08847	6.88099	1.47435e-09	2.76028e-08
b1712	ihfA	integration host factor subunit alpha	-1.08479	5.18561	0.00051258	0.00362502
b1566	flxA	PF14282 family protein FlxA	-1.08251	1.35013	0.377309	0.590503
b0121	speE	spermidine synthase	-1.07421	7.5594	3.14049e-17	9.97881e-16
b1024	pgaA	partially deacetylated poly-beta-1;6-N-acetyl-D-glucosamine export outer membrane porin	-1.07235	6.56325	4.96326e-07	6.89054e-06
b2774	ygcW	putative deoxygluconate dehydrogenase	-1.07112	4.05486	0.0375922	0.123357
b2165	psuG	pseudouridine-5'-phosphate glycosidase	-1.06194	3.86785	0.0386772	0.12625
b1410	ynbC	hydrolase/methyltransferase domain-containing protein YnbC	-1.0615	3.68706	0.0700526	0.193294
b3787	wecC	UDP-N-acetyl-D-mannosamine dehydrogenase	-1.05927	8.04396	1.63471e-20	6.14653e-19
b1882	cheY	chemotaxis protein CheY	-1.05815	1.59204	0.275012	0.480206
b1752	ydjZ	DedA family protein YdjZ	-1.05726	3.61584	0.0675092	0.188608
b1628	rsxB	SoxR [2Fe-2S] reducing system protein RsxB	-1.05402	5.72942	1.42366e-05	0.000150833
b3281	aroE	shikimate dehydrogenase	-1.05335	7.96973	8.02032e-17	2.4957e-15
b0908	aroA	3-phosphoshikimate 1-carboxyvinyltransferase	-1.04445	7.64984	7.40963e-18	2.44031e-16
b1316	ycjT	kojibiose phosphorylase	-1.04429	4.55765	0.00783252	0.0363958
b1746	astD	aldehyde dehydrogenase	-1.04404	3.98171	0.0608343	0.174165
b2814	metZ		-1.04372	4.78282	0.00219408	0.0130088
b0080	cra	DNA-binding transcriptional dual regulator Cra	-1.04309	7.73122	1.88563e-12	4.40827e-11
b1006	rutG	pyrimidine:H(+) symporter	-1.04268	4.93018	0.00599776	0.0295113
b3839	tatC	twin arginine protein translocation system -TatC protein	-1.03968	8.14511	4.13077e-22	1.6791e-20
b1231	tyrT		-1.03855	2.22283	0.212625	0.409049
b1506	yneL	pseudogene	-1.03806	1.43066	0.500389	0.69813
b0666	metU		-1.03511	3.88704	0.0426534	0.135721
b2070	yegI	putative serine/threonine-protein kinase YegI	-1.03496	4.14701	0.0241508	0.088305
b1338	abgA	p-aminobenzoyl-glutamate hydrolase subunit A	-1.0308	4.20366	0.022592	0.0843832
b0301	rclC	DUF417 domain-containing inner membrane protein RclC	-1.02876	5.26151	0.000415807	0.003026
b2005	cbtA	cytoskeleton-binding toxin CbtA	-1.0252	0.548145	0.433712	0.642442
b3493	pitA	metal phosphate:H(+) symporter PitA	-1.02206	9.16939	1.51106e-33	1.09966e-31
b3811	xerC	site-specific tyrosine recombinase	-1.02044	7.05534	3.65784e-11	7.85913e-10
b0551	quuD	prophage antitermination protein Q homolog QuuD	-1.01725	5.33393	0.00135438	0.00851106
b1358	ydaT	protein YdaT	-1.01578	3.58518	0.0896473	0.229562
b4299	yjhI	putative DNA-binding transcriptional regulator YjhI	-1.01394	5.14899	0.00267832	0.0151246
b4146	epmB	lysine 2;3-aminomutase	-1.01249	6.23169	7.39846e-06	8.2998e-05
b1895	uspC	universal stress protein C	-1.01224	3.89088	0.0505266	0.153416
b1109	ndh	NADH:quinone oxidoreductase II	-1.01009	6.98514	1.57125e-10	3.13694e-09
b0167	glnD	protein-PII uridylyltransferase/uridylyl-removing enzyme	-1.00668	6.50754	3.29253e-07	4.74629e-06
b2595	bamD	outer membrane protein assembly factor BamD	-1.00491	-0.332962	0.517185	0.711445
b0977	hyaF	protein HyaF	-1.00433	3.67374	0.0695919	0.192755
b2270	yfbK	IPR002035/DUF3520 domain-containing protein YfbK	-1.0034	4.79698	0.0136498	0.0571848
b2060	wzc	protein-tyrosine kinase Wzc	-1.00147	4.66435	0.0121449	0.0519409
b1985	yeeO	FMN/FAD exporter	-1.00072	4.66784	0.0126315	0.0536155
b0955	ycbZ	putative ATP-dependent protease YcbZ	-1.00053	7.54124	1.90786e-14	4.97588e-13
b1023	pgaB	poly-beta-1;6-N-acetyl-D-glucosamine N-deacetylase and beta-1;6 glycoside hydrolase	-0.999788	3.80961	0.157948	0.336549
b2947	gshB	glutathione synthetase	-0.997647	7.48486	9.84634e-15	2.67631e-13
b1942	fliJ	flagellar biosynthesis protein FliJ	-0.997168	2.453	0.201375	0.394702
b4481	wecF	TDP-N-acetylfucosamine:lipid II N-acetylfucosaminyltransferase	-0.996714	7.90394	2.18025e-19	7.7459e-18
b0895	dmsB	dimethyl sulfoxide reductase subunit B	-0.992164	3.44092	0.0939207	0.236069
b3609	secB	protein export chaperone SecB	-0.989433	3.80899	0.0638376	0.180473
b2052	fcl	GDP-L-fucose synthase	-0.988658	5.12034	0.00174072	0.0105851
b2222	atoA	acetyl-CoA:acetoacetyl-CoA transferase subunit beta	-0.986418	4.17978	0.0236983	0.087003
b1999	yeeP	pseudogene	-0.985371	1.49317	0.274888	0.480177
b3162	deaD	ATP-dependent RNA helicase DeaD	-0.983292	8.15709	1.91743e-21	7.52301e-20
b0531	sfmC	putative fimbrial chaperone SfmC	-0.981714	3.43208	0.151186	0.326544
b2072	pphC	protein-serine/threonine phosphatase PphC	-0.980597	2.6246	0.329925	0.541908
b3131	agaR	DNA-binding transcriptional repressor AgaR	-0.98007	6.89753	6.14804e-10	1.18042e-08
b4178	nsrR	DNA-binding transcriptional regulator NsrR	-0.979514	6.86056	6.27651e-10	1.19998e-08
b0554	essD	putative phage lysis protein	-0.979134	5.59663	0.000110214	0.000943614
b4731	ykiC	protein YkiC	-0.978276	1.84639	0.238854	0.437737
b1886	tar	methyl-accepting chemotaxis protein Tar	-0.978166	4.35345	0.0197833	0.0760327
b1654	grxD	glutaredoxin 4	-0.977651	4.09194	0.0573587	0.167727
b4258	valS	valine--tRNA ligase	-0.975165	2.60672	0.220727	0.418915
b0649	djlC	co-chaperone DjlC	-0.97324	4.85835	0.0040909	0.021438
b1476	fdnI	formate dehydrogenase N subunit gamma	-0.970017	3.79608	0.0795849	0.211566
b1422	ydcI	DNA-binding transcriptional dual regulator YdcI	-0.968356	6.41999	3.11823e-07	4.52394e-06
b4699	fnrS		-0.967757	3.15911	0.136713	0.304918
b3204	ptsN	phosphotransferase system enzyme IIA(Ntr)	-0.966934	7.11639	7.42197e-11	1.55037e-09
b4472	yhdP	phospholipid transport factor YhdP	-0.962294	9.9214	9.17387e-38	7.26184e-36
b3442	yhhZ	putative endonuclease YhhZ	-0.954796	6.22915	0.00102435	0.00668867
b0136	yadK	putative fimbrial protein YadK	-0.951931	5.59258	0.000168168	0.0013821
b2815	metW		-0.951603	4.65969	0.0078596	0.0364526
b3860	dsbA	thiol:disulfide oxidoreductase DsbA	-0.949905	9.54771	3.45326e-25	1.67539e-23
b2576	srmB	ATP-dependent RNA helicase SrmB	-0.948253	6.91852	2.49697e-08	4.26754e-07
b4696	yneO	pseudogene	-0.947794	6.36665	1.53431e-05	0.000160777
b2050	wcaI	colanic acid biosynthesis fucosyltransferase WcaI	-0.947792	3.83948	0.0672508	0.188119
b2688	gshA	glutamate--cysteine ligase	-0.945785	7.65766	1.63049e-14	4.32751e-13
b1071	flgM	anti-sigma factor for FliA (sigma(28))	-0.944813	3.53407	0.224976	0.424369
b3844	fre	NAD(P)H-flavin reductase	-0.944748	6.80115	2.52756e-08	4.30352e-07
b1693	aroD	3-dehydroquinate dehydratase	-0.942272	4.6245	0.0123445	0.0526451
b4637	uof	RyhB-regulated fur leader peptide	-0.938982	3.31497	0.105607	0.256596
b0083	ftsL	cell division protein FtsL	-0.938106	3.00597	0.137568	0.306047
b1074	flgC	flagellar basal-body rod protein FlgC	-0.931161	3.57568	0.175761	0.360634
b0375	iprA	putative DNA-binding transcriptional regulator IprA	-0.930557	4.77702	0.0134576	0.0564317
b3183	obgE	GTPase ObgE	-0.93053	4.19728	0.0430047	0.136742
b1114	mfd	transcription-repair coupling factor	-0.92971	7.31859	1.49367e-10	2.99531e-09
b1947	fliO	flagellar biosynthesis protein FliO	-0.92881	2.52487	0.232377	0.431709
b4168	tsaE	N(6)-L-threonylcarbamoyladenine synthase; TsaE subunit	-0.928393	-0.405872	0.582238	0.758976
b1750	ydjX	DedA family protein YdjX	-0.9231	4.10192	0.0595113	0.171325
b0976	hyaE	putative HyaA chaperone	-0.92201	3.30605	0.180805	0.367474
b1747	astA	arginine N-succinyltransferase	-0.921438	3.89936	0.0789377	0.210625
b4449	sraG		-0.918771	6.18204	2.99133e-05	0.000294691
b2372	yfdV	putative transport protein YfdV	-0.917139	2.65054	0.211038	0.406777
b1924	fliD	flagellar filament capping protein	-0.914257	3.45809	0.105296	0.256019
b0059	rapA	RNA polymerase-binding ATPase and RNAP recycling factor	-0.910672	9.82774	1.40427e-27	7.82228e-26
b1900	araG	arabinose ABC transporter ATP binding subunit	-0.910116	4.72241	0.01775	0.0695207
b1627	rsxA	SoxR [2Fe-2S] reducing system protein RsxA	-0.909103	6.77397	9.60628e-07	1.28235e-05
b0875	aqpZ	water channel AqpZ	-0.908878	5.78166	0.000172859	0.0014155
b4245	pyrB	aspartate carbamoyltransferase catalytic subunit	-0.908106	8.17217	7.56068e-17	2.36901e-15
b0033	carB	carbamoyl-phosphate synthetase large subunit	-0.907979	9.2454	1.25538e-28	7.16994e-27
b1083	flgL	flagellar hook-filament junction protein 2	-0.90557	3.88298	0.0906294	0.231222
b1373	tfaR	putative tail fiber assembly protein TfaR	-0.902923	2.64469	0.209574	0.40462
b0941	elfG	putative fimbrial-like adhesin protein	-0.901767	4.75721	0.0304675	0.105554
b0727	sucB	dihydrolipoyltranssuccinylase	-0.901119	1.73053	0.350865	0.563739
b0857	potI	putrescine ABC transporter membrane subunit PotI	-0.901076	3.90617	0.112235	0.268244
b0409	secF	Sec translocon accessory complex subunit SecF	-0.899574	4.63525	0.0702698	0.193421
b1385	feaB	phenylacetaldehyde dehydrogenase	-0.897989	4.58662	0.0414529	0.132932
b0935	ssuD	FMNH2-dependent alkanesulfonate monooxygenase	-0.896147	3.81884	0.15078	0.32598
b1922	fliA	RNA polymerase sigma factor FliA	-0.894761	2.63081	0.231772	0.431709
b2257	arnT	lipid IVA 4-amino-4-deoxy-L-arabinosyltransferase	-0.893542	5.86905	0.0227367	0.0846436
b2594	rluD	23S rRNA pseudouridine(1911/1915/1917) synthase	-0.892308	3.40683	0.163135	0.343154
b2373	oxc	oxalyl-CoA decarboxylase	-0.890755	5.64625	0.00146509	0.00911787
b4417	rybB		-0.888678	1.31414	0.357382	0.570143
b3512	gadE	DNA-binding transcriptional activator GadE	-0.886655	6.57654	4.61947e-06	5.41378e-05
b1932	yedL	putative acetyltransferase YedL	-0.883417	4.90789	0.00653842	0.0315185
b2093	gatB	galactitol-specific PTS enzyme IIB component	-0.882738	4.18752	0.0937914	0.236062
b4542	yohO	UPF0387 family protein YohO	-0.882537	4.59623	0.0157736	0.0631504
b1691	ydiN	putative transporter YdiN	-0.881956	1.36317	0.320334	0.530986
b3802	hemY	protein HemY	-0.881871	8.87937	4.10305e-26	2.16162e-24
b0426	yajQ	nucleotide binding protein YajQ	-0.880753	6.30166	1.43655e-05	0.000151796
b1188	ycgB	PF04293 family protein YcgB	-0.880512	4.97564	0.0165447	0.065425
b4450	arcZ		-0.878593	5.64155	0.00052778	0.00370349
b2858	ygeN	pseudogene	-0.87706	4.70222	0.0181271	0.0705401
b0987	gfcA	threonine-rich inner membrane protein GfcA	-0.875937	4.16086	0.0572948	0.167649
b4243	ridA	enamine/imine deaminase; redox-regulated chaperone	-0.875018	6.05164	9.98842e-05	0.000868357
b0430	cyoC	cytochrome bo3 subunit 3	-0.874559	6.58657	7.88302e-07	1.05858e-05
b1185	dsbB	protein thiol:quinone oxidoreductase DsbB	-0.873254	6.09062	0.000992738	0.00649213
b3027	ygiZ	DUF2645 domain-containing inner membrane protein YgiZ	-0.872124	3.40551	0.166633	0.347274
b2118	yehI	DUF4132 domain-containing protein YehI	-0.872028	5.44807	0.00618493	0.0301691
b0880	cspD	DNA replication inhibitor CspD	-0.868921	5.37002	0.00412104	0.0215459
b1455	yncH	DUF5445 domain-containing protein YncH	-0.868536	2.56511	0.266216	0.47073
b3410	feoC	ferrous iron transport protein FeoC	-0.868292	6.05831	0.00347518	0.0187784
b1137	ymfD	putative SAM-dependent methyltransferase YmfD	-0.868067	3.66977	0.148882	0.323912
b2935	tktA	transketolase 1	-0.866416	7.4179	4.00291e-10	7.8258e-09
b0120	speD	S-adenosylmethionine decarboxylase proenzyme	-0.864326	7.9583	2.25185e-14	5.80592e-13
b0535	fimZ	putative LuxR family transcriptional regulator FimZ	-0.864057	4.17131	0.053183	0.15874
b1621	malX	PTS enzyme IIBC component MalX	-0.863918	4.57701	0.0408256	0.131387
b1828	yebQ	putative transporter YebQ	-0.862178	4.13547	0.070547	0.193618
b2062	wza	outer membrane polysaccharide export protein Wza	-0.861476	4.232	0.046309	0.144101
b0382	iraP	anti-adaptor protein IraP	-0.858948	9.14693	2.17835e-26	1.17009e-24
b1511	lsrK	autoinducer-2 kinase	-0.858265	3.10873	0.160399	0.339655
b1494	pqqL	periplasmic metalloprotease	-0.857037	1.36196	0.520315	0.714208
b4253	yjgL	protein YjgL	-0.855886	5.97774	0.00157588	0.00971362
b2398	yfeC	DNA-binding transcriptional dual regulator YfeC	-0.855488	6.65602	1.44721e-05	0.000152566
b3147	lpoA	outer membrane lipoprotein - activator of MrcA activity	-0.851241	8.78068	7.43784e-24	3.29015e-22
b0939	elfD	putative fimbrial chaperone ElfD	-0.845774	4.5257	0.0218168	0.0823982
b0149	mrcB	PBP1Bgamma	-0.841306	8.92035	2.48308e-15	6.9588e-14
b0515	allE	(S)-ureidoglycine aminohydrolase	-0.840975	6.17968	0.00025275	0.00195701
b0589	fepG	ferric enterobactin ABC transporter membrane subunit FepG	-0.838397	5.87273	0.000401004	0.00293874
b0937	ssuE	NADPH-dependent FMN reductase	-0.837286	3.98514	0.0906001	0.231222
b1537	ydeJ	PF02464 family protein YdeJ	-0.837142	1.59475	0.568521	0.747209
b4789	yhgP	protein YhgP	-0.835575	3.24698	0.340186	0.553923
b0499	ylbH	pseudogene	-0.833224	6.30901	3.21566e-05	0.000312695
b2356	yfdM	putative methyltransferase YfdM	-0.832929	3.71618	0.126949	0.290611
b4773	ynaN	protein YnaN	-0.832077	3.09241	0.225479	0.424792
b2122	yehQ	SWIM zinc finger domains-containing protein YehQ	-0.830273	4.36701	0.0583427	0.169288
b1601	tqsA	autoinducer 2 exporter	-0.829173	3.41356	0.196535	0.388081
b0319	yahE	DUF2877 domain-containing protein YahE	-0.828277	5.9839	0.000606925	0.00418723
b1658	purR	DNA-binding transcriptional repressor PurR	-0.828226	6.49715	4.01375e-05	0.00038532
b4393	trpR	DNA-binding transcriptional repressor TrpR	-0.827495	6.56825	1.07849e-05	0.000116975
b0873	hcp	protein S-nitrosylase	-0.826452	5.8944	0.00110043	0.00711337
b1855	lpxM	Lipid A biosynthesis myristoyltransferase	-0.826197	5.62008	0.0024723	0.014192
b0149	mrcB	peptidoglycan glycosyltransferase/peptidoglycan DD-transpeptidase MrcB	-0.823379	8.99896	3.14794e-15	8.7676e-14
b0896	dmsC	dimethyl sulfoxide reductase subunit C	-0.816999	4.79041	0.0325892	0.1108
b1442	ydcU	putative ABC transporter membrane subunit YdcU	-0.815626	3.55085	0.16207	0.341709
b1386	tynA	copper-containing amine oxidase	-0.814672	4.3203	0.0781753	0.209707
b0431	cyoB	cytochrome bo3 subunit 1	-0.814196	8.67958	2.60774e-17	8.34476e-16
b1879	flhA	flagellar biosynthesis protein FlhA	-0.812562	3.81912	0.129592	0.294273
b2816	metV		-0.810713	5.31713	0.0051221	0.0257934
b4177	purA	adenylosuccinate synthetase	-0.809017	6.47456	0.000117742	0.00100425
b1419	ydcA	protein YdcA	-0.808412	4.08122	0.0861817	0.223841
b2099	yegU	putative ADP-ribosylglycohydrolase YegU	-0.806156	4.3569	0.0460088	0.143744
b1774	ydjJ	putative zinc-binding dehydrogenase YdjJ	-0.805384	3.03859	0.191984	0.3816
b3935	priA	primosomal protein N'	-0.801889	6.26746	5.82636e-05	0.000534319
b1852	zwf	NADP(+)-dependent glucose-6-phosphate dehydrogenase	-0.799421	4.50988	0.0493961	0.151122
b2446	yffO	uncharacterized protein YffO	-0.794047	4.04882	0.128927	0.29327
b4604	yojO	uncharacterized protein YojO	-0.793317	2.34732	0.294916	0.506147
b0899	ycaM	putative transporter YcaM	-0.79319	4.69331	0.0370982	0.122091
b2053	gmd	GDP-mannose 4;6-dehydratase	-0.790834	4.24534	0.0679168	0.189395
b2374	frc	formyl-CoA transferase	-0.785319	4.6656	0.0306237	0.105962
b0785	moaE	molybdopterin synthase catalytic subunit	-0.784486	6.61946	2.49107e-05	0.000250886
b2139	mdtQ	pseudogene	-0.782477	4.34488	0.0775827	0.208287
b0386	proC	pyrroline-5-carboxylate reductase	-0.781842	6.61803	1.26628e-05	0.000135389
b2187	yejL	DUF1414 domain-containing protein YejL	-0.781361	5.22839	0.0123127	0.052559
b2121	yehP	VWA domain-containing protein YehP	-0.778253	3.75463	0.159992	0.339389
b1339	abgR	putative LysR-type DNA-binding transcriptional regulator AbgR	-0.778131	3.12384	0.319888	0.530455
b3627	waaO	UDP-D-glucose:(glucosyl)LPS alpha-1;3-glucosyltransferase	-0.777888	11.2953	3.11848e-25	1.52941e-23
b2742	nlpD	murein hydrolase activator NlpD	-0.77722	8.05229	5.04376e-13	1.23013e-11
b2365	dsdX	D-serine transporter	-0.77721	6.341	0.000109317	0.000939498
b1514	lsrC	Autoinducer-2 ABC transporter membrane subunit LsrC	-0.772983	3.0259	0.235996	0.434263
b1642	slyA	DNA-binding transcriptional dual regulator SlyA	-0.772405	5.84387	0.00137409	0.00858712
b1701	fadK	short chain acyl-CoA synthetase	-0.772042	3.41859	0.226647	0.42592
b0869	ybjT	putative NAD(P)-binding protein YbjT	-0.771381	6.36822	0.000129365	0.00109512
b1454	yncG	putative glutathione S-transferase YncG	-0.769705	3.57423	0.257753	0.462235
b1562	hokD	toxic protein HokD	-0.768855	3.65831	0.168835	0.350559
b3414	nfuA	iron-sulfur cluster carrier protein NfuA	-0.768112	6.47159	8.31634e-05	0.000735751
b3168	infB	translation initiation factor IF-2beta'	-0.765031	3.22481	0.228787	0.427626
b4761	sroE		-0.76441	3.04468	0.239849	0.439203
b0704	ybfC	uncharacterized protein YbfC	-0.7617	4.98536	0.0333631	0.113001
b1478	adhP	ethanol dehydrogenase/alcohol dehydrogenase	-0.759899	4.03455	0.114391	0.271372
b0784	moaD	molybdopterin synthase sulfur carrier subunit	-0.758999	4.55389	0.0525871	0.157761
b1081	flgJ	putative peptidoglycan hydrolase FlgJ	-0.754598	4.02663	0.124369	0.287181
b1148	ymfM	cell division inhibitor YmfM	-0.752404	3.03085	0.272559	0.477401
b3043	ygiL	putative fimbrial protein YgiL	-0.752207	6.59855	1.7672e-05	0.000182881
b1885	tap	methyl-accepting chemotaxis protein Tap	-0.748083	4.2376	0.0795597	0.211566
b3398	igaA	inner membrane protein IgaA	-0.747541	3.99071	0.177684	0.363093
b1300	puuC	gamma-glutamyl-gamma-aminobutyraldehyde dehydrogenase	-0.743385	4.19442	0.149004	0.323912
b1010	rutC	3-aminoacrylate deaminase	-0.742952	2.27014	0.316591	0.527501
b2146	preT	dihydropyrimidine dehydrogenase (NAD(+)) subunit PreT	-0.740807	4.33916	0.0690747	0.191851
b0523	purE	N(5)-carboxyaminoimidazole ribonucleotide mutase	-0.740228	5.95438	0.000795942	0.00536014
b3095	yqjA	DedA family protein YqjA	-0.740039	7.48479	3.58518e-08	6.01351e-07
b0342	lacA	galactoside O-acetyltransferase	-0.739741	6.43252	6.55397e-05	0.000593805
b2329	aroC	chorismate synthase	-0.738722	6.62521	0.000297904	0.00227051
b3507	dctR	putative DNA-binding transcriptional regulator DctR	-0.734096	9.13039	3.87853e-20	1.41128e-18
b1987	cbl	DNA-binding transcriptional activator Cbl	-0.732574	4.3316	0.0715892	0.196229
b1530	marR	DNA-binding transcriptional repressor MarR	-0.730817	6.0349	0.00158806	0.00976643
b1877	yecT	protein YecT	-0.730097	3.72726	0.198225	0.390735
b1784	yeaH	DUF444 domain-containing protein YeaH	-0.729455	3.48373	0.189885	0.378427
b1927	amyA	alpha-amylase	-0.728272	5.61532	0.0245271	0.0895358
b3423	glpR	pseudogene	-0.723398	7.26788	1.85784e-07	2.7849e-06
b0573	cusF	copper/silver export system periplasmic binding protein	-0.722484	4.19848	0.0939958	0.236069
b4402	yjjY	uncharacterized protein YjjY	-0.721098	6.35855	0.000257978	0.00199314
b2207	napD	NapA signal peptide-binding chaperone NapD	-0.720254	3.77851	0.206205	0.40086
b2626	yfjJ	protein YfjJ	-0.71986	4.71869	0.0641309	0.181189
b3247	rng	RNase G	-0.719843	8.57541	1.51366e-15	4.26853e-14
b1247	oppF	murein tripeptide ABC transporter/oligopeptide ABC transporter ATP binding subunit OppF	-0.718321	6.13428	0.00248205	0.0142119
b1337	abgB	p-aminobenzoyl-glutamate hydrolase subunit B	-0.717369	1.01028	0.577612	0.75476
b1822	rlmA	23S rRNA m(1)G745 methyltransferase	-0.715989	5.80465	0.00264821	0.0149733
b0783	moaC	cyclic pyranopterin monophosphate synthase	-0.714478	6.33065	0.000180063	0.00146123
b1080	flgI	flagellar P-ring protein	-0.713954	3.79848	0.204982	0.399171
b2385	ypdF	aminopeptidase YpdF	-0.7094	5.97491	0.00237099	0.0137972
b3834	ubiJ	ubiquinone biosynthesis accessory factor UbiJ	-0.708052	6.72736	0.000143724	0.0012009
b0632	dacA	D-alanyl-D-alanine carboxypeptidase DacA	-0.705821	7.6605	4.11259e-07	5.81693e-06
b4548	ypjJ	DUF987 domain-containing protein YpjJ	-0.703809	3.98162	0.161192	0.340428
b0511	ybbW	putative allantoin transporter	-0.703257	4.1741	0.108486	0.261758
b0209	yafD	endonuclease/exonuclease/phosphatase domain-containing protein YafD	-0.703176	6.79774	1.95976e-05	0.000200965
b2453	eutG	putative alcohol dehydrogenase EutG	-0.699782	5.75424	0.00766711	0.0359231
b1088	yceD	DUF177 domain-containing protein YceD	-0.69968	6.15933	0.000683233	0.00466376
b0517	allD	ureidoglycolate dehydrogenase	-0.696121	3.97316	0.231883	0.431709
b2707	srlR	DNA-binding transcriptional repressor SrlR	-0.695632	7.02075	2.32061e-05	0.000236357
b0982	etp	phosphotyrosine-protein phosphatase Etp	-0.695611	2.77357	0.297809	0.50879
b2001	yeeR	inner membrane protein YeeR	-0.693463	4.18037	0.162571	0.342334
b2217	rcsB	DNA-binding transcriptional activator RcsB	-0.691801	7.023	1.81834e-06	2.27268e-05
b0622	pagP	Lipid A palmitoyltransferase	-0.691213	6.36893	0.000230639	0.00182569
b2846	yqeH	putative LuxR family transcriptional regulator YqeH	-0.690858	4.31783	0.113526	0.270162
b1939	fliG	flagellar motor switch protein FliG	-0.689644	4.26071	0.105123	0.255971
b1384	feaR	DNA-binding transcriptional activator FeaR	-0.689166	5.22254	0.0772217	0.208015
b2104	thiM	hydroxyethylthiazole kinase	-0.685594	5.2622	0.0281907	0.0997618
b0616	citE	citrate lyase beta subunit	-0.685385	5.51651	0.0140657	0.0584926
b1289	ycjD	DUF559 domain-containing protein YcjD	-0.68398	2.21792	0.398599	0.610897
b2948	yqgE	DUF179 domain-containing protein YqgE	-0.682762	6.32574	0.00400765	0.0210507
b2219	atoS	sensor histidine kinase AtoS	-0.682356	6.76017	4.27561e-05	0.000406995
b1233	ychJ	NTF2-like domain-containing protein YchJ	-0.680126	5.8853	0.00530117	0.0265765
b1897	otsB	trehalose-6-phosphate phosphatase	-0.679563	4.73977	0.056548	0.166326
[truncated: 3,695 more rows]

## Sheet: D_Gen_control_vs_treatment
locus_tag	gene_name	function	logFC	logCPM	PValue	q,value
[truncated: 4,490 more rows]

[truncated: 2 more sheets: E_Neo_input_vs_control, F_Neo_control_vs_treatment]
